# Supplementary material for: Transcriptome profile of cup-shaped galls in Litsea acuminata leaves
Source: PLoS One. 2018 Oct 24;13(10):e0205265. doi: 10.1371/journal.pone.0205265 (PMC6200225; doi:10.1371/journal.pone.0205265)
Supplement: S1 Table — (XLSX) [file pone.0205265.s002.xlsx]

## Sheet: S1 Table
S1 Table. Homology search of Litsea acuminata against 14 plant species in the Plant Database
Top Hit of contig in L. acuminata	Number of all hit contig(s)	Hit contig list	Hit protein in Plant DB	Species
Contig_33228	1329	Contig_1181;Contig_1182;Contig_1260;Contig_1261;Contig_1548;Contig_2232;Contig_3216;Contig_3531;Contig_5232;Contig_5233;Contig_5831;Contig_5832;Contig_5833;Contig_6792;Contig_7664;Contig_8325;Contig_8326;Contig_8328;Contig_8981;Contig_9556;Contig_9557;Contig_9640;Contig_9680;Contig_9682;Contig_9749;Contig_9908;Contig_9910;Contig_10004;Contig_10118;Contig_10247;Contig_10282;Contig_10330;Contig_103…	Glyma16g28890.1	Glycine_max
Contig_13748	378	Contig_2263;Contig_2965;Contig_6255;Contig_6415;Contig_6530;Contig_7081;Contig_9678;Contig_9679;Contig_9681;Contig_10153;Contig_11423;Contig_11761;Contig_12063;Contig_13357;Contig_13748;Contig_14478;Contig_15599;Contig_15965;Contig_15972;Contig_17074;Contig_17118;Contig_17585;Contig_19024;Contig_19058;Contig_19059;Contig_19060;Contig_19096;Contig_22084;Contig_23283;Contig_23584;Contig_23586;Conti…	Glyma15g21390.1	Glycine_max
Contig_51671	347	Contig_798;Contig_4413;Contig_4414;Contig_4720;Contig_4988;Contig_5682;Contig_6240;Contig_6647;Contig_6877;Contig_7966;Contig_8774;Contig_11415;Contig_11938;Contig_13389;Contig_13620;Contig_14278;Contig_15588;Contig_15813;Contig_16641;Contig_17073;Contig_17104;Contig_17510;Contig_18138;Contig_18679;Contig_20691;Contig_21428;Contig_21618;Contig_21667;Contig_21940;Contig_22117;Contig_23280;Contig_2…	Glyma03g29350.2	Glycine_max
Contig_105627	324	Contig_374;Contig_375;Contig_376;Contig_1354;Contig_1355;Contig_1356;Contig_2166;Contig_7012;Contig_8289;Contig_8327;Contig_14277;Contig_18690;Contig_18801;Contig_20370;Contig_22425;Contig_23424;Contig_23846;Contig_23961;Contig_24033;Contig_24532;Contig_24534;Contig_24556;Contig_24557;Contig_26371;Contig_27077;Contig_29556;Contig_30006;Contig_30295;Contig_30605;Contig_32507;Contig_34065;Contig_35…	GSVIVP00034933001	Vitis_vinifera
Contig_44538	261	Contig_1262;Contig_2865;Contig_9907;Contig_10975;Contig_11093;Contig_11096;Contig_16504;Contig_16722;Contig_16723;Contig_20702;Contig_22450;Contig_24856;Contig_25518;Contig_25519;Contig_26391;Contig_26558;Contig_27380;Contig_28686;Contig_28688;Contig_28991;Contig_29013;Contig_30953;Contig_31096;Contig_31343;Contig_31345;Contig_31672;Contig_33437;Contig_33606;Contig_35043;Contig_35044;Contig_37418…	LOC_Os10g29650.2	Oryza_sativa
Contig_62996	217	Contig_1183;Contig_2360;Contig_3231;Contig_13179;Contig_14617;Contig_14735;Contig_16135;Contig_16379;Contig_19344;Contig_22426;Contig_22729;Contig_23084;Contig_23282;Contig_25377;Contig_26644;Contig_27592;Contig_28739;Contig_29228;Contig_30215;Contig_30513;Contig_31431;Contig_31432;Contig_37221;Contig_37222;Contig_37607;Contig_37608;Contig_37831;Contig_37888;Contig_39126;Contig_39137;Contig_39737…	Glyma07g18490.1	Glycine_max
Contig_36423	198	Contig_7060;Contig_23696;Contig_23697;Contig_24515;Contig_30614;Contig_36150;Contig_36423;Contig_38061;Contig_38723;Contig_38725;Contig_38726;Contig_39650;Contig_46095;Contig_50542;Contig_53564;Contig_53565;Contig_54691;Contig_54786;Contig_54787;Contig_56049;Contig_58019;Contig_59891;Contig_61951;Contig_61952;Contig_65342;Contig_66321;Contig_66322;Contig_67129;Contig_69718;Contig_71911;Contig_724…	ppb020741m|PACid:17665437	Pruns_persica
Contig_62493	191	Contig_5964;Contig_10644;Contig_24414;Contig_26357;Contig_27538;Contig_27871;Contig_27903;Contig_30370;Contig_34381;Contig_35284;Contig_36309;Contig_36310;Contig_36768;Contig_40191;Contig_41433;Contig_44022;Contig_44023;Contig_46304;Contig_46470;Contig_50461;Contig_50462;Contig_52313;Contig_52989;Contig_54816;Contig_54939;Contig_59289;Contig_59518;Contig_60001;Contig_61928;Contig_62493;Contig_627…	ppa015000m|PACid:17646237	Pruns_persica
Contig_20336	184	Contig_806;Contig_10440;Contig_10877;Contig_11148;Contig_11149;Contig_11150;Contig_14533;Contig_17766;Contig_20336;Contig_20826;Contig_22694;Contig_23960;Contig_26792;Contig_27203;Contig_27813;Contig_28685;Contig_28687;Contig_31344;Contig_34093;Contig_34147;Contig_35176;Contig_35177;Contig_35837;Contig_36945;Contig_37242;Contig_37419;Contig_41449;Contig_41450;Contig_41451;Contig_41494;Contig_4218…	LOC_Os05g39130.1	Oryza_sativa
Contig_145905	180	Contig_1138;Contig_9625;Contig_9627;Contig_10517;Contig_10674;Contig_11450;Contig_11763;Contig_13011;Contig_13239;Contig_13985;Contig_15352;Contig_17262;Contig_19012;Contig_20659;Contig_24032;Contig_25362;Contig_25545;Contig_25770;Contig_27237;Contig_28211;Contig_28304;Contig_29471;Contig_30674;Contig_32417;Contig_32422;Contig_32752;Contig_32916;Contig_32917;Contig_33413;Contig_33414;Contig_33415…	fgenesh4_pg.C_LG_I001765	Populus_trichocarpa
Contig_55804	161	Contig_8836;Contig_10567;Contig_10568;Contig_10569;Contig_14289;Contig_21367;Contig_25732;Contig_26577;Contig_27368;Contig_33094;Contig_37847;Contig_46392;Contig_50389;Contig_51122;Contig_53849;Contig_55804;Contig_57168;Contig_61235;Contig_61303;Contig_62571;Contig_62572;Contig_66631;Contig_78189;Contig_78440;Contig_78765;Contig_81089;Contig_82180;Contig_84176;Contig_84580;Contig_85223;Contig_852…	GSVIVP00000297001	Vitis_vinifera
Contig_12953	150	Contig_2007;Contig_3314;Contig_3583;Contig_12107;Contig_12671;Contig_12953;Contig_13822;Contig_17442;Contig_19057;Contig_19547;Contig_24149;Contig_25526;Contig_26159;Contig_26160;Contig_26441;Contig_26820;Contig_30026;Contig_34262;Contig_34263;Contig_35346;Contig_37924;Contig_37925;Contig_38078;Contig_38294;Contig_38571;Contig_39315;Contig_40659;Contig_41779;Contig_42627;Contig_43431;Contig_44394…	Glyma13g19840.1	Glycine_max
Contig_43289	149	Contig_16458;Contig_24371;Contig_25140;Contig_25141;Contig_27200;Contig_33117;Contig_43289;Contig_46196;Contig_54753;Contig_61246;Contig_61247;Contig_62041;Contig_68803;Contig_68804;Contig_70263;Contig_75328;Contig_75995;Contig_78547;Contig_78548;Contig_80375;Contig_80376;Contig_80377;Contig_80378;Contig_85598;Contig_86128;Contig_88035;Contig_88293;Contig_89726;Contig_89990;Contig_92320;Contig_94…	LOC_Os01g66090.1	Oryza_sativa
Contig_25990	140	Contig_8211;Contig_8491;Contig_9603;Contig_10620;Contig_11288;Contig_12489;Contig_14879;Contig_19964;Contig_20344;Contig_25772;Contig_25982;Contig_25990;Contig_26346;Contig_27169;Contig_27618;Contig_28640;Contig_28976;Contig_29907;Contig_32707;Contig_34494;Contig_36300;Contig_36799;Contig_38894;Contig_42049;Contig_42050;Contig_42449;Contig_42786;Contig_43625;Contig_44119;Contig_44457;Contig_44459…	ppa015871m|PACid:17645270	Pruns_persica
Contig_44206	130	Contig_20;Contig_9771;Contig_18284;Contig_19850;Contig_22613;Contig_26608;Contig_30931;Contig_33477;Contig_37490;Contig_38349;Contig_42523;Contig_44206;Contig_44207;Contig_50323;Contig_50622;Contig_50623;Contig_50837;Contig_50908;Contig_50909;Contig_62645;Contig_65932;Contig_67429;Contig_67930;Contig_67931;Contig_70308;Contig_74354;Contig_76483;Contig_80534;Contig_83749;Contig_85843;Contig_86083;…	eugene3.00130851	Populus_trichocarpa
Contig_3649	126	Contig_1110;Contig_3649;Contig_8668;Contig_15270;Contig_18655;Contig_18656;Contig_18696;Contig_21027;Contig_21028;Contig_27581;Contig_27582;Contig_27793;Contig_31104;Contig_31105;Contig_34281;Contig_35555;Contig_38276;Contig_38684;Contig_38827;Contig_41798;Contig_42181;Contig_42809;Contig_43643;Contig_46738;Contig_47414;Contig_48250;Contig_48523;Contig_49404;Contig_49405;Contig_52575;Contig_56245…	Glyma15g32290.1	Glycine_max
Contig_11815	121	Contig_4013;Contig_11757;Contig_11815;Contig_12820;Contig_13730;Contig_14428;Contig_26299;Contig_26300;Contig_26301;Contig_27090;Contig_27406;Contig_28997;Contig_29911;Contig_32231;Contig_34101;Contig_34217;Contig_35102;Contig_35103;Contig_37582;Contig_37583;Contig_37726;Contig_40227;Contig_42830;Contig_42898;Contig_42899;Contig_51339;Contig_52541;Contig_52542;Contig_54457;Contig_56481;Contig_573…	ppa015715m|PACid:17659075	Pruns_persica
Contig_96773	111	Contig_559;Contig_21169;Contig_25921;Contig_40150;Contig_40188;Contig_42002;Contig_49322;Contig_49324;Contig_52226;Contig_53537;Contig_53919;Contig_53920;Contig_56538;Contig_56539;Contig_57428;Contig_57429;Contig_57602;Contig_57831;Contig_60592;Contig_61289;Contig_62575;Contig_66687;Contig_66853;Contig_70957;Contig_71773;Contig_73218;Contig_73889;Contig_75839;Contig_77019;Contig_77042;Contig_7871…	ppb015931m|PACid:17664546	Pruns_persica
Contig_81287	107	Contig_15237;Contig_18598;Contig_19823;Contig_21825;Contig_22022;Contig_23259;Contig_23366;Contig_23644;Contig_24549;Contig_27238;Contig_27318;Contig_29493;Contig_31201;Contig_32549;Contig_33613;Contig_36433;Contig_36434;Contig_38271;Contig_39717;Contig_41125;Contig_44705;Contig_44855;Contig_44916;Contig_46586;Contig_46617;Contig_48043;Contig_49148;Contig_49571;Contig_49928;Contig_50479;Contig_52…	eugene3.00030124	Populus_trichocarpa
Contig_9624	107	Contig_7882;Contig_9191;Contig_9624;Contig_10534;Contig_12878;Contig_13010;Contig_15069;Contig_15073;Contig_16938;Contig_18067;Contig_20549;Contig_28240;Contig_28328;Contig_28420;Contig_30010;Contig_33041;Contig_36319;Contig_39318;Contig_39493;Contig_41607;Contig_42082;Contig_42622;Contig_42776;Contig_42806;Contig_43278;Contig_47212;Contig_47514;Contig_48690;Contig_49341;Contig_50258;Contig_50879…	eugene3.39970001	Populus_trichocarpa
Contig_58749	106	Contig_20905;Contig_21672;Contig_21673;Contig_28566;Contig_32888;Contig_44499;Contig_46737;Contig_47181;Contig_49323;Contig_49325;Contig_53210;Contig_53903;Contig_54165;Contig_54689;Contig_56157;Contig_56244;Contig_57476;Contig_58387;Contig_58749;Contig_60422;Contig_60569;Contig_60570;Contig_61623;Contig_63116;Contig_64034;Contig_65548;Contig_65611;Contig_65741;Contig_65899;Contig_65900;Contig_65…	Glyma10g22170.1	Glycine_max
Contig_34946	105	Contig_7564;Contig_7565;Contig_13232;Contig_14233;Contig_14326;Contig_18737;Contig_21944;Contig_21945;Contig_22452;Contig_25023;Contig_27576;Contig_28637;Contig_29544;Contig_33426;Contig_34946;Contig_41221;Contig_41222;Contig_41223;Contig_50179;Contig_53947;Contig_56038;Contig_60851;Contig_60852;Contig_60853;Contig_60901;Contig_61949;Contig_62716;Contig_63929;Contig_64608;Contig_64801;Contig_6480…	Glyma10g21320.1	Glycine_max
Contig_37271	98	Contig_15679;Contig_16149;Contig_18175;Contig_20339;Contig_26771;Contig_30927;Contig_31570;Contig_31740;Contig_33737;Contig_33936;Contig_36488;Contig_37271;Contig_45971;Contig_46301;Contig_50704;Contig_50729;Contig_51169;Contig_51469;Contig_51495;Contig_51496;Contig_51497;Contig_54319;Contig_54320;Contig_55576;Contig_56415;Contig_61584;Contig_63492;Contig_65224;Contig_65479;Contig_65826;Contig_66…	GSVIVP00025200001	Vitis_vinifera
Contig_36244	95	Contig_22807;Contig_22808;Contig_22809;Contig_23948;Contig_28550;Contig_28551;Contig_33345;Contig_33346;Contig_34817;Contig_36244;Contig_37476;Contig_37906;Contig_39649;Contig_44993;Contig_53686;Contig_54540;Contig_54849;Contig_56176;Contig_56247;Contig_57090;Contig_57091;Contig_62982;Contig_66540;Contig_66746;Contig_67520;Contig_67521;Contig_69815;Contig_69816;Contig_70630;Contig_70631;Contig_70…	ppa001251m|PACid:17645637	Pruns_persica
Contig_47541	94	Contig_7896;Contig_7897;Contig_16153;Contig_20548;Contig_23685;Contig_24080;Contig_26146;Contig_29342;Contig_31266;Contig_31338;Contig_31339;Contig_32118;Contig_33566;Contig_33612;Contig_33761;Contig_35474;Contig_36079;Contig_38718;Contig_39065;Contig_40256;Contig_47541;Contig_51029;Contig_51224;Contig_52098;Contig_52762;Contig_54941;Contig_55196;Contig_55636;Contig_59203;Contig_60225;Contig_6095…	GSVIVP00026587001	Vitis_vinifera
Contig_46459	93	Contig_24;Contig_685;Contig_686;Contig_12266;Contig_17563;Contig_17564;Contig_26199;Contig_30843;Contig_30844;Contig_30845;Contig_35060;Contig_35061;Contig_36682;Contig_46128;Contig_46129;Contig_46159;Contig_46160;Contig_46459;Contig_46460;Contig_49781;Contig_49782;Contig_50082;Contig_52297;Contig_52565;Contig_54990;Contig_60126;Contig_62255;Contig_62418;Contig_64113;Contig_67782;Contig_69748;Con…	ppa017735m|PACid:17643318	Pruns_persica
Contig_32005	89	Contig_431;Contig_16759;Contig_28494;Contig_32005;Contig_32007;Contig_32581;Contig_37198;Contig_39761;Contig_43336;Contig_46258;Contig_54680;Contig_54847;Contig_62172;Contig_63330;Contig_64027;Contig_64212;Contig_66763;Contig_66776;Contig_66777;Contig_66778;Contig_66779;Contig_73396;Contig_73842;Contig_74092;Contig_74498;Contig_74499;Contig_79193;Contig_79614;Contig_81442;Contig_85036;Contig_8578…	Glyma02g36930.1	Glycine_max
Contig_28505	88	Contig_523;Contig_1590;Contig_16915;Contig_19197;Contig_19218;Contig_19390;Contig_22883;Contig_28505;Contig_29622;Contig_33852;Contig_34186;Contig_34511;Contig_38721;Contig_45823;Contig_45824;Contig_48095;Contig_49512;Contig_51307;Contig_51349;Contig_51659;Contig_55331;Contig_55483;Contig_55484;Contig_56953;Contig_57745;Contig_59047;Contig_59084;Contig_63952;Contig_66349;Contig_68456;Contig_70377…	Medtr5g086550.1	Medicago_truncatula
Contig_112046	88	Contig_26351;Contig_44158;Contig_61503;Contig_63447;Contig_63448;Contig_65381;Contig_69684;Contig_69686;Contig_71856;Contig_71857;Contig_77728;Contig_77729;Contig_85171;Contig_85403;Contig_85404;Contig_88872;Contig_93017;Contig_93018;Contig_93146;Contig_101493;Contig_102357;Contig_103834;Contig_104303;Contig_104389;Contig_104390;Contig_104399;Contig_105637;Contig_107775;Contig_109139;Contig_11204…	GSVIVP00032034001	Vitis_vinifera
Contig_108897	86	Contig_9593;Contig_13725;Contig_16148;Contig_19429;Contig_19430;Contig_21736;Contig_23645;Contig_27798;Contig_29142;Contig_29236;Contig_30126;Contig_30127;Contig_31133;Contig_33899;Contig_35543;Contig_35860;Contig_41214;Contig_43472;Contig_43804;Contig_45408;Contig_46664;Contig_49827;Contig_49958;Contig_50863;Contig_51067;Contig_51198;Contig_51327;Contig_53155;Contig_55079;Contig_56040;Contig_584…	GSVIVP00002653001	Vitis_vinifera
Contig_54170	76	Contig_105;Contig_670;Contig_900;Contig_901;Contig_902;Contig_903;Contig_1160;Contig_1161;Contig_1162;Contig_3340;Contig_4481;Contig_5202;Contig_5612;Contig_5613;Contig_6660;Contig_8012;Contig_8014;Contig_8841;Contig_10151;Contig_11328;Contig_11329;Contig_13993;Contig_14738;Contig_15078;Contig_16254;Contig_19140;Contig_22992;Contig_25212;Contig_26080;Contig_28066;Contig_29695;Contig_36901;Contig_…	GRMZM2G366532_P02	Zea_mays
Contig_70399	76	Contig_8377;Contig_14519;Contig_16477;Contig_17789;Contig_18627;Contig_20653;Contig_20798;Contig_21801;Contig_21946;Contig_22970;Contig_33119;Contig_36115;Contig_38277;Contig_40555;Contig_40885;Contig_45671;Contig_45688;Contig_46317;Contig_46663;Contig_47510;Contig_50073;Contig_51563;Contig_56370;Contig_56754;Contig_56948;Contig_57938;Contig_58309;Contig_58856;Contig_58910;Contig_60458;Contig_605…	fgenesh4_pg.C_LG_XII000320	Populus_trichocarpa
Contig_96201	73	Contig_4236;Contig_11280;Contig_14818;Contig_17937;Contig_24917;Contig_25333;Contig_31553;Contig_34049;Contig_39906;Contig_45516;Contig_45517;Contig_47538;Contig_48013;Contig_50165;Contig_51667;Contig_51668;Contig_51669;Contig_57128;Contig_58926;Contig_59000;Contig_62016;Contig_62031;Contig_63257;Contig_64296;Contig_67021;Contig_67022;Contig_67023;Contig_69534;Contig_70179;Contig_72340;Contig_729…	GSVIVP00009250001	Vitis_vinifera
Contig_49950	69	Contig_580;Contig_2866;Contig_8687;Contig_9076;Contig_14691;Contig_17095;Contig_18432;Contig_20697;Contig_21224;Contig_24790;Contig_26908;Contig_28589;Contig_31562;Contig_32490;Contig_38650;Contig_43570;Contig_44777;Contig_44933;Contig_45395;Contig_46502;Contig_46632;Contig_48096;Contig_48512;Contig_49950;Contig_52109;Contig_53145;Contig_53737;Contig_54052;Contig_54735;Contig_62073;Contig_64563;C…	Glyma10g10160.1	Glycine_max
Contig_30591	68	Contig_8617;Contig_21949;Contig_26108;Contig_28149;Contig_30591;Contig_34375;Contig_34981;Contig_36729;Contig_36731;Contig_39239;Contig_39240;Contig_40286;Contig_43588;Contig_43598;Contig_43622;Contig_46414;Contig_48252;Contig_51022;Contig_51434;Contig_53185;Contig_54987;Contig_54988;Contig_55684;Contig_58461;Contig_58463;Contig_58714;Contig_58715;Contig_59832;Contig_60804;Contig_62468;Contig_624…	ppa017087m|PACid:17666406	Pruns_persica
Contig_54461	67	Contig_35;Contig_6105;Contig_16698;Contig_18296;Contig_19219;Contig_27808;Contig_30651;Contig_37728;Contig_38144;Contig_38687;Contig_39163;Contig_42101;Contig_45584;Contig_47603;Contig_52566;Contig_54461;Contig_54947;Contig_55343;Contig_56965;Contig_57711;Contig_59089;Contig_60235;Contig_61732;Contig_62867;Contig_63342;Contig_67617;Contig_68645;Contig_71168;Contig_74650;Contig_76973;Contig_77289;…	Glyma10g37890.1	Glycine_max
Contig_53522	67	Contig_16904;Contig_26354;Contig_38185;Contig_39516;Contig_39517;Contig_45161;Contig_53522;Contig_62494;Contig_67744;Contig_69427;Contig_70989;Contig_72824;Contig_75817;Contig_75929;Contig_75985;Contig_78692;Contig_78709;Contig_80725;Contig_82208;Contig_83408;Contig_86520;Contig_86947;Contig_89005;Contig_89175;Contig_91038;Contig_93821;Contig_93822;Contig_96259;Contig_96980;Contig_97781;Contig_10…	Glyma0023s00200.1	Glycine_max
Contig_29793	66	Contig_3242;Contig_4342;Contig_29793;Contig_34059;Contig_40803;Contig_41054;Contig_41952;Contig_43407;Contig_43901;Contig_45438;Contig_47234;Contig_49836;Contig_52083;Contig_53258;Contig_53284;Contig_58736;Contig_65094;Contig_66058;Contig_66908;Contig_67610;Contig_71779;Contig_73112;Contig_78470;Contig_79063;Contig_79753;Contig_85822;Contig_88197;Contig_88299;Contig_89468;Contig_94160;Contig_9698…	ppa020282m|PACid:17641295	Pruns_persica
Contig_5403	65	Contig_5403;Contig_8945;Contig_16235;Contig_23751;Contig_27196;Contig_29948;Contig_31101;Contig_32358;Contig_37270;Contig_38586;Contig_40024;Contig_42436;Contig_47811;Contig_48117;Contig_50941;Contig_51494;Contig_54865;Contig_60295;Contig_60414;Contig_62432;Contig_62941;Contig_63212;Contig_63792;Contig_64830;Contig_64844;Contig_66921;Contig_67493;Contig_68785;Contig_69665;Contig_71047;Contig_7308…	ppa026856m|PACid:17654310	Pruns_persica
Contig_60199	64	Contig_22560;Contig_31014;Contig_33586;Contig_35607;Contig_50496;Contig_57266;Contig_60199;Contig_65269;Contig_65270;Contig_65339;Contig_70700;Contig_72262;Contig_72667;Contig_73929;Contig_77881;Contig_79548;Contig_80021;Contig_82001;Contig_86563;Contig_86564;Contig_91106;Contig_91108;Contig_91452;Contig_94616;Contig_96900;Contig_97571;Contig_98258;Contig_99373;Contig_113542;Contig_113957;Contig_…	ppb021508m|PACid:17643578	Pruns_persica
Contig_20449	63	Contig_1255;Contig_2797;Contig_6406;Contig_6649;Contig_6650;Contig_9174;Contig_9175;Contig_10393;Contig_10501;Contig_10646;Contig_11240;Contig_11509;Contig_11864;Contig_12869;Contig_12872;Contig_17244;Contig_17473;Contig_17771;Contig_20449;Contig_20818;Contig_23654;Contig_24695;Contig_24696;Contig_26018;Contig_27893;Contig_29240;Contig_29313;Contig_30407;Contig_30408;Contig_31245;Contig_32421;Con…	29950.m001163	Ricinus_communis
Contig_437	63	Contig_408;Contig_437;Contig_9712;Contig_16024;Contig_16025;Contig_16068;Contig_23507;Contig_27241;Contig_27466;Contig_30160;Contig_30737;Contig_31862;Contig_34329;Contig_36835;Contig_36859;Contig_37712;Contig_43936;Contig_45554;Contig_50652;Contig_51336;Contig_53770;Contig_54405;Contig_58853;Contig_61074;Contig_71655;Contig_72547;Contig_72912;Contig_72921;Contig_76109;Contig_81141;Contig_81524;C…	eugene3.01210033	Populus_trichocarpa
Contig_68103	62	Contig_881;Contig_7285;Contig_19506;Contig_21402;Contig_23830;Contig_24669;Contig_31322;Contig_32265;Contig_33295;Contig_36626;Contig_39413;Contig_39456;Contig_42213;Contig_42831;Contig_46950;Contig_48375;Contig_49957;Contig_51179;Contig_54035;Contig_55894;Contig_56349;Contig_58421;Contig_58977;Contig_59142;Contig_63123;Contig_64385;Contig_65275;Contig_68103;Contig_72344;Contig_73688;Contig_74416…	GSVIVP00000801001	Vitis_vinifera
Contig_67220	61	Contig_4198;Contig_14001;Contig_18503;Contig_30029;Contig_34678;Contig_47268;Contig_50104;Contig_50105;Contig_50106;Contig_52696;Contig_53956;Contig_57913;Contig_57914;Contig_59514;Contig_61651;Contig_61652;Contig_66148;Contig_67220;Contig_67916;Contig_69088;Contig_73361;Contig_82549;Contig_83139;Contig_86161;Contig_86340;Contig_87205;Contig_89477;Contig_89556;Contig_89578;Contig_90872;Contig_938…	Glyma06g18690.1	Glycine_max
Contig_114805	61	Contig_2412;Contig_12190;Contig_22100;Contig_22111;Contig_25697;Contig_34323;Contig_37038;Contig_37493;Contig_39303;Contig_41317;Contig_41413;Contig_42960;Contig_47805;Contig_49658;Contig_50118;Contig_54267;Contig_55138;Contig_55139;Contig_56261;Contig_56357;Contig_59141;Contig_59403;Contig_63673;Contig_68969;Contig_70449;Contig_71481;Contig_71482;Contig_72714;Contig_74130;Contig_77913;Contig_823…	GSVIVP00016966001	Vitis_vinifera
Contig_334	61	Contig_334;Contig_2777;Contig_8115;Contig_8176;Contig_8312;Contig_8443;Contig_10613;Contig_10614;Contig_15693;Contig_15694;Contig_16546;Contig_17801;Contig_19110;Contig_19917;Contig_20684;Contig_21229;Contig_21291;Contig_22208;Contig_23174;Contig_23535;Contig_24240;Contig_24241;Contig_25136;Contig_25310;Contig_25393;Contig_26243;Contig_29052;Contig_29469;Contig_31116;Contig_32504;Contig_43353;Con…	evm.TU.supercontig_113.45	Carica_papaya
Contig_6172	60	Contig_6171;Contig_6172;Contig_6173;Contig_12516;Contig_12517;Contig_66816;Contig_69796;Contig_71977;Contig_79220;Contig_80039;Contig_85030;Contig_85031;Contig_87966;Contig_88002;Contig_88274;Contig_88941;Contig_90697;Contig_90698;Contig_93202;Contig_93639;Contig_95799;Contig_96808;Contig_97335;Contig_99718;Contig_101472;Contig_101473;Contig_102562;Contig_103478;Contig_106427;Contig_109587;Contig…	LOC_Os08g22660.1	Oryza_sativa
Contig_99027	56	Contig_13423;Contig_27059;Contig_47296;Contig_49280;Contig_54153;Contig_55309;Contig_55311;Contig_62755;Contig_63091;Contig_68148;Contig_69168;Contig_83971;Contig_88213;Contig_89309;Contig_89806;Contig_92756;Contig_99027;Contig_103025;Contig_103588;Contig_106419;Contig_107423;Contig_107477;Contig_109252;Contig_113448;Contig_115498;Contig_115616;Contig_115617;Contig_116541;Contig_117446;Contig_128…	LOC_Os10g21350.1	Oryza_sativa
Contig_34418	56	Contig_13344;Contig_20732;Contig_27142;Contig_31379;Contig_31395;Contig_34418;Contig_34468;Contig_38902;Contig_45745;Contig_47744;Contig_50915;Contig_51375;Contig_51376;Contig_57079;Contig_57080;Contig_57081;Contig_57825;Contig_58232;Contig_58233;Contig_58234;Contig_58235;Contig_59681;Contig_62022;Contig_69820;Contig_71786;Contig_74517;Contig_77245;Contig_79259;Contig_81227;Contig_81308;Contig_81…	ppa024147m|PACid:17661055	Pruns_persica
Contig_14727	56	Contig_14725;Contig_14727;Contig_19526;Contig_30344;Contig_30345;Contig_30346;Contig_30347;Contig_30348;Contig_37098;Contig_37099;Contig_37100;Contig_37101;Contig_37102;Contig_40688;Contig_40689;Contig_44487;Contig_44885;Contig_44886;Contig_44887;Contig_46189;Contig_48170;Contig_50133;Contig_50134;Contig_52034;Contig_57963;Contig_58547;Contig_61020;Contig_61214;Contig_65220;Contig_67337;Contig_67…	ppa023217m|PACid:17641739	Pruns_persica
Contig_139280	55	Contig_2571;Contig_12024;Contig_12025;Contig_14564;Contig_19243;Contig_21890;Contig_27621;Contig_29475;Contig_32551;Contig_32552;Contig_34845;Contig_34868;Contig_34870;Contig_39426;Contig_43063;Contig_50643;Contig_52809;Contig_57322;Contig_66893;Contig_66894;Contig_73843;Contig_73870;Contig_78730;Contig_80389;Contig_90091;Contig_92894;Contig_93927;Contig_98110;Contig_98596;Contig_102320;Contig_10…	LOC_Os03g20930.1	Oryza_sativa
Contig_91018	55	Contig_31696;Contig_37199;Contig_37200;Contig_55853;Contig_55854;Contig_59344;Contig_64000;Contig_68599;Contig_85721;Contig_90422;Contig_91018;Contig_95770;Contig_96169;Contig_101950;Contig_105330;Contig_108249;Contig_108250;Contig_110911;Contig_112181;Contig_112358;Contig_113030;Contig_113587;Contig_117077;Contig_118320;Contig_118505;Contig_119405;Contig_134076;Contig_136843;Contig_136850;Contig…	LOC_Os01g25839.1	Oryza_sativa
Contig_60272	55	Contig_52057;Contig_52553;Contig_58569;Contig_60272;Contig_61609;Contig_61610;Contig_66781;Contig_70013;Contig_77842;Contig_78147;Contig_79799;Contig_82356;Contig_82357;Contig_88848;Contig_88890;Contig_92931;Contig_94366;Contig_94766;Contig_105166;Contig_107134;Contig_108054;Contig_108055;Contig_120045;Contig_124483;Contig_132158;Contig_133339;Contig_135912;Contig_137490;Contig_137989;Contig_1383…	GSVIVP00038201001	Vitis_vinifera
Contig_88223	55	Contig_2567;Contig_2569;Contig_9247;Contig_11471;Contig_11472;Contig_22629;Contig_26421;Contig_26422;Contig_35972;Contig_35973;Contig_35975;Contig_40050;Contig_40051;Contig_40053;Contig_42836;Contig_50513;Contig_52522;Contig_55273;Contig_61835;Contig_65024;Contig_65025;Contig_66942;Contig_67160;Contig_70964;Contig_74046;Contig_79152;Contig_88223;Contig_93906;Contig_95179;Contig_98044;Contig_10746…	Glyma05g08930.1	Glycine_max
Contig_27784	54	Contig_6541;Contig_8052;Contig_26876;Contig_27784;Contig_34623;Contig_36637;Contig_36638;Contig_37093;Contig_37094;Contig_45159;Contig_46907;Contig_46908;Contig_46959;Contig_46960;Contig_49040;Contig_52850;Contig_54624;Contig_55100;Contig_57438;Contig_59215;Contig_63847;Contig_65221;Contig_65558;Contig_67877;Contig_68890;Contig_72130;Contig_75176;Contig_76261;Contig_79242;Contig_80230;Contig_8168…	Medtr2g010120.1	Medicago_truncatula
Contig_43837	53	Contig_94;Contig_3395;Contig_7150;Contig_19005;Contig_21621;Contig_23714;Contig_28758;Contig_32000;Contig_33114;Contig_37226;Contig_38270;Contig_40996;Contig_43737;Contig_43793;Contig_43837;Contig_44591;Contig_44873;Contig_45129;Contig_45957;Contig_46284;Contig_50883;Contig_64622;Contig_68332;Contig_70635;Contig_71140;Contig_72071;Contig_76810;Contig_77618;Contig_77848;Contig_81234;Contig_82192;C…	Glyma09g10240.1	Glycine_max
Contig_60294	53	Contig_5176;Contig_5177;Contig_10281;Contig_29949;Contig_30334;Contig_30335;Contig_46690;Contig_48257;Contig_52167;Contig_52540;Contig_53485;Contig_60294;Contig_60415;Contig_67803;Contig_68581;Contig_69666;Contig_71101;Contig_71130;Contig_72504;Contig_72674;Contig_72675;Contig_75695;Contig_78071;Contig_80165;Contig_82366;Contig_82504;Contig_89084;Contig_90176;Contig_90386;Contig_91605;Contig_9267…	ppa020671m|PACid:17660718	Pruns_persica
Contig_18760	52	Contig_5963;Contig_18760;Contig_26006;Contig_26355;Contig_30369;Contig_30371;Contig_32476;Contig_33704;Contig_36657;Contig_39358;Contig_39359;Contig_56593;Contig_67070;Contig_71146;Contig_77391;Contig_81010;Contig_81298;Contig_83407;Contig_91037;Contig_95094;Contig_96496;Contig_98006;Contig_99628;Contig_107552;Contig_119576;Contig_120240;Contig_127516;Contig_134006;Contig_136893;Contig_137649;Con…	Glyma01g20680.1	Glycine_max
Contig_92031	51	Contig_7008;Contig_11094;Contig_11095;Contig_11097;Contig_11098;Contig_17437;Contig_36357;Contig_38649;Contig_41271;Contig_41944;Contig_43356;Contig_43515;Contig_47456;Contig_48299;Contig_48301;Contig_53132;Contig_54241;Contig_55586;Contig_60331;Contig_65334;Contig_73222;Contig_77550;Contig_81421;Contig_91340;Contig_92031;Contig_93683;Contig_94291;Contig_97993;Contig_104648;Contig_106637;Contig_1…	GSVIVP00006382001	Vitis_vinifera
Contig_40914	51	Contig_6024;Contig_8532;Contig_12899;Contig_13105;Contig_29375;Contig_33008;Contig_38315;Contig_38473;Contig_40914;Contig_52489;Contig_52490;Contig_52798;Contig_54806;Contig_55602;Contig_55616;Contig_58525;Contig_62762;Contig_63493;Contig_63494;Contig_63495;Contig_66910;Contig_68047;Contig_68697;Contig_76279;Contig_79113;Contig_79976;Contig_84704;Contig_87282;Contig_88858;Contig_89625;Contig_9364…	Medtr3g024790.1	Medicago_truncatula
Contig_85507	51	Contig_4141;Contig_16948;Contig_20712;Contig_21322;Contig_36826;Contig_39750;Contig_48120;Contig_49689;Contig_50252;Contig_54557;Contig_55630;Contig_55631;Contig_56633;Contig_58384;Contig_59895;Contig_61015;Contig_61459;Contig_61602;Contig_61924;Contig_64465;Contig_64561;Contig_66764;Contig_67313;Contig_68262;Contig_69939;Contig_71615;Contig_74034;Contig_76316;Contig_78484;Contig_79191;Contig_793…	Glyma16g13610.1	Glycine_max
Contig_26527	50	Contig_8980;Contig_9584;Contig_9963;Contig_14073;Contig_16670;Contig_23347;Contig_26438;Contig_26527;Contig_27575;Contig_31957;Contig_35792;Contig_36293;Contig_36419;Contig_41839;Contig_46454;Contig_49154;Contig_50227;Contig_50557;Contig_53166;Contig_54091;Contig_58416;Contig_68285;Contig_70301;Contig_75458;Contig_76985;Contig_78979;Contig_86439;Contig_91757;Contig_97487;Contig_99755;Contig_10658…	LOC_Os02g06230.1	Oryza_sativa
Contig_2864	50	Contig_2864;Contig_13740;Contig_22449;Contig_22451;Contig_29581;Contig_34148;Contig_34149;Contig_34150;Contig_37436;Contig_43318;Contig_45547;Contig_45549;Contig_46689;Contig_49556;Contig_49688;Contig_52915;Contig_55839;Contig_61637;Contig_63053;Contig_63525;Contig_63530;Contig_67392;Contig_69467;Contig_77142;Contig_79696;Contig_81477;Contig_90934;Contig_93244;Contig_102698;Contig_105582;Contig_1…	LOC_Os05g12360.1	Oryza_sativa
Contig_4286	49	Contig_4286;Contig_10589;Contig_12692;Contig_15452;Contig_24091;Contig_27192;Contig_27921;Contig_28463;Contig_28810;Contig_29806;Contig_34175;Contig_34176;Contig_40389;Contig_47073;Contig_50027;Contig_50028;Contig_52243;Contig_52244;Contig_63661;Contig_70656;Contig_86912;Contig_88791;Contig_90195;Contig_91318;Contig_97198;Contig_97706;Contig_98273;Contig_104101;Contig_106329;Contig_108878;Contig_…	ppa001784m|PACid:17656810	Pruns_persica
Contig_128736	49	Contig_47057;Contig_50280;Contig_50308;Contig_51363;Contig_65344;Contig_66643;Contig_72992;Contig_76331;Contig_86437;Contig_98495;Contig_101700;Contig_101701;Contig_103329;Contig_113537;Contig_117135;Contig_117455;Contig_117777;Contig_118209;Contig_118550;Contig_123661;Contig_128601;Contig_128615;Contig_128736;Contig_129630;Contig_135428;Contig_136656;Contig_137039;Contig_137246;Contig_137317;Con…	ppb020037m|PACid:17646364	Pruns_persica
Contig_21925	48	Contig_4781;Contig_11673;Contig_21293;Contig_21925;Contig_25814;Contig_26234;Contig_27993;Contig_31666;Contig_35037;Contig_35057;Contig_37326;Contig_37573;Contig_38501;Contig_40960;Contig_44030;Contig_45833;Contig_47692;Contig_53998;Contig_56271;Contig_59178;Contig_59288;Contig_62505;Contig_62506;Contig_67126;Contig_67242;Contig_68806;Contig_74035;Contig_75199;Contig_75970;Contig_88160;Contig_910…	29949.m000119	Ricinus_communis
Contig_15625	48	Contig_3447;Contig_15625;Contig_23768;Contig_24966;Contig_28747;Contig_31958;Contig_35621;Contig_43413;Contig_43439;Contig_43902;Contig_44516;Contig_49698;Contig_53011;Contig_54833;Contig_56242;Contig_59622;Contig_62301;Contig_65978;Contig_68037;Contig_74010;Contig_75964;Contig_76285;Contig_78535;Contig_84275;Contig_84875;Contig_85217;Contig_85352;Contig_87933;Contig_88489;Contig_90879;Contig_909…	LOC_Os03g59190.1	Oryza_sativa
Contig_137877	48	Contig_6979;Contig_14183;Contig_25641;Contig_26993;Contig_37611;Contig_37612;Contig_46181;Contig_47974;Contig_48727;Contig_51559;Contig_54875;Contig_54928;Contig_66158;Contig_67087;Contig_72266;Contig_76790;Contig_77096;Contig_80482;Contig_81032;Contig_81819;Contig_82007;Contig_83813;Contig_89223;Contig_89224;Contig_89307;Contig_89308;Contig_92014;Contig_95524;Contig_104888;Contig_106362;Contig_1…	LOC_Os10g26910.1	Oryza_sativa
Contig_103265	48	Contig_1421;Contig_2820;Contig_17393;Contig_18360;Contig_18417;Contig_18842;Contig_20155;Contig_20279;Contig_20280;Contig_22552;Contig_30503;Contig_33691;Contig_41676;Contig_45115;Contig_45342;Contig_51565;Contig_52385;Contig_52679;Contig_53486;Contig_54562;Contig_58101;Contig_60291;Contig_60342;Contig_60611;Contig_60637;Contig_67741;Contig_69987;Contig_74550;Contig_76673;Contig_90433;Contig_9241…	eugene3.00040836	Populus_trichocarpa
Contig_51047	46	Contig_22233;Contig_37341;Contig_46487;Contig_51047;Contig_51048;Contig_52572;Contig_53693;Contig_69630;Contig_78768;Contig_81463;Contig_85148;Contig_85627;Contig_90453;Contig_91590;Contig_109898;Contig_110992;Contig_115033;Contig_115402;Contig_115403;Contig_118953;Contig_119036;Contig_120830;Contig_120923;Contig_122562;Contig_124945;Contig_125811;Contig_129385;Contig_134368;Contig_136784;Contig_…	GSVIVP00037573001	Vitis_vinifera
Contig_59345	46	Contig_15236;Contig_48734;Contig_53298;Contig_59345;Contig_72580;Contig_72697;Contig_78248;Contig_79898;Contig_79899;Contig_93353;Contig_96797;Contig_96798;Contig_103717;Contig_105288;Contig_105289;Contig_106747;Contig_110188;Contig_115897;Contig_118842;Contig_118871;Contig_120584;Contig_129375;Contig_130893;Contig_131927;Contig_135703;Contig_135704;Contig_136306;Contig_136921;Contig_139130;Conti…	LOC_Os03g35560.1	Oryza_sativa
Contig_29412	46	Contig_29412;Contig_32202;Contig_32605;Contig_54221;Contig_54222;Contig_54223;Contig_55401;Contig_55760;Contig_55761;Contig_55764;Contig_72298;Contig_76370;Contig_81468;Contig_85639;Contig_86046;Contig_95622;Contig_98547;Contig_99883;Contig_105029;Contig_107530;Contig_112460;Contig_121477;Contig_125375;Contig_125547;Contig_135203;Contig_137230;Contig_137232;Contig_137816;Contig_138482;Contig_1387…	ppa024420m|PACid:17668303	Pruns_persica
Contig_141910	45	Contig_5457;Contig_58982;Contig_73809;Contig_74908;Contig_76387;Contig_77274;Contig_78534;Contig_89961;Contig_90007;Contig_96392;Contig_99036;Contig_99037;Contig_99038;Contig_103914;Contig_105430;Contig_106288;Contig_107085;Contig_115961;Contig_118816;Contig_135094;Contig_135363;Contig_137430;Contig_138945;Contig_139508;Contig_139569;Contig_139724;Contig_139760;Contig_140233;Contig_140852;Contig_…	LOC_Os05g24430.1	Oryza_sativa
Contig_49216	45	Contig_27773;Contig_49216;Contig_66859;Contig_69555;Contig_76545;Contig_82099;Contig_83746;Contig_84412;Contig_86428;Contig_92209;Contig_92437;Contig_97505;Contig_97506;Contig_97507;Contig_105998;Contig_110909;Contig_112669;Contig_113375;Contig_116107;Contig_117750;Contig_119916;Contig_120234;Contig_123129;Contig_125855;Contig_127318;Contig_130603;Contig_134510;Contig_135213;Contig_136075;Contig_…	fgenesh4_pg.C_LG_VIII001643	Populus_trichocarpa
Contig_14076	44	Contig_14076;Contig_20235;Contig_31267;Contig_34019;Contig_39114;Contig_41888;Contig_44467;Contig_47995;Contig_49427;Contig_51433;Contig_52119;Contig_54932;Contig_54933;Contig_56761;Contig_57756;Contig_59545;Contig_59655;Contig_61017;Contig_62440;Contig_66180;Contig_67940;Contig_70457;Contig_73756;Contig_74580;Contig_76815;Contig_78611;Contig_85773;Contig_86887;Contig_87105;Contig_87677;Contig_87…	C08HBa0336I24_4.1	Solanum_lycopersicum
Contig_10955	44	Contig_4536;Contig_10955;Contig_12753;Contig_18375;Contig_18376;Contig_27005;Contig_27006;Contig_29135;Contig_29509;Contig_29886;Contig_29940;Contig_33549;Contig_38227;Contig_39437;Contig_43597;Contig_44270;Contig_49107;Contig_61833;Contig_62476;Contig_63482;Contig_64734;Contig_65063;Contig_67944;Contig_70401;Contig_71096;Contig_76953;Contig_79438;Contig_80218;Contig_80447;Contig_81991;Contig_820…	ppa024499m|PACid:17645985	Pruns_persica
Contig_138350	43	Contig_3000;Contig_5631;Contig_16067;Contig_27286;Contig_30159;Contig_31419;Contig_34410;Contig_42778;Contig_49730;Contig_51709;Contig_53459;Contig_56547;Contig_58346;Contig_61758;Contig_65082;Contig_65115;Contig_67769;Contig_70167;Contig_77959;Contig_78786;Contig_79015;Contig_84088;Contig_90626;Contig_90772;Contig_91894;Contig_92266;Contig_97635;Contig_99529;Contig_100215;Contig_104416;Contig_10…	ppa015697m|PACid:17642340	Pruns_persica
Contig_112297	41	Contig_947;Contig_38422;Contig_38914;Contig_39233;Contig_44286;Contig_49356;Contig_53833;Contig_63283;Contig_69029;Contig_69769;Contig_77043;Contig_85887;Contig_86273;Contig_91115;Contig_94295;Contig_104312;Contig_106779;Contig_106995;Contig_112297;Contig_113943;Contig_116014;Contig_121020;Contig_121107;Contig_127077;Contig_127078;Contig_132502;Contig_134435;Contig_137167;Contig_137477;Contig_138…	GSVIVP00000198001	Vitis_vinifera
Contig_4055	41	Contig_1793;Contig_4055;Contig_19217;Contig_24759;Contig_26197;Contig_40476;Contig_43297;Contig_47021;Contig_52598;Contig_53482;Contig_54690;Contig_55589;Contig_56428;Contig_64108;Contig_64109;Contig_66821;Contig_73333;Contig_73510;Contig_77571;Contig_77590;Contig_77591;Contig_83024;Contig_85767;Contig_86138;Contig_87390;Contig_96036;Contig_98192;Contig_99122;Contig_99325;Contig_100337;Contig_101…	Medtr4g079130.1	Medicago_truncatula
Contig_101660	41	Contig_27686;Contig_38161;Contig_58618;Contig_60274;Contig_71098;Contig_71099;Contig_71100;Contig_73570;Contig_76887;Contig_88191;Contig_97620;Contig_101660;Contig_104212;Contig_105559;Contig_105953;Contig_115784;Contig_118690;Contig_120963;Contig_136478;Contig_137298;Contig_137358;Contig_137609;Contig_137958;Contig_138129;Contig_138130;Contig_138754;Contig_138776;Contig_140002;Contig_141049;Cont…	GSVIVP00025294001	Vitis_vinifera
Contig_2009	41	Contig_1334;Contig_2009;Contig_3049;Contig_3050;Contig_8315;Contig_8852;Contig_8853;Contig_8931;Contig_10293;Contig_10558;Contig_10788;Contig_11099;Contig_12066;Contig_13609;Contig_13654;Contig_13655;Contig_15464;Contig_26110;Contig_26123;Contig_31254;Contig_33702;Contig_36152;Contig_37172;Contig_37770;Contig_41001;Contig_43186;Contig_43437;Contig_44639;Contig_44642;Contig_44643;Contig_51685;Cont…	GSVIVP00027895001	Vitis_vinifera
Contig_54485	41	Contig_4952;Contig_7490;Contig_7493;Contig_15646;Contig_17800;Contig_21407;Contig_24242;Contig_24243;Contig_25628;Contig_25642;Contig_25901;Contig_26214;Contig_28922;Contig_28941;Contig_31115;Contig_31223;Contig_31224;Contig_33701;Contig_35047;Contig_35986;Contig_36107;Contig_38608;Contig_45020;Contig_54485;Contig_56584;Contig_57638;Contig_57856;Contig_57866;Contig_58468;Contig_60654;Contig_63036…	ppa026205m|PACid:17663642	Pruns_persica
Contig_48039	40	Contig_10029;Contig_26766;Contig_30245;Contig_38252;Contig_39297;Contig_39941;Contig_45602;Contig_48039;Contig_52486;Contig_53029;Contig_53738;Contig_58006;Contig_60749;Contig_69693;Contig_70818;Contig_72900;Contig_74100;Contig_74101;Contig_77218;Contig_81178;Contig_84034;Contig_91062;Contig_91398;Contig_93281;Contig_94760;Contig_100432;Contig_102143;Contig_102144;Contig_102757;Contig_103003;Cont…	Glyma07g34840.1	Glycine_max
Contig_52113	39	Contig_24102;Contig_52113;Contig_55245;Contig_81092;Contig_108174;Contig_108974;Contig_110772;Contig_117749;Contig_120397;Contig_121507;Contig_123577;Contig_124453;Contig_125821;Contig_133893;Contig_135277;Contig_135968;Contig_135969;Contig_136620;Contig_136623;Contig_136657;Contig_136767;Contig_137205;Contig_137361;Contig_137835;Contig_138097;Contig_138207;Contig_138601;Contig_138783;Contig_1388…	Sb04g036670.1	Sorghum_bicolor
Contig_35246	38	Contig_18498;Contig_18499;Contig_23082;Contig_35246;Contig_36147;Contig_36148;Contig_36149;Contig_39783;Contig_43963;Contig_44515;Contig_69801;Contig_72761;Contig_74893;Contig_82410;Contig_84798;Contig_86641;Contig_87660;Contig_91492;Contig_93939;Contig_94176;Contig_99966;Contig_114814;Contig_115901;Contig_118083;Contig_118817;Contig_120654;Contig_122167;Contig_130516;Contig_131358;Contig_131972;…	GSVIVP00009118001	Vitis_vinifera
Contig_101715	38	Contig_961;Contig_4986;Contig_27814;Contig_29038;Contig_66535;Contig_70925;Contig_80582;Contig_83759;Contig_86496;Contig_92638;Contig_98675;Contig_98985;Contig_100541;Contig_101715;Contig_107290;Contig_111664;Contig_115952;Contig_116342;Contig_117432;Contig_119386;Contig_127875;Contig_131122;Contig_134064;Contig_134344;Contig_136762;Contig_136923;Contig_137888;Contig_140253;Contig_140516;Contig_1…	AC215469_8.1	Solanum_lycopersicum
Contig_136529	37	Contig_7764;Contig_36443;Contig_72430;Contig_72431;Contig_72432;Contig_72705;Contig_100908;Contig_101190;Contig_112424;Contig_113117;Contig_118147;Contig_118475;Contig_129589;Contig_134588;Contig_135583;Contig_136529;Contig_138468;Contig_138584;Contig_138585;Contig_138715;Contig_139259;Contig_139260;Contig_139632;Contig_139742;Contig_139744;Contig_140482;Contig_140508;Contig_140743;Contig_141137;…	LOC_Os03g33100.1	Oryza_sativa
Contig_142541	37	Contig_3145;Contig_10181;Contig_19242;Contig_40620;Contig_54994;Contig_57945;Contig_59038;Contig_61832;Contig_63712;Contig_66418;Contig_66493;Contig_68012;Contig_68212;Contig_68457;Contig_69120;Contig_71049;Contig_72015;Contig_72525;Contig_73130;Contig_76045;Contig_78726;Contig_78796;Contig_78818;Contig_79688;Contig_80188;Contig_82692;Contig_91649;Contig_99913;Contig_102653;Contig_105838;Contig_1…	Glyma01g29320.1	Glycine_max
Contig_94253	36	Contig_24302;Contig_25804;Contig_27305;Contig_33853;Contig_34613;Contig_44776;Contig_45797;Contig_49668;Contig_54936;Contig_61007;Contig_63588;Contig_70883;Contig_76088;Contig_78581;Contig_84559;Contig_87460;Contig_88688;Contig_93926;Contig_94253;Contig_94850;Contig_95492;Contig_96578;Contig_96742;Contig_100543;Contig_101965;Contig_102568;Contig_103068;Contig_113659;Contig_121348;Contig_125963;Co…	Glyma05g10880.1	Glycine_max
Contig_44978	36	Contig_3270;Contig_8781;Contig_19253;Contig_20911;Contig_20912;Contig_27718;Contig_30091;Contig_37303;Contig_41152;Contig_41170;Contig_44978;Contig_45264;Contig_54456;Contig_58567;Contig_58739;Contig_59477;Contig_60385;Contig_64367;Contig_72837;Contig_74342;Contig_84103;Contig_84983;Contig_92684;Contig_95743;Contig_98288;Contig_101162;Contig_103727;Contig_117427;Contig_117495;Contig_117893;Contig…	GSVIVP00033316001	Vitis_vinifera
Contig_51207	35	Contig_6210;Contig_23782;Contig_34313;Contig_34314;Contig_47850;Contig_50846;Contig_51207;Contig_57094;Contig_59491;Contig_59573;Contig_60468;Contig_60469;Contig_62253;Contig_64258;Contig_66334;Contig_66944;Contig_67377;Contig_71379;Contig_72194;Contig_83816;Contig_87236;Contig_89462;Contig_91827;Contig_93349;Contig_101112;Contig_101554;Contig_112812;Contig_116683;Contig_117435;Contig_123435;Cont…	GSVIVP00037034001	Vitis_vinifera
Contig_94979	35	Contig_9422;Contig_34506;Contig_38291;Contig_45869;Contig_46346;Contig_46347;Contig_53351;Contig_58094;Contig_61504;Contig_64316;Contig_66806;Contig_70946;Contig_73739;Contig_76619;Contig_78720;Contig_79797;Contig_83814;Contig_84870;Contig_84871;Contig_87547;Contig_91968;Contig_93217;Contig_94979;Contig_100659;Contig_103636;Contig_106840;Contig_107392;Contig_118137;Contig_137020;Contig_141098;Con…	LOC_Os11g27570.1	Oryza_sativa
Contig_44364	35	Contig_34376;Contig_36299;Contig_44364;Contig_45420;Contig_45868;Contig_48442;Contig_48443;Contig_53259;Contig_53260;Contig_62036;Contig_68930;Contig_70729;Contig_72331;Contig_75948;Contig_75998;Contig_76561;Contig_83510;Contig_89288;Contig_97545;Contig_101941;Contig_102538;Contig_112182;Contig_112977;Contig_114834;Contig_118768;Contig_121396;Contig_135677;Contig_136949;Contig_136964;Contig_13806…	ppa1027157m|PACid:17641247	Pruns_persica
Contig_146331	35	Contig_17918;Contig_21860;Contig_25872;Contig_29768;Contig_31089;Contig_36318;Contig_39285;Contig_39639;Contig_43087;Contig_46812;Contig_47851;Contig_50009;Contig_53215;Contig_56350;Contig_61655;Contig_65745;Contig_68731;Contig_76802;Contig_79488;Contig_89881;Contig_89999;Contig_91569;Contig_92977;Contig_99350;Contig_99616;Contig_104559;Contig_108867;Contig_114480;Contig_115786;Contig_116535;Cont…	eugene3.00060266	Populus_trichocarpa
Contig_50337	35	Contig_6010;Contig_26254;Contig_33893;Contig_38245;Contig_38246;Contig_41246;Contig_50337;Contig_53010;Contig_56189;Contig_61962;Contig_64348;Contig_66873;Contig_67977;Contig_70863;Contig_71184;Contig_73321;Contig_77867;Contig_81220;Contig_83249;Contig_83734;Contig_84648;Contig_85133;Contig_92606;Contig_94333;Contig_95834;Contig_96138;Contig_96532;Contig_97173;Contig_98950;Contig_103603;Contig_11…	SiPROV000003m|PACid:18194774	Setaria_italica
Contig_6022	34	Contig_6022;Contig_7728;Contig_14517;Contig_14518;Contig_15168;Contig_17876;Contig_19103;Contig_19104;Contig_19336;Contig_21804;Contig_29120;Contig_29145;Contig_38739;Contig_40361;Contig_40362;Contig_40363;Contig_43340;Contig_43455;Contig_43840;Contig_50236;Contig_51126;Contig_52200;Contig_55788;Contig_57016;Contig_58571;Contig_58572;Contig_70575;Contig_72378;Contig_77205;Contig_85623;Contig_8766…	GSVIVP00017592001	Vitis_vinifera
Contig_2610	34	Contig_255;Contig_256;Contig_2333;Contig_2350;Contig_2610;Contig_3690;Contig_4498;Contig_6144;Contig_13500;Contig_13501;Contig_14542;Contig_17499;Contig_19272;Contig_31715;Contig_38593;Contig_39838;Contig_50742;Contig_56708;Contig_63101;Contig_95141;Contig_109837;Contig_110555;Contig_111596;Contig_111597;Contig_119527;Contig_138013;Contig_138116;Contig_138935;Contig_139328;Contig_139735;Contig_13…	C08SLm0006K11_14.1	Solanum_lycopersicum
Contig_32768	34	Contig_5408;Contig_9260;Contig_16231;Contig_27589;Contig_29242;Contig_32768;Contig_36271;Contig_36643;Contig_41086;Contig_48548;Contig_52722;Contig_57201;Contig_59672;Contig_63022;Contig_64275;Contig_65842;Contig_79294;Contig_83182;Contig_84325;Contig_89872;Contig_89981;Contig_96118;Contig_96690;Contig_100398;Contig_103524;Contig_104195;Contig_106944;Contig_109628;Contig_109671;Contig_113489;Cont…	GSVIVP00004799001	Vitis_vinifera
Contig_119573	34	Contig_19384;Contig_23949;Contig_29084;Contig_33155;Contig_45223;Contig_51603;Contig_63841;Contig_76119;Contig_76334;Contig_80930;Contig_89007;Contig_90355;Contig_90356;Contig_96395;Contig_101843;Contig_101844;Contig_103598;Contig_119573;Contig_122949;Contig_128027;Contig_135035;Contig_135141;Contig_135544;Contig_136003;Contig_136401;Contig_137241;Contig_139549;Contig_140938;Contig_141857;Contig_…	ppa001313m|PACid:17663905	Pruns_persica
Contig_6596	33	Contig_1335;Contig_1500;Contig_5903;Contig_6596;Contig_13403;Contig_19872;Contig_19873;Contig_24880;Contig_33410;Contig_34704;Contig_35296;Contig_42110;Contig_42948;Contig_45185;Contig_47155;Contig_49716;Contig_50451;Contig_53615;Contig_54263;Contig_58607;Contig_60916;Contig_61939;Contig_63739;Contig_80088;Contig_80769;Contig_80998;Contig_93984;Contig_97428;Contig_110354;Contig_114433;Contig_1188…	Glyma15g07890.1	Glycine_max
Contig_95221	32	Contig_37151;Contig_39511;Contig_40371;Contig_45189;Contig_46223;Contig_53898;Contig_59400;Contig_61339;Contig_69919;Contig_71927;Contig_75066;Contig_86279;Contig_88216;Contig_91515;Contig_92491;Contig_94736;Contig_94800;Contig_95221;Contig_95222;Contig_96088;Contig_101164;Contig_107761;Contig_117562;Contig_138275;Contig_138371;Contig_138926;Contig_139044;Contig_139077;Contig_139219;Contig_140913…	Glyma15g42470.1	Glycine_max
Contig_42729	32	Contig_30395;Contig_34471;Contig_34472;Contig_41937;Contig_42600;Contig_42729;Contig_43309;Contig_50423;Contig_50922;Contig_51901;Contig_58642;Contig_58645;Contig_59322;Contig_62415;Contig_63522;Contig_72332;Contig_73026;Contig_80117;Contig_80118;Contig_83393;Contig_92626;Contig_99999;Contig_103418;Contig_106858;Contig_136331;Contig_137445;Contig_139494;Contig_139785;Contig_139863;Contig_140069;C…	LOC_Os11g05840.1	Oryza_sativa
Contig_78070	32	Contig_37793;Contig_38228;Contig_46619;Contig_48271;Contig_54864;Contig_56095;Contig_58229;Contig_58292;Contig_61540;Contig_65375;Contig_70943;Contig_78070;Contig_78135;Contig_79014;Contig_83270;Contig_84098;Contig_84099;Contig_84935;Contig_84936;Contig_85829;Contig_99097;Contig_99250;Contig_105306;Contig_106455;Contig_110983;Contig_112829;Contig_115661;Contig_116495;Contig_119878;Contig_124192;C…	ppa025662m|PACid:17669083	Pruns_persica
Contig_102776	32	Contig_5285;Contig_12206;Contig_24270;Contig_28315;Contig_33448;Contig_33712;Contig_34706;Contig_36320;Contig_36545;Contig_42288;Contig_43872;Contig_61361;Contig_65285;Contig_66276;Contig_69041;Contig_69103;Contig_71631;Contig_75912;Contig_84901;Contig_94236;Contig_97676;Contig_102776;Contig_117355;Contig_119932;Contig_120545;Contig_120546;Contig_128967;Contig_137947;Contig_138178;Contig_139512;C…	AC215469_5.1	Solanum_lycopersicum
Contig_144807	32	Contig_21963;Contig_37340;Contig_48664;Contig_51046;Contig_71392;Contig_71393;Contig_74583;Contig_79871;Contig_82521;Contig_82522;Contig_83027;Contig_96342;Contig_104404;Contig_107922;Contig_126025;Contig_128723;Contig_135291;Contig_137619;Contig_137660;Contig_138497;Contig_138826;Contig_139404;Contig_139565;Contig_140197;Contig_140198;Contig_141672;Contig_143576;Contig_143633;Contig_143700;Conti…	ppa022177m|PACid:17650617	Pruns_persica
Contig_71511	32	Contig_21417;Contig_21575;Contig_26022;Contig_30377;Contig_33180;Contig_34104;Contig_50649;Contig_57074;Contig_57875;Contig_57892;Contig_61574;Contig_62334;Contig_63583;Contig_65665;Contig_66130;Contig_68907;Contig_69486;Contig_69487;Contig_71511;Contig_79288;Contig_81192;Contig_81193;Contig_95059;Contig_95060;Contig_103157;Contig_104210;Contig_113582;Contig_114741;Contig_136102;Contig_137910;Con…	GSVIVP00000858001	Vitis_vinifera
Contig_143408	32	Contig_8972;Contig_11821;Contig_11822;Contig_12350;Contig_13067;Contig_21362;Contig_21363;Contig_22018;Contig_42827;Contig_49331;Contig_52698;Contig_53008;Contig_53996;Contig_56510;Contig_58713;Contig_60364;Contig_60727;Contig_62596;Contig_68507;Contig_69781;Contig_79280;Contig_84041;Contig_100184;Contig_103282;Contig_117249;Contig_118118;Contig_119634;Contig_123806;Contig_131949;Contig_141021;Co…	GSVIVP00019213001	Vitis_vinifera
Contig_15101	31	Contig_15101;Contig_19018;Contig_23538;Contig_27922;Contig_40491;Contig_40492;Contig_45721;Contig_62849;Contig_71695;Contig_75836;Contig_86749;Contig_88012;Contig_89589;Contig_95997;Contig_97968;Contig_98062;Contig_101459;Contig_104435;Contig_105580;Contig_108836;Contig_109924;Contig_129469;Contig_136016;Contig_138921;Contig_138954;Contig_139202;Contig_139315;Contig_139803;Contig_139804;Contig_14…	ppa001789m|PACid:17668398	Pruns_persica
Contig_141128	31	Contig_13760;Contig_56520;Contig_57278;Contig_66505;Contig_72370;Contig_82808;Contig_84163;Contig_84164;Contig_84997;Contig_98194;Contig_105618;Contig_106218;Contig_114375;Contig_121113;Contig_135371;Contig_135498;Contig_138141;Contig_138567;Contig_139119;Contig_139799;Contig_140544;Contig_141128;Contig_141905;Contig_141906;Contig_141907;Contig_142692;Contig_143102;Contig_143465;Contig_143692;Con…	ppa024192m|PACid:17660514	Pruns_persica
Contig_108012	31	Contig_46895;Contig_49367;Contig_61988;Contig_73624;Contig_73625;Contig_73848;Contig_93608;Contig_96175;Contig_96176;Contig_100164;Contig_103744;Contig_106615;Contig_107281;Contig_108012;Contig_108013;Contig_109897;Contig_116489;Contig_118345;Contig_120436;Contig_135200;Contig_139338;Contig_140223;Contig_140791;Contig_141626;Contig_142149;Contig_142537;Contig_142647;Contig_142837;Contig_143388;Co…	ppa020630m|PACid:17669122	Pruns_persica
Contig_89978	31	Contig_10573;Contig_18637;Contig_19813;Contig_41910;Contig_41911;Contig_44581;Contig_65609;Contig_70104;Contig_89978;Contig_90186;Contig_100505;Contig_105760;Contig_114767;Contig_116877;Contig_117509;Contig_136370;Contig_137352;Contig_137550;Contig_138812;Contig_138991;Contig_139410;Contig_139452;Contig_139968;Contig_140403;Contig_140754;Contig_141429;Contig_141574;Contig_142161;Contig_142889;Con…	LOC_Os09g16790.1	Oryza_sativa
Contig_19777	31	Contig_3877;Contig_3879;Contig_3880;Contig_5406;Contig_5875;Contig_11102;Contig_18612;Contig_18633;Contig_19777;Contig_23774;Contig_27923;Contig_29138;Contig_29139;Contig_29141;Contig_30325;Contig_30636;Contig_30847;Contig_30964;Contig_30965;Contig_30966;Contig_31499;Contig_34005;Contig_34006;Contig_35416;Contig_36511;Contig_44719;Contig_50830;Contig_71111;Contig_71579;Contig_79974;Contig_116361	GSVIVP00031536001	Vitis_vinifera
Contig_24606	31	Contig_10464;Contig_20234;Contig_21529;Contig_21530;Contig_24606;Contig_24607;Contig_28034;Contig_33693;Contig_36286;Contig_36287;Contig_38766;Contig_45933;Contig_47559;Contig_55180;Contig_57942;Contig_58342;Contig_58449;Contig_66151;Contig_67031;Contig_67032;Contig_72158;Contig_77411;Contig_77655;Contig_83382;Contig_86465;Contig_90395;Contig_97568;Contig_99005;Contig_109136;Contig_132428;Contig_…	ppa022498m|PACid:17650031	Pruns_persica
Contig_51801	31	Contig_1952;Contig_10956;Contig_31836;Contig_41633;Contig_41634;Contig_49390;Contig_50292;Contig_51801;Contig_52475;Contig_52555;Contig_52892;Contig_53826;Contig_71761;Contig_72638;Contig_74479;Contig_85139;Contig_85140;Contig_88863;Contig_89043;Contig_90773;Contig_93783;Contig_97576;Contig_113131;Contig_114197;Contig_136801;Contig_138192;Contig_140089;Contig_142496;Contig_143455;Contig_143937;Co…	fgenesh4_pg.C_scaffold_20318000001	Populus_trichocarpa
Contig_60777	31	Contig_8442;Contig_9858;Contig_18306;Contig_19815;Contig_20685;Contig_27266;Contig_28621;Contig_41881;Contig_44227;Contig_45388;Contig_46745;Contig_50727;Contig_51977;Contig_53369;Contig_60777;Contig_65264;Contig_67770;Contig_67810;Contig_67811;Contig_69926;Contig_78563;Contig_80723;Contig_84991;Contig_85287;Contig_90822;Contig_135408;Contig_140635;Contig_142983;Contig_143064;Contig_143456;Contig…	LOC_Os03g50670.1	Oryza_sativa
Contig_44285	31	Contig_4201;Contig_4235;Contig_16563;Contig_21985;Contig_24416;Contig_24417;Contig_27975;Contig_37551;Contig_38423;Contig_43367;Contig_44285;Contig_64476;Contig_66649;Contig_68622;Contig_77426;Contig_85987;Contig_87310;Contig_92842;Contig_95045;Contig_95046;Contig_95047;Contig_97031;Contig_105472;Contig_105831;Contig_115839;Contig_125308;Contig_139530;Contig_142978;Contig_142979;Contig_143519;Con…	LOC_Os08g40360.1	Oryza_sativa
Contig_1053	31	Contig_1053;Contig_3433;Contig_5366;Contig_6522;Contig_7314;Contig_12544;Contig_12545;Contig_17111;Contig_20842;Contig_20877;Contig_23624;Contig_29317;Contig_29318;Contig_30406;Contig_35687;Contig_45099;Contig_45330;Contig_48470;Contig_49883;Contig_53205;Contig_56518;Contig_57269;Contig_58426;Contig_60150;Contig_62999;Contig_67209;Contig_71926;Contig_84610;Contig_116004;Contig_142301;Contig_144758	GSVIVP00028681001	Vitis_vinifera
Contig_32269	31	Contig_10170;Contig_10171;Contig_10403;Contig_10430;Contig_10431;Contig_12792;Contig_16012;Contig_16013;Contig_18048;Contig_22127;Contig_24208;Contig_26402;Contig_32269;Contig_32993;Contig_34327;Contig_35990;Contig_40090;Contig_59909;Contig_60040;Contig_64909;Contig_66962;Contig_68860;Contig_78490;Contig_84837;Contig_88658;Contig_110299;Contig_115452;Contig_120438;Contig_140433;Contig_145807;Cont…	AT3G50950.1	Arabidopsis_thaliana
Contig_27687	31	Contig_17043;Contig_27687;Contig_27688;Contig_59375;Contig_66782;Contig_71522;Contig_91234;Contig_98698;Contig_99219;Contig_101661;Contig_105504;Contig_108690;Contig_109558;Contig_122887;Contig_130401;Contig_135023;Contig_135700;Contig_136095;Contig_137743;Contig_138131;Contig_139593;Contig_139749;Contig_140423;Contig_140424;Contig_140664;Contig_141648;Contig_142055;Contig_143268;Contig_143565;Co…	LOC_Os08g07610.1	Oryza_sativa
Contig_6479	30	Contig_6479;Contig_6910;Contig_10907;Contig_13551;Contig_20446;Contig_39331;Contig_46348;Contig_46349;Contig_49805;Contig_59123;Contig_67086;Contig_71293;Contig_76804;Contig_79896;Contig_91141;Contig_98138;Contig_99070;Contig_99071;Contig_104361;Contig_105871;Contig_113807;Contig_121506;Contig_137340;Contig_138248;Contig_138249;Contig_139510;Contig_140527;Contig_141294;Contig_142967;Contig_145700	Glyma15g38170.1	Glycine_max
Contig_38026	30	Contig_1186;Contig_4096;Contig_9012;Contig_9436;Contig_15544;Contig_16193;Contig_16245;Contig_17809;Contig_17810;Contig_19425;Contig_20071;Contig_22350;Contig_22351;Contig_22352;Contig_27944;Contig_27945;Contig_28897;Contig_38026;Contig_41023;Contig_41372;Contig_44654;Contig_45457;Contig_45458;Contig_48737;Contig_51135;Contig_60964;Contig_66187;Contig_72094;Contig_93060;Contig_94273	30170.m014306	Ricinus_communis
Contig_143407	30	Contig_24044;Contig_28522;Contig_31576;Contig_34050;Contig_44922;Contig_45646;Contig_67606;Contig_72384;Contig_78004;Contig_82127;Contig_83655;Contig_84374;Contig_91166;Contig_97088;Contig_97089;Contig_98665;Contig_100997;Contig_102154;Contig_111622;Contig_116482;Contig_120521;Contig_120678;Contig_121010;Contig_125448;Contig_135600;Contig_140088;Contig_143407;Contig_144894;Contig_145757;Contig_14…	GSVIVP00036608001	Vitis_vinifera
Contig_83222	30	Contig_56929;Contig_68833;Contig_73389;Contig_73390;Contig_73391;Contig_83222;Contig_93489;Contig_93490;Contig_93854;Contig_95582;Contig_97435;Contig_99689;Contig_109537;Contig_116496;Contig_120981;Contig_135020;Contig_138923;Contig_139732;Contig_139733;Contig_139734;Contig_139995;Contig_140990;Contig_141935;Contig_141997;Contig_143218;Contig_143524;Contig_143525;Contig_145865;Contig_145961;Conti…	LOC_Os09g27300.1	Oryza_sativa
Contig_112575	30	Contig_16941;Contig_17344;Contig_22256;Contig_27616;Contig_30122;Contig_32249;Contig_36629;Contig_36917;Contig_37839;Contig_38631;Contig_40323;Contig_65061;Contig_65692;Contig_72397;Contig_82422;Contig_82935;Contig_86389;Contig_87695;Contig_89606;Contig_98320;Contig_101244;Contig_112575;Contig_113968;Contig_134548;Contig_136348;Contig_136832;Contig_138168;Contig_139580;Contig_141360;Contig_141474	GSVIVP00016673001	Vitis_vinifera
Contig_73131	30	Contig_23787;Contig_23788;Contig_26176;Contig_37158;Contig_37871;Contig_44533;Contig_44535;Contig_47539;Contig_50736;Contig_50737;Contig_53524;Contig_53525;Contig_57466;Contig_59190;Contig_64393;Contig_69370;Contig_70454;Contig_71516;Contig_72828;Contig_73131;Contig_75991;Contig_79311;Contig_85826;Contig_86863;Contig_89963;Contig_94632;Contig_95860;Contig_112633;Contig_117726;Contig_119699	30146.m003474	Ricinus_communis
Contig_36167	29	Contig_18495;Contig_26720;Contig_33212;Contig_36167;Contig_36675;Contig_41939;Contig_53650;Contig_61575;Contig_65184;Contig_68908;Contig_69964;Contig_74837;Contig_76808;Contig_79576;Contig_80715;Contig_81103;Contig_83772;Contig_86152;Contig_92818;Contig_99824;Contig_102841;Contig_105109;Contig_125717;Contig_132924;Contig_135166;Contig_139597;Contig_139953;Contig_140149;Contig_146542	GSVIVP00035696001	Vitis_vinifera
Contig_138544	29	Contig_66960;Contig_68241;Contig_98100;Contig_98101;Contig_105619;Contig_106733;Contig_107731;Contig_108146;Contig_110037;Contig_116055;Contig_118597;Contig_122889;Contig_138544;Contig_138883;Contig_139179;Contig_140543;Contig_140658;Contig_141127;Contig_141323;Contig_142543;Contig_143225;Contig_143335;Contig_143365;Contig_143383;Contig_143384;Contig_143419;Contig_144688;Contig_144932;Contig_1468…	ppb025094m|PACid:17657997	Pruns_persica
Contig_49092	29	Contig_3599;Contig_4866;Contig_4867;Contig_5540;Contig_9394;Contig_11448;Contig_11449;Contig_12699;Contig_15752;Contig_19501;Contig_19502;Contig_19570;Contig_29939;Contig_42547;Contig_49092;Contig_59849;Contig_62658;Contig_68469;Contig_84291;Contig_84824;Contig_88064;Contig_88109;Contig_88980;Contig_103869;Contig_108870;Contig_111770;Contig_115898;Contig_122597;Contig_132643	evm.TU.supercontig_1420.2	Carica_papaya
Contig_5454	29	Contig_4168;Contig_4169;Contig_5454;Contig_11223;Contig_11224;Contig_11630;Contig_18646;Contig_22724;Contig_23740;Contig_28215;Contig_28216;Contig_28217;Contig_38759;Contig_38760;Contig_41418;Contig_42063;Contig_43632;Contig_43633;Contig_47925;Contig_49710;Contig_52088;Contig_71402;Contig_81044;Contig_94658;Contig_98082;Contig_112024;Contig_120577;Contig_135064;Contig_144019	Glyma04g05620.4	Glycine_max
Contig_63306	29	Contig_13477;Contig_31323;Contig_37063;Contig_40536;Contig_41512;Contig_63306;Contig_65521;Contig_73248;Contig_92306;Contig_98187;Contig_99672;Contig_101608;Contig_102898;Contig_106867;Contig_107381;Contig_115740;Contig_117578;Contig_118668;Contig_130757;Contig_132642;Contig_138759;Contig_138795;Contig_140607;Contig_142398;Contig_143418;Contig_143803;Contig_146271;Contig_146555;Contig_146652	evm.TU.supercontig_83.78	Carica_papaya
Contig_41316	29	Contig_18610;Contig_20156;Contig_20157;Contig_28358;Contig_35706;Contig_35941;Contig_39317;Contig_39891;Contig_40148;Contig_41055;Contig_41316;Contig_44458;Contig_46948;Contig_48209;Contig_56775;Contig_65580;Contig_66521;Contig_71229;Contig_71230;Contig_73972;Contig_80113;Contig_83570;Contig_103698;Contig_107179;Contig_107291;Contig_107497;Contig_107582;Contig_117028;Contig_137215	GSVIVP00014986001	Vitis_vinifera
Contig_8637	29	Contig_1644;Contig_2894;Contig_7160;Contig_8634;Contig_8637;Contig_8638;Contig_15670;Contig_22446;Contig_25055;Contig_27162;Contig_30300;Contig_51438;Contig_53978;Contig_57363;Contig_60734;Contig_64122;Contig_72381;Contig_79199;Contig_79885;Contig_80859;Contig_83990;Contig_87253;Contig_93815;Contig_99265;Contig_106458;Contig_107813;Contig_118322;Contig_125854;Contig_129321	29648.m001949	Ricinus_communis
Contig_23900	29	Contig_20987;Contig_23900;Contig_23901;Contig_26780;Contig_32148;Contig_32149;Contig_32390;Contig_32509;Contig_32789;Contig_32791;Contig_32919;Contig_32920;Contig_32921;Contig_32922;Contig_41024;Contig_51715;Contig_51716;Contig_59502;Contig_80928;Contig_80929;Contig_92932;Contig_94032;Contig_94585;Contig_98267;Contig_106249;Contig_106250;Contig_134845;Contig_138341;Contig_138527	fgenesh4_pm.C_LG_V000114	Populus_trichocarpa
Contig_98713	29	Contig_7514;Contig_12758;Contig_33851;Contig_34224;Contig_47973;Contig_48502;Contig_54185;Contig_54657;Contig_61145;Contig_66061;Contig_67375;Contig_68202;Contig_69139;Contig_72802;Contig_73543;Contig_73949;Contig_84362;Contig_87774;Contig_87871;Contig_89255;Contig_90411;Contig_97069;Contig_98403;Contig_98713;Contig_104468;Contig_113962;Contig_120980;Contig_133951;Contig_143922	ppa020103m|PACid:17654069	Pruns_persica
Contig_88589	29	Contig_15020;Contig_19169;Contig_21340;Contig_44587;Contig_52921;Contig_58492;Contig_58494;Contig_58524;Contig_61989;Contig_73849;Contig_85656;Contig_88589;Contig_111980;Contig_113446;Contig_115988;Contig_117599;Contig_132515;Contig_133486;Contig_134429;Contig_137154;Contig_137283;Contig_137300;Contig_137883;Contig_137884;Contig_138366;Contig_138920;Contig_141123;Contig_145775;Contig_146256	gw1.XIX.1224.1	Populus_trichocarpa
Contig_22295	29	Contig_1888;Contig_1889;Contig_5184;Contig_5185;Contig_5186;Contig_5187;Contig_8712;Contig_10710;Contig_11892;Contig_12727;Contig_13038;Contig_17371;Contig_17372;Contig_22295;Contig_22459;Contig_22803;Contig_25586;Contig_35369;Contig_48692;Contig_51223;Contig_57517;Contig_60470;Contig_63344;Contig_75653;Contig_78274;Contig_78275;Contig_82485;Contig_101204;Contig_137103	Glyma20g30310.1	Glycine_max
Contig_83499	28	Contig_2131;Contig_8268;Contig_8769;Contig_14700;Contig_16418;Contig_34470;Contig_38330;Contig_45130;Contig_51821;Contig_51908;Contig_69049;Contig_76005;Contig_82323;Contig_83499;Contig_88029;Contig_89129;Contig_90504;Contig_91965;Contig_94143;Contig_99508;Contig_101740;Contig_101919;Contig_101930;Contig_102206;Contig_107690;Contig_109794;Contig_114974;Contig_116382	ppa016706m|PACid:17660114	Pruns_persica
Contig_18181	28	Contig_18181;Contig_21498;Contig_24046;Contig_39696;Contig_44504;Contig_49714;Contig_49925;Contig_50861;Contig_50862;Contig_55269;Contig_56403;Contig_59570;Contig_68131;Contig_69050;Contig_70409;Contig_72794;Contig_88605;Contig_90711;Contig_93422;Contig_95633;Contig_98769;Contig_100056;Contig_107489;Contig_109511;Contig_124625;Contig_131347;Contig_131821;Contig_141781	GSVIVP00022521001	Vitis_vinifera
Contig_440	28	Contig_440;Contig_26952;Contig_28670;Contig_45117;Contig_61571;Contig_61572;Contig_64099;Contig_64100;Contig_65034;Contig_65035;Contig_65096;Contig_65097;Contig_65098;Contig_67663;Contig_70054;Contig_70055;Contig_70765;Contig_70766;Contig_74704;Contig_87796;Contig_94817;Contig_95565;Contig_95776;Contig_115650;Contig_133585;Contig_141496;Contig_141616;Contig_147297	LOC_Os09g32380.1	Oryza_sativa
Contig_15545	28	Contig_3281;Contig_10356;Contig_13602;Contig_15545;Contig_49733;Contig_51123;Contig_51740;Contig_58137;Contig_58663;Contig_62512;Contig_67200;Contig_68866;Contig_70574;Contig_73295;Contig_73899;Contig_74617;Contig_76344;Contig_84323;Contig_90570;Contig_95438;Contig_106454;Contig_111907;Contig_112631;Contig_117478;Contig_120715;Contig_126262;Contig_127272;Contig_144919	LOC_Os12g26180.1	Oryza_sativa
Contig_9909	27	Contig_9909;Contig_23341;Contig_35582;Contig_43923;Contig_47657;Contig_50885;Contig_55422;Contig_58631;Contig_59623;Contig_67979;Contig_69354;Contig_77425;Contig_78515;Contig_79483;Contig_79484;Contig_79494;Contig_85370;Contig_92129;Contig_97513;Contig_97800;Contig_106874;Contig_109002;Contig_113285;Contig_135208;Contig_137254;Contig_138861;Contig_141706	GSVIVP00037656001	Vitis_vinifera
Contig_13481	27	Contig_2600;Contig_2601;Contig_2602;Contig_5113;Contig_7706;Contig_8537;Contig_8538;Contig_13480;Contig_13481;Contig_14516;Contig_14549;Contig_15824;Contig_15825;Contig_15826;Contig_20396;Contig_27332;Contig_29324;Contig_37017;Contig_43542;Contig_47718;Contig_48555;Contig_51035;Contig_56950;Contig_67282;Contig_71081;Contig_71198;Contig_85257	GSVIVP00026847001	Vitis_vinifera
Contig_94838	27	Contig_42025;Contig_52694;Contig_52695;Contig_72804;Contig_73666;Contig_76289;Contig_76290;Contig_81880;Contig_86902;Contig_94838;Contig_98416;Contig_98425;Contig_98426;Contig_101327;Contig_101328;Contig_101329;Contig_111709;Contig_118934;Contig_125218;Contig_135720;Contig_137808;Contig_137847;Contig_138869;Contig_140887;Contig_142426;Contig_144076;Contig_144293	LOC_Os01g05200.1	Oryza_sativa
Contig_6671	27	Contig_4357;Contig_5213;Contig_6671;Contig_8656;Contig_14529;Contig_16455;Contig_16495;Contig_17334;Contig_17370;Contig_17559;Contig_17560;Contig_18898;Contig_24648;Contig_26951;Contig_31910;Contig_34063;Contig_36364;Contig_37274;Contig_40809;Contig_51139;Contig_52343;Contig_66307;Contig_80969;Contig_96555;Contig_100119;Contig_102307;Contig_110780	SiPROV003731m|PACid:18193404	Setaria_italica
Contig_804	27	Contig_804;Contig_909;Contig_1726;Contig_2163;Contig_2164;Contig_4014;Contig_23627;Contig_39808;Contig_50130;Contig_52333;Contig_74247;Contig_74907;Contig_76622;Contig_76623;Contig_81628;Contig_83303;Contig_98221;Contig_98225;Contig_98226;Contig_100248;Contig_103020;Contig_104278;Contig_110391;Contig_114136;Contig_117366;Contig_121651;Contig_127478	CU468238_8.1	Solanum_lycopersicum
Contig_33339	27	Contig_10861;Contig_10862;Contig_10863;Contig_15896;Contig_15897;Contig_19252;Contig_19254;Contig_30420;Contig_33339;Contig_34881;Contig_35147;Contig_36720;Contig_51393;Contig_54460;Contig_55181;Contig_55212;Contig_57235;Contig_57524;Contig_62760;Contig_71116;Contig_75384;Contig_79232;Contig_91344;Contig_94610;Contig_122203;Contig_139161;Contig_141535	GSVIVP00035309001	Vitis_vinifera
Contig_32478	27	Contig_32478;Contig_38203;Contig_45288;Contig_45323;Contig_45324;Contig_45325;Contig_62441;Contig_75984;Contig_76001;Contig_81228;Contig_82584;Contig_83953;Contig_86534;Contig_89755;Contig_89763;Contig_104455;Contig_120467;Contig_121327;Contig_121600;Contig_122040;Contig_128981;Contig_135415;Contig_138251;Contig_138271;Contig_138384;Contig_138387;Contig_140562	LOC_Os10g16560.1	Oryza_sativa
Contig_15996	27	Contig_5003;Contig_5004;Contig_5031;Contig_11989;Contig_12624;Contig_12655;Contig_14400;Contig_14401;Contig_15709;Contig_15710;Contig_15996;Contig_16677;Contig_17778;Contig_30848;Contig_39678;Contig_46741;Contig_47034;Contig_51345;Contig_52483;Contig_64597;Contig_68963;Contig_74582;Contig_81013;Contig_96701;Contig_110108;Contig_141439;Contig_144475	Glyma07g07280.1	Glycine_max
Contig_3678	26	Contig_3678;Contig_10428;Contig_11108;Contig_15291;Contig_19377;Contig_23568;Contig_23746;Contig_24779;Contig_34017;Contig_41924;Contig_45629;Contig_45630;Contig_45779;Contig_51445;Contig_54149;Contig_59772;Contig_59773;Contig_62158;Contig_62159;Contig_71811;Contig_77033;Contig_78601;Contig_79410;Contig_82824;Contig_107412;Contig_119815	GSVIVP00024659001	Vitis_vinifera
Contig_72538	26	Contig_3127;Contig_3128;Contig_3210;Contig_7177;Contig_7215;Contig_11510;Contig_17260;Contig_17472;Contig_18510;Contig_19699;Contig_20545;Contig_20546;Contig_29364;Contig_29365;Contig_38221;Contig_39108;Contig_41832;Contig_42922;Contig_42923;Contig_43354;Contig_48915;Contig_49822;Contig_58427;Contig_69287;Contig_72538;Contig_72539	eugene3.00002293	Populus_trichocarpa
Contig_135752	26	Contig_3157;Contig_36432;Contig_37323;Contig_37324;Contig_38529;Contig_39121;Contig_39716;Contig_41691;Contig_45902;Contig_52196;Contig_52198;Contig_60658;Contig_76069;Contig_78005;Contig_91817;Contig_97662;Contig_101094;Contig_101095;Contig_101132;Contig_101211;Contig_109086;Contig_110207;Contig_113569;Contig_130835;Contig_135752;Contig_141428	Glyma03g02000.1	Glycine_max
Contig_7195	26	Contig_7195;Contig_12340;Contig_24686;Contig_33917;Contig_38979;Contig_57073;Contig_57075;Contig_57891;Contig_66775;Contig_68909;Contig_68970;Contig_77097;Contig_81101;Contig_83752;Contig_84494;Contig_84495;Contig_90549;Contig_103158;Contig_103670;Contig_111632;Contig_127501;Contig_134244;Contig_137943;Contig_138253;Contig_140057;Contig_141299	GSVIVP00031937001	Vitis_vinifera
Contig_817	26	Contig_3;Contig_816;Contig_817;Contig_7886;Contig_7921;Contig_8338;Contig_14559;Contig_16560;Contig_18134;Contig_20055;Contig_20415;Contig_20416;Contig_30881;Contig_49086;Contig_64982;Contig_65166;Contig_65196;Contig_72723;Contig_97792;Contig_110667;Contig_117218;Contig_118451;Contig_125154;Contig_128020;Contig_134261;Contig_141559	AC209755.3_FGP003	Zea_mays
Contig_110351	26	Contig_15720;Contig_25635;Contig_25656;Contig_27666;Contig_34524;Contig_38680;Contig_44453;Contig_53449;Contig_57873;Contig_67335;Contig_72459;Contig_73075;Contig_80042;Contig_80986;Contig_81748;Contig_87853;Contig_90500;Contig_110351;Contig_115293;Contig_127679;Contig_133067;Contig_133704;Contig_135420;Contig_136655;Contig_141956;Contig_143420	LOC_Os01g71840.1	Oryza_sativa
Contig_7944	26	Contig_573;Contig_2519;Contig_4066;Contig_5109;Contig_7944;Contig_7945;Contig_7961;Contig_10084;Contig_13506;Contig_13507;Contig_13508;Contig_15857;Contig_23764;Contig_27311;Contig_29688;Contig_33732;Contig_44813;Contig_45409;Contig_54127;Contig_55698;Contig_57689;Contig_58208;Contig_67033;Contig_98467;Contig_105395;Contig_108371	SiPROV011721m|PACid:18192553	Setaria_italica
Contig_5962	26	Contig_5962;Contig_20367;Contig_54817;Contig_54818;Contig_72843;Contig_73469;Contig_76855;Contig_77016;Contig_102569;Contig_104939;Contig_107044;Contig_108851;Contig_109323;Contig_115224;Contig_117991;Contig_118364;Contig_123640;Contig_134230;Contig_135053;Contig_135271;Contig_138543;Contig_139880;Contig_140963;Contig_141675;Contig_142567;Contig_146406	ppa022673m|PACid:17654236	Pruns_persica
Contig_146936	26	Contig_41453;Contig_41454;Contig_57270;Contig_78839;Contig_85518;Contig_89729;Contig_96450;Contig_102994;Contig_103723;Contig_107201;Contig_107288;Contig_114301;Contig_116751;Contig_118072;Contig_135694;Contig_139153;Contig_139535;Contig_140355;Contig_140389;Contig_141538;Contig_142422;Contig_142570;Contig_143661;Contig_145983;Contig_146936;Contig_146943	Medtr3g059210.1	Medicago_truncatula
Contig_768	26	Contig_531;Contig_768;Contig_770;Contig_771;Contig_1049;Contig_1050;Contig_1051;Contig_3614;Contig_3615;Contig_6125;Contig_6769;Contig_6770;Contig_7054;Contig_13370;Contig_17071;Contig_31940;Contig_32428;Contig_36404;Contig_36556;Contig_38400;Contig_44928;Contig_49757;Contig_67524;Contig_69517;Contig_73579;Contig_81637	ppa003552m|PACid:17640940	Pruns_persica
Contig_8696	26	Contig_8696;Contig_9425;Contig_10157;Contig_12531;Contig_17326;Contig_17399;Contig_22010;Contig_22011;Contig_22012;Contig_22013;Contig_25126;Contig_26028;Contig_33820;Contig_50390;Contig_50391;Contig_51482;Contig_59026;Contig_68979;Contig_71464;Contig_72924;Contig_83525;Contig_83526;Contig_90349;Contig_95083;Contig_99724;Contig_120008	GSVIVP00017153001	Vitis_vinifera
Contig_109509	26	Contig_22284;Contig_35623;Contig_42241;Contig_52384;Contig_71814;Contig_81365;Contig_85643;Contig_91204;Contig_97529;Contig_103576;Contig_105770;Contig_109509;Contig_111948;Contig_112497;Contig_114689;Contig_120756;Contig_124437;Contig_124438;Contig_125017;Contig_125664;Contig_126310;Contig_128223;Contig_132685;Contig_136814;Contig_136929;Contig_137168	eugene3.00290325	Populus_trichocarpa
Contig_144333	26	Contig_16595;Contig_22474;Contig_22475;Contig_22476;Contig_22477;Contig_34787;Contig_42080;Contig_45035;Contig_47328;Contig_63997;Contig_66692;Contig_74651;Contig_76422;Contig_78848;Contig_78849;Contig_78850;Contig_83169;Contig_110890;Contig_129632;Contig_139956;Contig_140691;Contig_141015;Contig_142236;Contig_144333;Contig_145008;Contig_146598	GSVIVP00010466001	Vitis_vinifera
Contig_17219	25	Contig_12130;Contig_17218;Contig_17219;Contig_27894;Contig_27895;Contig_27896;Contig_27941;Contig_27942;Contig_29794;Contig_34346;Contig_40271;Contig_41095;Contig_43026;Contig_47540;Contig_51570;Contig_52449;Contig_56864;Contig_56865;Contig_57317;Contig_73330;Contig_75224;Contig_92107;Contig_104826;Contig_132981;Contig_147238	GSVIVP00007416001	Vitis_vinifera
Contig_13623	25	Contig_1428;Contig_2918;Contig_4673;Contig_13623;Contig_18156;Contig_23396;Contig_26361;Contig_36581;Contig_38884;Contig_45796;Contig_50132;Contig_73494;Contig_77627;Contig_81755;Contig_113338;Contig_117829;Contig_136127;Contig_136903;Contig_138519;Contig_138521;Contig_138773;Contig_141473;Contig_141854;Contig_143325;Contig_144426	LOC_Os01g43774.1	Oryza_sativa
Contig_87718	25	Contig_50214;Contig_50541;Contig_61234;Contig_64078;Contig_77254;Contig_77318;Contig_77320;Contig_82889;Contig_87718;Contig_97427;Contig_101082;Contig_101159;Contig_105479;Contig_113763;Contig_124254;Contig_127324;Contig_134443;Contig_135530;Contig_136911;Contig_137543;Contig_138913;Contig_139815;Contig_142674;Contig_142984;Contig_144031	GSVIVP00035920001	Vitis_vinifera
Contig_3266	25	Contig_281;Contig_282;Contig_283;Contig_284;Contig_313;Contig_3265;Contig_3266;Contig_3267;Contig_3268;Contig_7521;Contig_15165;Contig_17138;Contig_22126;Contig_27144;Contig_27689;Contig_27713;Contig_29278;Contig_30001;Contig_39218;Contig_40237;Contig_43610;Contig_46654;Contig_47491;Contig_47494;Contig_55147	ppa003083m|PACid:17666540	Pruns_persica
Contig_1109	25	Contig_1109;Contig_6714;Contig_6715;Contig_6717;Contig_9620;Contig_13673;Contig_26617;Contig_29257;Contig_29298;Contig_36392;Contig_38370;Contig_41280;Contig_41281;Contig_44126;Contig_57274;Contig_60265;Contig_61363;Contig_61788;Contig_63580;Contig_65259;Contig_70618;Contig_78114;Contig_84017;Contig_96354;Contig_126269	fgenesh4_pg.C_LG_II001977	Populus_trichocarpa
Contig_20694	25	Contig_7916;Contig_7984;Contig_16474;Contig_20054;Contig_20694;Contig_22088;Contig_26721;Contig_26722;Contig_38581;Contig_38582;Contig_38997;Contig_39259;Contig_44688;Contig_45964;Contig_48003;Contig_52230;Contig_63256;Contig_66934;Contig_81508;Contig_86173;Contig_89023;Contig_112837;Contig_137150;Contig_145280;Contig_147336	Glyma04g39800.2	Glycine_max
Contig_76182	24	Contig_32611;Contig_39217;Contig_51238;Contig_53367;Contig_54215;Contig_55069;Contig_55070;Contig_58291;Contig_60962;Contig_63231;Contig_63232;Contig_65390;Contig_70254;Contig_75046;Contig_76182;Contig_80632;Contig_85308;Contig_87063;Contig_87213;Contig_97412;Contig_111734;Contig_114768;Contig_128479;Contig_133859	Glyma19g35540.1	Glycine_max
Contig_44741	24	Contig_44741;Contig_44742;Contig_44743;Contig_70706;Contig_72951;Contig_73599;Contig_93315;Contig_99600;Contig_102491;Contig_106226;Contig_107032;Contig_114037;Contig_124181;Contig_124944;Contig_128623;Contig_129518;Contig_136785;Contig_138536;Contig_140023;Contig_140548;Contig_141637;Contig_142177;Contig_142434;Contig_143672	SiPROV033682m|PACid:18174193	Setaria_italica
Contig_1221	24	Contig_77;Contig_142;Contig_143;Contig_656;Contig_882;Contig_1221;Contig_1222;Contig_1223;Contig_1224;Contig_4107;Contig_10192;Contig_10193;Contig_10527;Contig_11205;Contig_11206;Contig_15322;Contig_27181;Contig_28305;Contig_38707;Contig_39527;Contig_39528;Contig_42510;Contig_50755;Contig_73798	SiPROV013966m|PACid:18174499	Setaria_italica
Contig_55645	24	Contig_10636;Contig_10637;Contig_10663;Contig_11802;Contig_22257;Contig_23605;Contig_27865;Contig_28468;Contig_28961;Contig_31590;Contig_36958;Contig_37108;Contig_37109;Contig_39072;Contig_39514;Contig_45948;Contig_45949;Contig_46289;Contig_47844;Contig_55645;Contig_58114;Contig_60066;Contig_87385;Contig_88718	30131.m007215	Ricinus_communis
Contig_52386	24	Contig_22900;Contig_22901;Contig_27786;Contig_31678;Contig_45203;Contig_49562;Contig_52372;Contig_52373;Contig_52386;Contig_58930;Contig_59323;Contig_64154;Contig_64696;Contig_76262;Contig_80309;Contig_80310;Contig_82259;Contig_99694;Contig_114284;Contig_136521;Contig_139275;Contig_140332;Contig_140904;Contig_145461	evm.TU.supercontig_6.362	Carica_papaya
Contig_13	24	Contig_12;Contig_13;Contig_147;Contig_943;Contig_3369;Contig_8892;Contig_16298;Contig_16299;Contig_16420;Contig_20284;Contig_20285;Contig_20286;Contig_20287;Contig_20288;Contig_21042;Contig_21043;Contig_27259;Contig_38477;Contig_49832;Contig_91595;Contig_106625;Contig_107957;Contig_120011;Contig_133526	29912.m005374	Ricinus_communis
Contig_35944	24	Contig_10112;Contig_13390;Contig_17612;Contig_17613;Contig_18429;Contig_18772;Contig_21711;Contig_21712;Contig_34707;Contig_34762;Contig_35944;Contig_41066;Contig_53477;Contig_57071;Contig_65030;Contig_65031;Contig_65208;Contig_69408;Contig_75814;Contig_81865;Contig_95368;Contig_99484;Contig_102808;Contig_108631	ppa000482m|PACid:17641145	Pruns_persica
Contig_10541	24	Contig_10541;Contig_11197;Contig_39367;Contig_45262;Contig_54216;Contig_64235;Contig_81091;Contig_94283;Contig_96685;Contig_118571;Contig_130813;Contig_134054;Contig_135791;Contig_135966;Contig_137695;Contig_140320;Contig_140513;Contig_140627;Contig_141361;Contig_142822;Contig_142824;Contig_142906;Contig_145646;Contig_146026	GRMZM2G054152_P01	Zea_mays
Contig_41416	24	Contig_1002;Contig_1055;Contig_4084;Contig_4085;Contig_4086;Contig_4949;Contig_7277;Contig_13514;Contig_14510;Contig_20403;Contig_31075;Contig_36896;Contig_41416;Contig_41417;Contig_50965;Contig_52275;Contig_60087;Contig_66770;Contig_78125;Contig_80699;Contig_81625;Contig_96344;Contig_122474;Contig_126889	Sb02g043510.1	Sorghum_bicolor
Contig_853	24	Contig_736;Contig_737;Contig_853;Contig_1435;Contig_1436;Contig_1437;Contig_3487;Contig_4887;Contig_5192;Contig_5556;Contig_10665;Contig_12483;Contig_12773;Contig_12949;Contig_16320;Contig_23322;Contig_23799;Contig_40560;Contig_62661;Contig_79013;Contig_109791;Contig_114331;Contig_121421;Contig_123344	29751.m001813	Ricinus_communis
Contig_67948	23	Contig_9711;Contig_12147;Contig_12148;Contig_14275;Contig_34040;Contig_34467;Contig_34788;Contig_34849;Contig_41563;Contig_43302;Contig_50870;Contig_66787;Contig_66788;Contig_67948;Contig_70492;Contig_72909;Contig_72910;Contig_75563;Contig_81754;Contig_90189;Contig_93173;Contig_104634;Contig_115154	fgenesh4_pg.C_LG_X000151	Populus_trichocarpa
Contig_19920	23	Contig_19152;Contig_19153;Contig_19919;Contig_19920;Contig_20965;Contig_28762;Contig_28763;Contig_28764;Contig_35063;Contig_45931;Contig_58553;Contig_59159;Contig_61613;Contig_61614;Contig_69494;Contig_69495;Contig_76796;Contig_89472;Contig_122388;Contig_122389;Contig_122873;Contig_125182;Contig_146313	GSVIVP00004588001	Vitis_vinifera
Contig_136848	23	Contig_43247;Contig_51116;Contig_53061;Contig_55005;Contig_72176;Contig_79671;Contig_95639;Contig_96978;Contig_131938;Contig_132537;Contig_136314;Contig_136335;Contig_136336;Contig_136579;Contig_136848;Contig_137098;Contig_138557;Contig_140832;Contig_141529;Contig_142061;Contig_142062;Contig_142912;Contig_144235	ppa020224m|PACid:17656820	Pruns_persica
Contig_37660	23	Contig_1465;Contig_5219;Contig_8053;Contig_13746;Contig_25631;Contig_27124;Contig_30461;Contig_37660;Contig_40881;Contig_43644;Contig_43908;Contig_45091;Contig_50919;Contig_69138;Contig_74548;Contig_80229;Contig_99973;Contig_109899;Contig_114561;Contig_140128;Contig_141097;Contig_143332;Contig_143947	ppa001597m|PACid:17657864	Pruns_persica
Contig_94087	23	Contig_21957;Contig_21958;Contig_26717;Contig_41652;Contig_45194;Contig_46015;Contig_51110;Contig_52235;Contig_61201;Contig_66589;Contig_67669;Contig_71633;Contig_88558;Contig_92186;Contig_94087;Contig_94773;Contig_97856;Contig_98343;Contig_100911;Contig_108911;Contig_114825;Contig_116175;Contig_134655	Sb09g016870.1	Sorghum_bicolor
Contig_1602	23	Contig_1602;Contig_1603;Contig_8876;Contig_10511;Contig_10512;Contig_12902;Contig_13300;Contig_16077;Contig_16078;Contig_16503;Contig_22594;Contig_23176;Contig_23177;Contig_27526;Contig_30143;Contig_30558;Contig_55676;Contig_56918;Contig_65233;Contig_88639;Contig_90744;Contig_92845;Contig_119544	GRMZM2G154960_P01	Zea_mays
Contig_40436	23	Contig_8969;Contig_8973;Contig_8974;Contig_9296;Contig_9297;Contig_9352;Contig_40436;Contig_41968;Contig_54328;Contig_57252;Contig_64907;Contig_64908;Contig_66600;Contig_77514;Contig_78602;Contig_78603;Contig_80388;Contig_87453;Contig_87593;Contig_139528;Contig_143910;Contig_144920;Contig_146591	Sb02g001875.1	Sorghum_bicolor
Contig_6439	23	Contig_6437;Contig_6438;Contig_6439;Contig_7761;Contig_9308;Contig_17184;Contig_17490;Contig_23056;Contig_23671;Contig_23672;Contig_26596;Contig_27782;Contig_27952;Contig_28742;Contig_30765;Contig_30766;Contig_31453;Contig_33523;Contig_50034;Contig_50852;Contig_53646;Contig_59060;Contig_79378	GRMZM2G107362_P04	Zea_mays
Contig_77565	23	Contig_8795;Contig_21193;Contig_25052;Contig_44602;Contig_48085;Contig_48669;Contig_50004;Contig_60169;Contig_77046;Contig_77565;Contig_82247;Contig_83244;Contig_85211;Contig_89146;Contig_92332;Contig_98690;Contig_102362;Contig_105354;Contig_109235;Contig_110361;Contig_112836;Contig_113625;Contig_123529	Glyma18g38660.1	Glycine_max
Contig_35258	23	Contig_859;Contig_11296;Contig_17110;Contig_18106;Contig_20705;Contig_22302;Contig_31197;Contig_35098;Contig_35258;Contig_35574;Contig_38516;Contig_51752;Contig_68992;Contig_71751;Contig_72312;Contig_75934;Contig_76860;Contig_80483;Contig_80513;Contig_82123;Contig_86240;Contig_110703;Contig_111474	fgenesh4_pg.C_scaffold_990000001	Populus_trichocarpa
Contig_143146	23	Contig_19464;Contig_48735;Contig_59910;Contig_62717;Contig_71166;Contig_102908;Contig_109820;Contig_122417;Contig_124205;Contig_134032;Contig_136499;Contig_137602;Contig_137603;Contig_138467;Contig_139558;Contig_141552;Contig_141562;Contig_142406;Contig_143143;Contig_143144;Contig_143145;Contig_143146;Contig_144882	LOC_Os12g27096.1	Oryza_sativa
Contig_35421	22	Contig_7568;Contig_10690;Contig_10692;Contig_13101;Contig_14227;Contig_14228;Contig_14229;Contig_22354;Contig_25101;Contig_25940;Contig_31504;Contig_33458;Contig_35421;Contig_44366;Contig_47070;Contig_49773;Contig_49774;Contig_55188;Contig_61478;Contig_112237;Contig_112656;Contig_138667	SiPROV000791m|PACid:18197489	Setaria_italica
Contig_108471	22	Contig_24068;Contig_47317;Contig_51899;Contig_54249;Contig_61966;Contig_61967;Contig_65314;Contig_69182;Contig_69426;Contig_84922;Contig_108471;Contig_108472;Contig_120193;Contig_138392;Contig_138393;Contig_138394;Contig_138451;Contig_138777;Contig_142835;Contig_143488;Contig_147473;Contig_147487	eugene3.00090351	Populus_trichocarpa
Contig_109044	22	Contig_49533;Contig_57970;Contig_72209;Contig_84162;Contig_103148;Contig_105057;Contig_109044;Contig_112037;Contig_138436;Contig_138440;Contig_138441;Contig_138481;Contig_139396;Contig_140773;Contig_141033;Contig_141586;Contig_142514;Contig_142792;Contig_143618;Contig_143988;Contig_144134;Contig_145781	Medtr5g072480.1	Medicago_truncatula
Contig_10869	22	Contig_3513;Contig_6912;Contig_7360;Contig_10868;Contig_10869;Contig_13029;Contig_14304;Contig_14305;Contig_14306;Contig_18455;Contig_18456;Contig_19200;Contig_19201;Contig_21455;Contig_25066;Contig_39238;Contig_43400;Contig_47344;Contig_66304;Contig_67821;Contig_73446;Contig_83087	evm.TU.supercontig_671.1	Carica_papaya
Contig_40453	22	Contig_14283;Contig_21133;Contig_33679;Contig_40255;Contig_40257;Contig_40453;Contig_43171;Contig_53120;Contig_56005;Contig_57927;Contig_69234;Contig_72660;Contig_77642;Contig_89063;Contig_93061;Contig_94700;Contig_97496;Contig_102767;Contig_109763;Contig_111668;Contig_119182;Contig_144545	GSVIVP00002203001	Vitis_vinifera
Contig_51286	22	Contig_11571;Contig_12302;Contig_12303;Contig_19356;Contig_19357;Contig_36080;Contig_38470;Contig_38471;Contig_40319;Contig_40320;Contig_40321;Contig_51286;Contig_51657;Contig_58676;Contig_58677;Contig_62113;Contig_62114;Contig_66325;Contig_68646;Contig_91790;Contig_100287;Contig_139673	GSVIVP00038833001	Vitis_vinifera
Contig_35029	22	Contig_5229;Contig_5230;Contig_5231;Contig_5290;Contig_5474;Contig_5475;Contig_7355;Contig_7356;Contig_7357;Contig_8445;Contig_15039;Contig_20642;Contig_28134;Contig_28933;Contig_35029;Contig_41126;Contig_48168;Contig_53676;Contig_74003;Contig_80143;Contig_99454;Contig_110836	GSVIVP00023872001	Vitis_vinifera
Contig_17614	22	Contig_17614;Contig_17615;Contig_17616;Contig_21390;Contig_24373;Contig_27751;Contig_32100;Contig_34409;Contig_36530;Contig_50297;Contig_62902;Contig_64172;Contig_64173;Contig_76189;Contig_87203;Contig_119322;Contig_135907;Contig_138162;Contig_138326;Contig_138665;Contig_139004;Contig_139005	SiPROV002323m|PACid:18188451	Setaria_italica
Contig_52201	22	Contig_23039;Contig_49236;Contig_49284;Contig_52201;Contig_53626;Contig_55435;Contig_68673;Contig_81983;Contig_87083;Contig_89850;Contig_92843;Contig_94403;Contig_94831;Contig_112347;Contig_113736;Contig_135755;Contig_139071;Contig_140017;Contig_140618;Contig_140886;Contig_140894;Contig_142884	LOC_Os10g11250.1	Oryza_sativa
Contig_678	22	Contig_678;Contig_679;Contig_2934;Contig_4972;Contig_4973;Contig_4974;Contig_11285;Contig_11286;Contig_17436;Contig_19079;Contig_19080;Contig_21252;Contig_21874;Contig_29190;Contig_30147;Contig_32467;Contig_35682;Contig_35683;Contig_40534;Contig_47673;Contig_63881;Contig_109902	Glyma15g00980.1	Glycine_max
Contig_29713	22	Contig_1885;Contig_5459;Contig_7670;Contig_9492;Contig_16838;Contig_22995;Contig_28162;Contig_29713;Contig_34658;Contig_44406;Contig_44407;Contig_53046;Contig_54748;Contig_62244;Contig_66939;Contig_75121;Contig_101401;Contig_106313;Contig_109485;Contig_124460;Contig_139422;Contig_143313	ppa027171m|PACid:17653426	Pruns_persica
Contig_7484	22	Contig_1574;Contig_7484;Contig_24210;Contig_24211;Contig_28231;Contig_28232;Contig_28233;Contig_33254;Contig_33255;Contig_36034;Contig_47799;Contig_48165;Contig_49282;Contig_50267;Contig_54151;Contig_67073;Contig_68421;Contig_70469;Contig_71881;Contig_78489;Contig_102394;Contig_139533	GSVIVP00019932001	Vitis_vinifera
Contig_30570	22	Contig_6535;Contig_10032;Contig_18177;Contig_21454;Contig_27623;Contig_30570;Contig_34278;Contig_39085;Contig_40275;Contig_49447;Contig_51096;Contig_53651;Contig_66225;Contig_66590;Contig_75566;Contig_83696;Contig_86719;Contig_92882;Contig_95679;Contig_96112;Contig_104030;Contig_137538	SiPROV035980m|PACid:18177064	Setaria_italica
Contig_910	22	Contig_910;Contig_2614;Contig_3121;Contig_3122;Contig_10300;Contig_14981;Contig_14982;Contig_15596;Contig_16770;Contig_17582;Contig_28971;Contig_36552;Contig_46843;Contig_48576;Contig_63650;Contig_81897;Contig_83420;Contig_85460;Contig_99636;Contig_103490;Contig_103810;Contig_116222	LOC_Os04g34240.1	Oryza_sativa
Contig_138530	22	Contig_59866;Contig_62070;Contig_70971;Contig_74768;Contig_78823;Contig_91464;Contig_95380;Contig_98405;Contig_103032;Contig_103660;Contig_115627;Contig_135142;Contig_137003;Contig_137599;Contig_137627;Contig_137664;Contig_138530;Contig_139499;Contig_143364;Contig_143572;Contig_144901;Contig_147344	GRMZM2G151204_P01	Zea_mays
Contig_36547	22	Contig_10750;Contig_16076;Contig_18176;Contig_21792;Contig_23713;Contig_36547;Contig_36548;Contig_62305;Contig_62451;Contig_63776;Contig_65549;Contig_67442;Contig_72190;Contig_79104;Contig_80490;Contig_89510;Contig_94336;Contig_100074;Contig_104148;Contig_105794;Contig_106440;Contig_132425	Glyma19g45390.1	Glycine_max
Contig_98646	22	Contig_4615;Contig_19842;Contig_27730;Contig_37386;Contig_47288;Contig_51873;Contig_55470;Contig_69731;Contig_83960;Contig_85671;Contig_86723;Contig_98646;Contig_101497;Contig_106566;Contig_111297;Contig_117656;Contig_120700;Contig_121326;Contig_123636;Contig_136826;Contig_137117;Contig_137118	ppa024472m|PACid:17650565	Pruns_persica
Contig_10472	22	Contig_123;Contig_10472;Contig_19423;Contig_36212;Contig_45086;Contig_53289;Contig_53445;Contig_55388;Contig_56341;Contig_62997;Contig_63574;Contig_67645;Contig_76421;Contig_81288;Contig_87725;Contig_88824;Contig_91645;Contig_97939;Contig_106732;Contig_108824;Contig_110421;Contig_119246	SiPROV014735m|PACid:18187305	Setaria_italica
Contig_136628	22	Contig_21605;Contig_36317;Contig_39746;Contig_39892;Contig_40842;Contig_52091;Contig_52734;Contig_58976;Contig_64572;Contig_66132;Contig_69305;Contig_74939;Contig_82567;Contig_87632;Contig_94175;Contig_101611;Contig_108138;Contig_108139;Contig_111704;Contig_119600;Contig_119842;Contig_136628	GSVIVP00036279001	Vitis_vinifera
Contig_8352	22	Contig_2148;Contig_2150;Contig_5966;Contig_8352;Contig_9543;Contig_13108;Contig_13109;Contig_13110;Contig_13111;Contig_15120;Contig_15884;Contig_16696;Contig_31649;Contig_36727;Contig_38992;Contig_39759;Contig_45013;Contig_45765;Contig_56760;Contig_100246;Contig_122400;Contig_122672	CU179634_4.1	Medicago_truncatula
Contig_46461	22	Contig_23503;Contig_29986;Contig_33996;Contig_35735;Contig_46461;Contig_50641;Contig_52581;Contig_53614;Contig_61745;Contig_70583;Contig_73393;Contig_75124;Contig_76963;Contig_80519;Contig_80520;Contig_81747;Contig_89029;Contig_116251;Contig_136480;Contig_136481;Contig_142212;Contig_144797	LOC_Os11g36790.1	Oryza_sativa
Contig_17964	21	Contig_13768;Contig_13962;Contig_14552;Contig_14553;Contig_17964;Contig_18225;Contig_18268;Contig_26892;Contig_31401;Contig_34619;Contig_35171;Contig_37232;Contig_47097;Contig_47099;Contig_47701;Contig_54938;Contig_55278;Contig_76581;Contig_87746;Contig_100564;Contig_108150	Glyma11g25680.1	Glycine_max
Contig_44486	21	Contig_14324;Contig_40461;Contig_44486;Contig_45803;Contig_45945;Contig_64481;Contig_71036;Contig_72439;Contig_76663;Contig_78227;Contig_86587;Contig_88390;Contig_101613;Contig_105722;Contig_106505;Contig_120622;Contig_125250;Contig_136015;Contig_142624;Contig_143245;Contig_143684	Glyma20g39450.2	Glycine_max
Contig_23275	21	Contig_10095;Contig_11919;Contig_15510;Contig_23275;Contig_24881;Contig_28561;Contig_75854;Contig_76357;Contig_79247;Contig_90153;Contig_97533;Contig_106591;Contig_113797;Contig_119945;Contig_120827;Contig_136451;Contig_137962;Contig_137982;Contig_140095;Contig_141201;Contig_146651	Glyma05g34700.1	Glycine_max
Contig_126	21	Contig_126;Contig_5287;Contig_8261;Contig_14192;Contig_14193;Contig_14194;Contig_14655;Contig_22528;Contig_22529;Contig_23232;Contig_25805;Contig_28965;Contig_37104;Contig_38377;Contig_47835;Contig_48147;Contig_57193;Contig_77462;Contig_90512;Contig_129896;Contig_143127	LOC_Os12g02390.1	Oryza_sativa
Contig_76435	21	Contig_22963;Contig_24407;Contig_53580;Contig_53581;Contig_76435;Contig_77377;Contig_82156;Contig_83314;Contig_103388;Contig_112357;Contig_138308;Contig_139612;Contig_140608;Contig_141702;Contig_142121;Contig_142525;Contig_143004;Contig_143029;Contig_144246;Contig_145691;Contig_146383	LOC_Os07g23480.1	Oryza_sativa
Contig_19814	21	Contig_19814;Contig_31537;Contig_33518;Contig_38032;Contig_45825;Contig_46746;Contig_50301;Contig_55104;Contig_64976;Contig_66734;Contig_67771;Contig_67994;Contig_70151;Contig_74749;Contig_85156;Contig_87052;Contig_92841;Contig_107062;Contig_109416;Contig_143077;Contig_143296	Glyma12g25030.1	Glycine_max
Contig_3979	21	Contig_1086;Contig_3979;Contig_4287;Contig_4517;Contig_6360;Contig_6624;Contig_8404;Contig_9961;Contig_15051;Contig_15052;Contig_16882;Contig_24943;Contig_24944;Contig_25155;Contig_31413;Contig_32413;Contig_46783;Contig_65924;Contig_82601;Contig_95400;Contig_104398	LOC_Os04g47870.1	Oryza_sativa
Contig_87011	21	Contig_4997;Contig_26005;Contig_26356;Contig_26358;Contig_38385;Contig_44470;Contig_76185;Contig_78398;Contig_87011;Contig_101032;Contig_109581;Contig_116577;Contig_116578;Contig_121759;Contig_127804;Contig_135985;Contig_137929;Contig_140398;Contig_141143;Contig_142876;Contig_145332	ppa022146m|PACid:17650816	Pruns_persica
Contig_12396	21	Contig_3245;Contig_3338;Contig_7972;Contig_9635;Contig_10063;Contig_10064;Contig_10168;Contig_12396;Contig_12397;Contig_12805;Contig_13660;Contig_13686;Contig_20390;Contig_20391;Contig_30589;Contig_31551;Contig_40004;Contig_42672;Contig_49027;Contig_88042;Contig_109078	ppa004626m|PACid:17647611	Pruns_persica
Contig_33022	21	Contig_1739;Contig_9687;Contig_15855;Contig_27716;Contig_30508;Contig_32019;Contig_33022;Contig_38479;Contig_39073;Contig_44811;Contig_48912;Contig_48913;Contig_53204;Contig_57112;Contig_66946;Contig_68854;Contig_85939;Contig_93514;Contig_95802;Contig_112693;Contig_142545	GSVIVP00017749001	Vitis_vinifera
Contig_6718	21	Contig_1388;Contig_1389;Contig_2857;Contig_6338;Contig_6718;Contig_8968;Contig_9674;Contig_12046;Contig_13976;Contig_16000;Contig_17471;Contig_18186;Contig_42287;Contig_42774;Contig_51432;Contig_53311;Contig_77503;Contig_96155;Contig_106127;Contig_109863;Contig_138210	AC219224_6.1	Solanum_lycopersicum
Contig_11775	21	Contig_7180;Contig_11775;Contig_41635;Contig_46524;Contig_58236;Contig_62798;Contig_65751;Contig_78939;Contig_80640;Contig_83002;Contig_92847;Contig_93749;Contig_107966;Contig_110947;Contig_119495;Contig_137371;Contig_138932;Contig_139759;Contig_141007;Contig_145424;Contig_146932	ppa022462m|PACid:17663121	Pruns_persica
Contig_92547	21	Contig_90;Contig_12394;Contig_16311;Contig_18077;Contig_27909;Contig_31580;Contig_54129;Contig_58985;Contig_67208;Contig_67424;Contig_70100;Contig_89799;Contig_92547;Contig_94906;Contig_103111;Contig_105382;Contig_115777;Contig_118769;Contig_119468;Contig_123626;Contig_137086	LOC_Os10g04640.1	Oryza_sativa
Contig_397	20	Contig_245;Contig_397;Contig_1174;Contig_2826;Contig_3307;Contig_3308;Contig_3413;Contig_3414;Contig_4668;Contig_4669;Contig_14949;Contig_25847;Contig_27128;Contig_31710;Contig_40438;Contig_45009;Contig_48322;Contig_68226;Contig_85239;Contig_94198	GSVIVP00017182001	Vitis_vinifera
Contig_10315	20	Contig_7354;Contig_10315;Contig_16478;Contig_22432;Contig_22433;Contig_22434;Contig_25688;Contig_28411;Contig_32246;Contig_43958;Contig_53506;Contig_59650;Contig_65856;Contig_72796;Contig_88287;Contig_89753;Contig_106565;Contig_138877;Contig_141555;Contig_145695	ppa002426m|PACid:17647134	Pruns_persica
Contig_30123	20	Contig_10802;Contig_19946;Contig_25146;Contig_25147;Contig_25153;Contig_25154;Contig_25358;Contig_25359;Contig_28854;Contig_28855;Contig_28856;Contig_28857;Contig_29574;Contig_30123;Contig_32748;Contig_41733;Contig_41961;Contig_47392;Contig_70129;Contig_90998	ppa001369m|PACid:17655430	Pruns_persica
Contig_141766	20	Contig_16460;Contig_31441;Contig_31478;Contig_66523;Contig_85497;Contig_86129;Contig_86605;Contig_100109;Contig_108569;Contig_115257;Contig_117553;Contig_119541;Contig_129352;Contig_139560;Contig_139792;Contig_141766;Contig_143254;Contig_143255;Contig_145301;Contig_146455	LOC_Os05g29110.1	Oryza_sativa
Contig_95106	20	Contig_17586;Contig_21095;Contig_22991;Contig_26760;Contig_58067;Contig_60943;Contig_71836;Contig_75732;Contig_77120;Contig_95106;Contig_99714;Contig_99767;Contig_104880;Contig_108099;Contig_112657;Contig_113435;Contig_114870;Contig_116273;Contig_128555;Contig_138763	Glyma16g17690.1	Glycine_max
Contig_78432	20	Contig_11675;Contig_11676;Contig_24428;Contig_26799;Contig_41227;Contig_47625;Contig_47846;Contig_56022;Contig_60786;Contig_78432;Contig_80974;Contig_92246;Contig_97072;Contig_97525;Contig_102375;Contig_103909;Contig_120083;Contig_135146;Contig_135480;Contig_139122	LOC_Os12g43060.1	Oryza_sativa
Contig_47767	20	Contig_4705;Contig_4706;Contig_10958;Contig_10959;Contig_10960;Contig_10961;Contig_34400;Contig_45769;Contig_47767;Contig_50436;Contig_60601;Contig_60629;Contig_64056;Contig_73643;Contig_85351;Contig_95734;Contig_103392;Contig_112343;Contig_115539;Contig_144659	evm.TU.supercontig_648.4	Carica_papaya
Contig_78055	20	Contig_5874;Contig_31809;Contig_39745;Contig_42889;Contig_54642;Contig_56769;Contig_64861;Contig_64895;Contig_68187;Contig_78055;Contig_94134;Contig_100115;Contig_103873;Contig_110013;Contig_113043;Contig_113684;Contig_130186;Contig_142803;Contig_146344;Contig_147022	ppa016462m|PACid:17646285	Pruns_persica
Contig_33971	20	Contig_33971;Contig_34282;Contig_38818;Contig_41577;Contig_51293;Contig_51316;Contig_55926;Contig_59969;Contig_60523;Contig_60524;Contig_60907;Contig_61216;Contig_70002;Contig_72408;Contig_73375;Contig_81270;Contig_82689;Contig_96720;Contig_108169;Contig_120445	SiPROV002235m|PACid:18189486	Setaria_italica
Contig_73398	20	Contig_1497;Contig_4922;Contig_4923;Contig_9127;Contig_9128;Contig_9129;Contig_15929;Contig_15930;Contig_15931;Contig_19166;Contig_23536;Contig_23587;Contig_26344;Contig_29704;Contig_33053;Contig_34082;Contig_50840;Contig_52957;Contig_73398;Contig_122516	evm.TU.supercontig_42.50	Carica_papaya
Contig_12615	20	Contig_10;Contig_11;Contig_9396;Contig_9426;Contig_12614;Contig_12615;Contig_27823;Contig_43846;Contig_44197;Contig_49163;Contig_56701;Contig_77724;Contig_77725;Contig_83044;Contig_85202;Contig_86838;Contig_114302;Contig_118134;Contig_138277;Contig_138963	AT1G79990.1	Arabidopsis_thaliana
Contig_82574	19	Contig_3506;Contig_14514;Contig_30048;Contig_50008;Contig_58809;Contig_79922;Contig_82574;Contig_85307;Contig_86236;Contig_87612;Contig_94107;Contig_98699;Contig_103410;Contig_105507;Contig_117816;Contig_133543;Contig_140466;Contig_141467;Contig_142555	LOC_Os08g39580.1	Oryza_sativa
Contig_124770	19	Contig_18076;Contig_22242;Contig_29435;Contig_44843;Contig_50587;Contig_70424;Contig_72805;Contig_75717;Contig_82436;Contig_91508;Contig_95958;Contig_99554;Contig_104617;Contig_108905;Contig_109676;Contig_113727;Contig_124770;Contig_127480;Contig_130174	LOC_Os12g05310.1	Oryza_sativa
Contig_22586	19	Contig_8163;Contig_10495;Contig_13092;Contig_13093;Contig_18885;Contig_19799;Contig_22586;Contig_26158;Contig_26863;Contig_42560;Contig_50531;Contig_51287;Contig_52299;Contig_63898;Contig_84895;Contig_95717;Contig_104256;Contig_114266;Contig_121288	evm.TU.supercontig_131.49	Carica_papaya
Contig_40515	19	Contig_465;Contig_13503;Contig_14154;Contig_14155;Contig_14203;Contig_21572;Contig_21573;Contig_21574;Contig_22165;Contig_31495;Contig_31545;Contig_31997;Contig_40515;Contig_50431;Contig_55666;Contig_56178;Contig_67829;Contig_80971;Contig_81573	GSVIVP00003156001	Vitis_vinifera
Contig_6279	19	Contig_6279;Contig_17716;Contig_21593;Contig_23870;Contig_29520;Contig_29521;Contig_35609;Contig_35611;Contig_42858;Contig_45906;Contig_53453;Contig_67277;Contig_70517;Contig_73616;Contig_75681;Contig_88018;Contig_92064;Contig_110364;Contig_110584	29937.m000198	Ricinus_communis
Contig_2427	19	Contig_1143;Contig_2427;Contig_7109;Contig_7655;Contig_12575;Contig_13454;Contig_20611;Contig_23699;Contig_24901;Contig_25368;Contig_35076;Contig_41661;Contig_42413;Contig_46255;Contig_47376;Contig_60783;Contig_64731;Contig_73676;Contig_98122	SiPROV007059m|PACid:18181386	Setaria_italica
Contig_37900	19	Contig_17353;Contig_35949;Contig_35950;Contig_36555;Contig_37900;Contig_55690;Contig_62675;Contig_62676;Contig_78262;Contig_108638;Contig_115873;Contig_115874;Contig_117175;Contig_139474;Contig_140097;Contig_140534;Contig_141761;Contig_146738;Contig_146946	Glyma06g40570.1	Glycine_max
Contig_12490	19	Contig_4305;Contig_10150;Contig_12490;Contig_18355;Contig_23216;Contig_40889;Contig_44239;Contig_73598;Contig_75701;Contig_79203;Contig_89504;Contig_91997;Contig_93935;Contig_96650;Contig_98998;Contig_103772;Contig_119075;Contig_124577;Contig_141542	Glyma06g19130.1	Glycine_max
Contig_137957	19	Contig_249;Contig_8986;Contig_83042;Contig_85537;Contig_85538;Contig_107615;Contig_107616;Contig_136061;Contig_136256;Contig_136980;Contig_137957;Contig_138682;Contig_138782;Contig_140497;Contig_142396;Contig_143095;Contig_145055;Contig_146966;Contig_147343	jgi|Selmo1|156749|estExt_Genewise1.C_630175	Selaginella_smoellendorffii
Contig_129884	19	Contig_1962;Contig_14524;Contig_18125;Contig_24830;Contig_36695;Contig_40288;Contig_49564;Contig_60370;Contig_63168;Contig_69854;Contig_70980;Contig_79369;Contig_83504;Contig_86032;Contig_88484;Contig_91241;Contig_92739;Contig_129884;Contig_135873	AP009410_2.1	Solanum_lycopersicum
Contig_36700	19	Contig_3750;Contig_33638;Contig_36700;Contig_37946;Contig_41958;Contig_42028;Contig_50226;Contig_68850;Contig_70462;Contig_71954;Contig_81019;Contig_84086;Contig_88015;Contig_88903;Contig_102261;Contig_102386;Contig_120582;Contig_140440;Contig_142183	LOC_Os04g53040.1	Oryza_sativa
Contig_51088	19	Contig_22471;Contig_36151;Contig_47668;Contig_51088;Contig_52669;Contig_58611;Contig_63717;Contig_70353;Contig_71018;Contig_71019;Contig_80549;Contig_80796;Contig_86847;Contig_94813;Contig_98644;Contig_117178;Contig_120965;Contig_137033;Contig_137034	AC215469_7.1	Solanum_lycopersicum
Contig_27361	19	Contig_9454;Contig_20009;Contig_22952;Contig_22953;Contig_25674;Contig_25675;Contig_27361;Contig_27362;Contig_31040;Contig_31848;Contig_33157;Contig_46187;Contig_48394;Contig_52963;Contig_60423;Contig_87384;Contig_103975;Contig_136611;Contig_137029	Glyma05g21580.1	Glycine_max
Contig_14886	19	Contig_4489;Contig_14886;Contig_14887;Contig_15817;Contig_15818;Contig_15836;Contig_16273;Contig_24103;Contig_24104;Contig_28940;Contig_31407;Contig_34440;Contig_34454;Contig_37355;Contig_50580;Contig_51610;Contig_107855;Contig_144796;Contig_145634	gw1.III.2302.1	Populus_trichocarpa
Contig_9477	19	Contig_1521;Contig_3099;Contig_3100;Contig_4321;Contig_4854;Contig_8034;Contig_9477;Contig_10174;Contig_22736;Contig_26741;Contig_42357;Contig_43136;Contig_47363;Contig_52941;Contig_56130;Contig_62265;Contig_93236;Contig_100917;Contig_133690	SiPROV009948m|PACid:18192037	Setaria_italica
Contig_21790	19	Contig_9651;Contig_9652;Contig_9653;Contig_10761;Contig_13250;Contig_21790;Contig_24626;Contig_25956;Contig_25974;Contig_29623;Contig_29802;Contig_30899;Contig_38836;Contig_38904;Contig_45978;Contig_53410;Contig_71054;Contig_89152;Contig_113915	C02HBa0073P13_11.1	Solanum_lycopersicum
Contig_5266	19	Contig_550;Contig_2205;Contig_2536;Contig_2537;Contig_2583;Contig_5265;Contig_5266;Contig_5267;Contig_6705;Contig_14690;Contig_14743;Contig_16550;Contig_16551;Contig_18343;Contig_22225;Contig_33898;Contig_53680;Contig_61825;Contig_93371	ppa006378m|PACid:17643071	Pruns_persica
Contig_38388	19	Contig_18043;Contig_18044;Contig_36551;Contig_38388;Contig_40765;Contig_40766;Contig_45219;Contig_48595;Contig_48596;Contig_56500;Contig_60702;Contig_68901;Contig_75829;Contig_75830;Contig_95904;Contig_95905;Contig_119238;Contig_135642;Contig_145840	ppa019928m|PACid:17663932	Pruns_persica
Contig_399	19	Contig_399;Contig_400;Contig_2006;Contig_7030;Contig_7582;Contig_16340;Contig_29846;Contig_43885;Contig_49771;Contig_56709;Contig_59736;Contig_67343;Contig_71738;Contig_73782;Contig_80073;Contig_93727;Contig_121274;Contig_121528;Contig_123836	LOC_Os09g30418.1	Oryza_sativa
Contig_24987	18	Contig_6161;Contig_6694;Contig_10036;Contig_14224;Contig_20347;Contig_24987;Contig_32778;Contig_34497;Contig_38381;Contig_39330;Contig_39912;Contig_43070;Contig_53821;Contig_55858;Contig_81412;Contig_102774;Contig_133157;Contig_146382	AT5G27640.2	Arabidopsis_thaliana
Contig_31555	18	Contig_4420;Contig_4421;Contig_4422;Contig_23443;Contig_27351;Contig_31555;Contig_36628;Contig_54281;Contig_68975;Contig_68976;Contig_73198;Contig_73617;Contig_74871;Contig_103838;Contig_144649;Contig_145583;Contig_145670;Contig_147274	SiPROV015351m|PACid:18177901	Setaria_italica
Contig_13854	18	Contig_13854;Contig_26097;Contig_27335;Contig_37928;Contig_45204;Contig_59331;Contig_61983;Contig_82730;Contig_82731;Contig_84701;Contig_85928;Contig_87945;Contig_104086;Contig_104876;Contig_138413;Contig_139021;Contig_139710;Contig_141302	ppa023614m|PACid:17646970	Pruns_persica
Contig_71453	18	Contig_27561;Contig_30365;Contig_30998;Contig_38346;Contig_39484;Contig_47533;Contig_47534;Contig_62465;Contig_64585;Contig_70215;Contig_71453;Contig_85913;Contig_86086;Contig_92345;Contig_96504;Contig_107010;Contig_126012;Contig_134934	ppa020120m|PACid:17661510	Pruns_persica
Contig_314	18	Contig_314;Contig_867;Contig_3341;Contig_3343;Contig_11544;Contig_13326;Contig_20759;Contig_21158;Contig_21931;Contig_22275;Contig_33610;Contig_35528;Contig_35529;Contig_46998;Contig_62598;Contig_84085;Contig_88309;Contig_122805	GRMZM2G023715_P01	Zea_mays
Contig_35462	18	Contig_22184;Contig_22186;Contig_26765;Contig_27613;Contig_30571;Contig_31988;Contig_35462;Contig_42131;Contig_54100;Contig_58043;Contig_66411;Contig_73698;Contig_86098;Contig_118747;Contig_140309;Contig_142731;Contig_145030;Contig_147151	Glyma06g25360.1	Glycine_max
Contig_91852	18	Contig_30739;Contig_65981;Contig_67226;Contig_71391;Contig_77576;Contig_77577;Contig_82856;Contig_91852;Contig_117169;Contig_138256;Contig_138953;Contig_139231;Contig_140181;Contig_140814;Contig_141224;Contig_141832;Contig_144697;Contig_145331	SiPROV000488m|PACid:18173011	Setaria_italica
Contig_3493	18	Contig_2154;Contig_2155;Contig_3492;Contig_3493;Contig_3494;Contig_3495;Contig_4641;Contig_7333;Contig_8190;Contig_9433;Contig_16596;Contig_23184;Contig_23185;Contig_34791;Contig_36087;Contig_37779;Contig_64435;Contig_75444	Glyma08g23760.1	Glycine_max
Contig_756	18	Contig_182;Contig_388;Contig_756;Contig_823;Contig_824;Contig_50469;Contig_53038;Contig_60732;Contig_67286;Contig_72583;Contig_76926;Contig_78497;Contig_92734;Contig_98723;Contig_108558;Contig_120463;Contig_125528;Contig_127635	Glyma15g40850.1	Glycine_max
Contig_54846	18	Contig_22964;Contig_43635;Contig_43636;Contig_54217;Contig_54846;Contig_75520;Contig_78781;Contig_85949;Contig_87350;Contig_88001;Contig_89905;Contig_111404;Contig_138029;Contig_139419;Contig_139427;Contig_139944;Contig_142898;Contig_147342	LOC_Os11g44530.1	Oryza_sativa
Contig_95635	18	Contig_38;Contig_47358;Contig_60192;Contig_73345;Contig_81041;Contig_82599;Contig_86028;Contig_86948;Contig_95263;Contig_95635;Contig_99693;Contig_101689;Contig_110768;Contig_112112;Contig_123783;Contig_126648;Contig_136924;Contig_146510	GSVIVP00031843001	Vitis_vinifera
Contig_90208	18	Contig_29251;Contig_41233;Contig_46595;Contig_46859;Contig_48330;Contig_59818;Contig_62227;Contig_69855;Contig_71906;Contig_80361;Contig_80362;Contig_87145;Contig_90208;Contig_111472;Contig_121046;Contig_126671;Contig_128151;Contig_145292	AC215469_4.1	Solanum_lycopersicum
Contig_137902	18	Contig_62703;Contig_62704;Contig_62789;Contig_68274;Contig_92578;Contig_95334;Contig_98982;Contig_113751;Contig_128756;Contig_134935;Contig_135584;Contig_137665;Contig_137667;Contig_137902;Contig_139758;Contig_140395;Contig_143687;Contig_145732	ppb023014m|PACid:17665928	Pruns_persica
Contig_114257	18	Contig_48700;Contig_62605;Contig_62606;Contig_66959;Contig_75818;Contig_107964;Contig_114257;Contig_114258;Contig_116185;Contig_135599;Contig_137121;Contig_137304;Contig_137433;Contig_137479;Contig_142089;Contig_143464;Contig_145000;Contig_145620	evm.TU.supercontig_6.164	Carica_papaya
Contig_7774	18	Contig_7774;Contig_7775;Contig_8455;Contig_14471;Contig_17418;Contig_19666;Contig_20597;Contig_21696;Contig_21697;Contig_36610;Contig_48429;Contig_50422;Contig_51828;Contig_58831;Contig_63923;Contig_86842;Contig_88271;Contig_108318	SiPROV003344m|PACid:18205193	Setaria_italica
Contig_41042	18	Contig_115;Contig_3942;Contig_8374;Contig_8376;Contig_17512;Contig_26847;Contig_28852;Contig_29718;Contig_29720;Contig_30211;Contig_30212;Contig_35397;Contig_41042;Contig_56750;Contig_67762;Contig_79624;Contig_82841;Contig_83254	GSVIVP00034571001	Vitis_vinifera
Contig_751	18	Contig_739;Contig_751;Contig_1723;Contig_3278;Contig_6812;Contig_10686;Contig_14117;Contig_19249;Contig_22750;Contig_25524;Contig_30429;Contig_62586;Contig_82453;Contig_88423;Contig_105914;Contig_139607;Contig_141982;Contig_143038	Sb07g003610.1	Sorghum_bicolor
Contig_137344	18	Contig_17921;Contig_53025;Contig_53233;Contig_56017;Contig_64961;Contig_81969;Contig_82290;Contig_82291;Contig_82292;Contig_83599;Contig_83600;Contig_93410;Contig_100948;Contig_107071;Contig_133385;Contig_136804;Contig_137344;Contig_144525	Medtr3g080050.1	Medicago_truncatula
Contig_24415	18	Contig_24415;Contig_41696;Contig_64975;Contig_69060;Contig_70277;Contig_70278;Contig_72493;Contig_92140;Contig_100709;Contig_106363;Contig_134104;Contig_138180;Contig_139948;Contig_139965;Contig_142195;Contig_142960;Contig_143461;Contig_143682	LOC_Os09g06920.1	Oryza_sativa
Contig_139417	18	Contig_11333;Contig_21924;Contig_33791;Contig_38103;Contig_41963;Contig_44180;Contig_49392;Contig_53816;Contig_55500;Contig_58973;Contig_66905;Contig_71824;Contig_72642;Contig_97314;Contig_111600;Contig_139416;Contig_139417;Contig_146472	AT1G48120.1	Arabidopsis_thaliana
Contig_92013	18	Contig_10662;Contig_43152;Contig_43795;Contig_79130;Contig_79572;Contig_80449;Contig_92013;Contig_105832;Contig_112306;Contig_116075;Contig_119356;Contig_134612;Contig_135163;Contig_136701;Contig_138575;Contig_138717;Contig_140468;Contig_140503	LOC_Os02g32880.1	Oryza_sativa
Contig_15555	18	Contig_15555;Contig_78529;Contig_89062;Contig_107449;Contig_118378;Contig_124170;Contig_133212;Contig_134423;Contig_136303;Contig_136304;Contig_138573;Contig_139432;Contig_139518;Contig_139653;Contig_140667;Contig_141786;Contig_142134;Contig_142618	LOC_Os08g22310.1	Oryza_sativa
Contig_12652	18	Contig_2522;Contig_4238;Contig_9179;Contig_12338;Contig_12339;Contig_12652;Contig_34747;Contig_34748;Contig_37217;Contig_45885;Contig_52122;Contig_52359;Contig_53558;Contig_62458;Contig_72471;Contig_82790;Contig_102803;Contig_108771	SiPROV006084m|PACid:18202930	Setaria_italica
Contig_72352	17	Contig_20660;Contig_20661;Contig_38157;Contig_66517;Contig_70608;Contig_72218;Contig_72351;Contig_72352;Contig_79872;Contig_81233;Contig_95674;Contig_103143;Contig_136836;Contig_138086;Contig_142034;Contig_144356;Contig_146024	ppa016025m|PACid:17645653	Pruns_persica
Contig_94721	17	Contig_146;Contig_4029;Contig_5761;Contig_5935;Contig_6902;Contig_6915;Contig_7043;Contig_7674;Contig_9823;Contig_10338;Contig_22249;Contig_27344;Contig_94721;Contig_97290;Contig_111361;Contig_114839;Contig_124072	SiPROV002622m|PACid:18193776	Setaria_italica
Contig_41204	17	Contig_15079;Contig_15081;Contig_29224;Contig_41204;Contig_49013;Contig_49299;Contig_50681;Contig_50682;Contig_55961;Contig_64400;Contig_87760;Contig_103521;Contig_138518;Contig_144115;Contig_144771;Contig_147246;Contig_147291	GSVIVP00034429001	Vitis_vinifera
Contig_11882	17	Contig_2823;Contig_8260;Contig_8792;Contig_11447;Contig_11882;Contig_20914;Contig_38977;Contig_38978;Contig_43463;Contig_46972;Contig_47990;Contig_57060;Contig_60245;Contig_77759;Contig_83424;Contig_86533;Contig_137583	GRMZM2G316113_P01	Zea_mays
Contig_980	17	Contig_980;Contig_981;Contig_1282;Contig_6322;Contig_9197;Contig_11100;Contig_13247;Contig_15342;Contig_16507;Contig_18809;Contig_27410;Contig_29828;Contig_31987;Contig_32117;Contig_43897;Contig_81469;Contig_93760	AC233869.1_FGP004	Zea_mays
Contig_91151	17	Contig_10997;Contig_23340;Contig_30621;Contig_32610;Contig_37311;Contig_45537;Contig_51819;Contig_52781;Contig_69150;Contig_73990;Contig_78266;Contig_89157;Contig_91151;Contig_104668;Contig_112768;Contig_118373;Contig_140189	LOC_Os01g34490.1	Oryza_sativa
Contig_29408	17	Contig_15514;Contig_15515;Contig_29408;Contig_41590;Contig_43158;Contig_46719;Contig_67291;Contig_93524;Contig_99274;Contig_120259;Contig_139022;Contig_142901;Contig_143399;Contig_144065;Contig_145027;Contig_146739;Contig_147266	Glyma11g12850.1	Glycine_max
Contig_34612	17	Contig_12684;Contig_18265;Contig_18266;Contig_18267;Contig_19308;Contig_23823;Contig_29195;Contig_34610;Contig_34611;Contig_34612;Contig_44714;Contig_45297;Contig_47599;Contig_53156;Contig_60865;Contig_69125;Contig_146519	GRMZM2G142832_P01	Zea_mays
Contig_949	17	Contig_949;Contig_950;Contig_2973;Contig_2974;Contig_3093;Contig_5242;Contig_10109;Contig_10110;Contig_13023;Contig_19198;Contig_19199;Contig_58554;Contig_61510;Contig_76883;Contig_90661;Contig_133796;Contig_139833	AT1G30330.2	Arabidopsis_thaliana
Contig_265	17	Contig_265;Contig_899;Contig_3102;Contig_3103;Contig_3597;Contig_8309;Contig_24568;Contig_24659;Contig_32702;Contig_44595;Contig_71493;Contig_74545;Contig_78029;Contig_86575;Contig_105376;Contig_115061;Contig_122261	30128.m008854	Ricinus_communis
Contig_83368	17	Contig_30980;Contig_44790;Contig_50593;Contig_53642;Contig_63095;Contig_65065;Contig_69122;Contig_71521;Contig_74481;Contig_83368;Contig_90050;Contig_94300;Contig_107819;Contig_114108;Contig_124572;Contig_135327;Contig_143286	Glyma07g11210.1	Glycine_max
Contig_3059	17	Contig_3059;Contig_3165;Contig_5968;Contig_13293;Contig_24037;Contig_25441;Contig_25442;Contig_38717;Contig_50141;Contig_50762;Contig_52547;Contig_55051;Contig_62021;Contig_65395;Contig_65396;Contig_81317;Contig_83177	eugene3.00050005	Populus_trichocarpa
Contig_3662	17	Contig_2591;Contig_2592;Contig_3662;Contig_8899;Contig_9809;Contig_10027;Contig_17486;Contig_17487;Contig_18344;Contig_24857;Contig_25116;Contig_26368;Contig_27937;Contig_31506;Contig_32771;Contig_32772;Contig_41889	Medtr5g085020.1	Medicago_truncatula
Contig_77189	17	Contig_32359;Contig_48851;Contig_62841;Contig_63464;Contig_65102;Contig_74518;Contig_77189;Contig_78184;Contig_80212;Contig_89083;Contig_100421;Contig_104059;Contig_104742;Contig_111360;Contig_120629;Contig_133566;Contig_136834	ppa021778m|PACid:17649824	Pruns_persica
Contig_10416	17	Contig_5478;Contig_9302;Contig_10416;Contig_10824;Contig_13556;Contig_15780;Contig_23352;Contig_27068;Contig_28119;Contig_61046;Contig_76302;Contig_84909;Contig_90360;Contig_101005;Contig_109267;Contig_113358;Contig_134913	30084.m000184	Ricinus_communis
Contig_1144	17	Contig_1144;Contig_1145;Contig_1146;Contig_1147;Contig_1417;Contig_1418;Contig_1768;Contig_2284;Contig_2285;Contig_2287;Contig_6496;Contig_12922;Contig_14828;Contig_19050;Contig_33496;Contig_122016;Contig_139242	SiPROV010009m|PACid:18204506	Setaria_italica
Contig_27714	17	Contig_3080;Contig_9948;Contig_27714;Contig_53835;Contig_53836;Contig_60030;Contig_60832;Contig_60833;Contig_68700;Contig_69528;Contig_69563;Contig_92190;Contig_95462;Contig_101252;Contig_135654;Contig_139314;Contig_144892	ppa011433m|PACid:17651392	Pruns_persica
Contig_31783	17	Contig_1572;Contig_18062;Contig_18960;Contig_31783;Contig_31784;Contig_31785;Contig_38925;Contig_39361;Contig_50307;Contig_52202;Contig_64603;Contig_65146;Contig_65147;Contig_73292;Contig_73586;Contig_95069;Contig_114400	GSVIVP00032248001	Vitis_vinifera
Contig_93940	17	Contig_31017;Contig_51747;Contig_64568;Contig_65095;Contig_71006;Contig_74196;Contig_85834;Contig_93940;Contig_111137;Contig_111415;Contig_116799;Contig_117070;Contig_120918;Contig_126550;Contig_132039;Contig_136153;Contig_136672	ppa018489m|PACid:17643031	Pruns_persica
Contig_35601	17	Contig_8665;Contig_14681;Contig_32536;Contig_35601;Contig_45273;Contig_45274;Contig_48934;Contig_51865;Contig_51988;Contig_88135;Contig_100169;Contig_100955;Contig_101971;Contig_107051;Contig_107371;Contig_108741;Contig_110479	jgi|Selmo1|439282|estExt_fgenesh2_pg.C_60152	Selaginella_smoellendorffii
Contig_7050	17	Contig_339;Contig_448;Contig_1681;Contig_1682;Contig_7050;Contig_7051;Contig_12838;Contig_13271;Contig_37169;Contig_75898;Contig_79687;Contig_87182;Contig_90170;Contig_95066;Contig_108258;Contig_122952;Contig_125864	Sb09g000730.1	Sorghum_bicolor
Contig_1130	17	Contig_1130;Contig_1131;Contig_4187;Contig_8331;Contig_11005;Contig_11267;Contig_11716;Contig_21037;Contig_23365;Contig_61726;Contig_61738;Contig_74952;Contig_83111;Contig_90852;Contig_108351;Contig_118176;Contig_127774	GSVIVP00015498001	Vitis_vinifera
Contig_109151	17	Contig_31184;Contig_31185;Contig_60136;Contig_66854;Contig_86259;Contig_87628;Contig_89997;Contig_109151;Contig_109946;Contig_119011;Contig_119012;Contig_124105;Contig_133492;Contig_133498;Contig_135737;Contig_136880;Contig_144060	LOC_Os04g36580.1	Oryza_sativa
Contig_32828	17	Contig_7213;Contig_9249;Contig_9250;Contig_14998;Contig_15589;Contig_19584;Contig_32828;Contig_46299;Contig_51645;Contig_51646;Contig_53856;Contig_53857;Contig_61053;Contig_62129;Contig_73308;Contig_114807;Contig_116678	GRMZM2G001812_P01	Zea_mays
Contig_15141	17	Contig_13427;Contig_15141;Contig_28572;Contig_28573;Contig_44672;Contig_48824;Contig_54495;Contig_55152;Contig_56061;Contig_56303;Contig_64325;Contig_72362;Contig_101042;Contig_127371;Contig_139939;Contig_140365;Contig_144839	SiPROV009153m|PACid:18174039	Setaria_italica
Contig_2102	17	Contig_2101;Contig_2102;Contig_5507;Contig_5508;Contig_7643;Contig_21693;Contig_25020;Contig_27413;Contig_30709;Contig_44633;Contig_52690;Contig_64028;Contig_71833;Contig_106082;Contig_106561;Contig_117762;Contig_137349	ppa008827m|PACid:17661331	Pruns_persica
Contig_7783	17	Contig_7783;Contig_10580;Contig_14923;Contig_15647;Contig_21755;Contig_21756;Contig_47036;Contig_49949;Contig_50717;Contig_69104;Contig_74571;Contig_76960;Contig_114376;Contig_127599;Contig_139970;Contig_139971;Contig_139972	AT1G70730.3	Arabidopsis_thaliana
Contig_23042	17	Contig_6990;Contig_14164;Contig_18479;Contig_18480;Contig_22363;Contig_23041;Contig_23042;Contig_24199;Contig_25030;Contig_25893;Contig_30179;Contig_31141;Contig_40598;Contig_40768;Contig_47912;Contig_48842;Contig_138555	29929.m004583	Ricinus_communis
Contig_24575	17	Contig_24551;Contig_24552;Contig_24574;Contig_24575;Contig_43254;Contig_43255;Contig_46533;Contig_56311;Contig_63403;Contig_63986;Contig_74068;Contig_86610;Contig_90517;Contig_91884;Contig_109212;Contig_142809;Contig_145836	Glyma12g05290.1	Glycine_max
Contig_119564	17	Contig_25919;Contig_26205;Contig_45829;Contig_45875;Contig_60810;Contig_73081;Contig_77991;Contig_79016;Contig_84364;Contig_94041;Contig_119564;Contig_127096;Contig_137183;Contig_144579;Contig_144928;Contig_146575;Contig_146708	LOC_Os02g28400.1	Oryza_sativa
Contig_5110	17	Contig_423;Contig_5110;Contig_7306;Contig_17352;Contig_27401;Contig_28396;Contig_37125;Contig_37126;Contig_42414;Contig_42456;Contig_49231;Contig_54138;Contig_56068;Contig_65879;Contig_72505;Contig_79204;Contig_96010	C08HBa0064M21_6.1	Solanum_lycopersicum
Contig_327	17	Contig_327;Contig_6565;Contig_9354;Contig_14391;Contig_19171;Contig_34496;Contig_35025;Contig_42750;Contig_43611;Contig_43730;Contig_58179;Contig_65403;Contig_67853;Contig_67854;Contig_71712;Contig_79115;Contig_146235	ppa002227m|PACid:17665552	Pruns_persica
Contig_16351	17	Contig_4466;Contig_4969;Contig_15343;Contig_16351;Contig_24271;Contig_49385;Contig_52267;Contig_53163;Contig_55878;Contig_59581;Contig_70429;Contig_82693;Contig_98711;Contig_107027;Contig_127435;Contig_138916;Contig_146721	estExt_Genewise1_v1.C_1290095	Populus_trichocarpa
Contig_10025	17	Contig_8171;Contig_9068;Contig_10025;Contig_10026;Contig_13524;Contig_14075;Contig_14142;Contig_17815;Contig_19622;Contig_27797;Contig_28996;Contig_30540;Contig_34783;Contig_40879;Contig_43115;Contig_47593;Contig_76377	Glyma01g36850.1	Glycine_max
Contig_142615	17	Contig_5870;Contig_43558;Contig_44559;Contig_58328;Contig_84689;Contig_86140;Contig_99423;Contig_100157;Contig_100810;Contig_137011;Contig_138216;Contig_138510;Contig_139642;Contig_139962;Contig_141170;Contig_142615;Contig_145829	ppa026864m|PACid:17655994	Pruns_persica
Contig_25983	17	Contig_6207;Contig_6882;Contig_17428;Contig_23579;Contig_25983;Contig_25984;Contig_25985;Contig_26944;Contig_29154;Contig_38960;Contig_43921;Contig_56028;Contig_64912;Contig_68277;Contig_95425;Contig_119894;Contig_138136	29844.m003306	Ricinus_communis
Contig_79352	17	Contig_3225;Contig_12567;Contig_12593;Contig_15909;Contig_21607;Contig_24811;Contig_44949;Contig_60083;Contig_63832;Contig_70808;Contig_79351;Contig_79352;Contig_81982;Contig_88233;Contig_91540;Contig_138639;Contig_145179	ppa018860m|PACid:17660512	Pruns_persica
Contig_5199	17	Contig_5199;Contig_8132;Contig_8133;Contig_8541;Contig_8965;Contig_14612;Contig_21774;Contig_23631;Contig_31556;Contig_33754;Contig_46021;Contig_48445;Contig_58478;Contig_67653;Contig_68045;Contig_75614;Contig_77038	GSVIVP00031214001	Vitis_vinifera
Contig_2787	17	Contig_2787;Contig_11023;Contig_32691;Contig_59638;Contig_76469;Contig_87040;Contig_87041;Contig_126070;Contig_131622;Contig_136192;Contig_137537;Contig_137641;Contig_139415;Contig_140379;Contig_140634;Contig_143694;Contig_143801	29706.m001302	Ricinus_communis
Contig_17088	16	Contig_3889;Contig_7723;Contig_15665;Contig_17088;Contig_24438;Contig_26774;Contig_26775;Contig_26776;Contig_26966;Contig_31009;Contig_33086;Contig_55523;Contig_63675;Contig_83317;Contig_104802;Contig_111837	Glyma06g14060.1	Glycine_max
Contig_589	16	Contig_588;Contig_589;Contig_590;Contig_10540;Contig_24117;Contig_80167;Contig_108172;Contig_136143;Contig_137211;Contig_137900;Contig_138375;Contig_138940;Contig_139220;Contig_140626;Contig_144039;Contig_144495	eugene3.00051338	Populus_trichocarpa
Contig_139509	16	Contig_86683;Contig_89801;Contig_131986;Contig_136449;Contig_137106;Contig_137853;Contig_138455;Contig_138483;Contig_138668;Contig_139509;Contig_141804;Contig_142470;Contig_142753;Contig_142927;Contig_144119;Contig_146202	LOC_Os08g08140.1	Oryza_sativa
Contig_21294	16	Contig_151;Contig_5066;Contig_5067;Contig_5068;Contig_5869;Contig_5882;Contig_21294;Contig_21315;Contig_24891;Contig_36504;Contig_39567;Contig_42169;Contig_50176;Contig_82748;Contig_95643;Contig_100712	30169.m006518	Ricinus_communis
Contig_37878	16	Contig_6462;Contig_20844;Contig_20845;Contig_29116;Contig_31704;Contig_31705;Contig_31706;Contig_32956;Contig_37878;Contig_37879;Contig_53425;Contig_57313;Contig_62682;Contig_70404;Contig_112286;Contig_113045	jgi|Selmo1|230104|fgenesh1_pm.C_scaffold_2000024	Selaginella_smoellendorffii
Contig_11863	16	Contig_11238;Contig_11863;Contig_21257;Contig_31171;Contig_31236;Contig_35982;Contig_35983;Contig_38197;Contig_42133;Contig_45899;Contig_66352;Contig_71174;Contig_72225;Contig_80076;Contig_94177;Contig_139752	GSVIVP00008629001	Vitis_vinifera
Contig_3297	16	Contig_3296;Contig_3297;Contig_3298;Contig_3299;Contig_5261;Contig_5262;Contig_16649;Contig_17140;Contig_29674;Contig_34137;Contig_46300;Contig_48789;Contig_58337;Contig_59656;Contig_110543;Contig_133352	GSVIVP00002624001	Vitis_vinifera
Contig_466	16	Contig_466;Contig_467;Contig_468;Contig_14610;Contig_29247;Contig_29248;Contig_29249;Contig_42993;Contig_48733;Contig_52862;Contig_74674;Contig_74675;Contig_78963;Contig_87850;Contig_97511;Contig_102676	AT5G33406.1	Arabidopsis_thaliana
Contig_6258	16	Contig_6258;Contig_6259;Contig_6378;Contig_11951;Contig_11952;Contig_11954;Contig_14128;Contig_14245;Contig_68687;Contig_72187;Contig_101141;Contig_101453;Contig_103188;Contig_104156;Contig_110617;Contig_121778	29900.m001612	Ricinus_communis
Contig_136180	16	Contig_2224;Contig_41814;Contig_49321;Contig_71697;Contig_74077;Contig_77175;Contig_86368;Contig_102654;Contig_105489;Contig_109224;Contig_114282;Contig_136180;Contig_136375;Contig_137383;Contig_140587;Contig_146565	evm.TU.supercontig_94.42	Carica_papaya
Contig_136829	16	Contig_27201;Contig_45588;Contig_65809;Contig_81378;Contig_104067;Contig_115291;Contig_126969;Contig_135819;Contig_136692;Contig_136829;Contig_139878;Contig_140185;Contig_140467;Contig_141276;Contig_142345;Contig_144801	LOC_Os11g45240.1	Oryza_sativa
Contig_4173	16	Contig_326;Contig_4173;Contig_12925;Contig_18547;Contig_32704;Contig_42410;Contig_60740;Contig_69902;Contig_75719;Contig_76866;Contig_86213;Contig_87723;Contig_94933;Contig_95071;Contig_99143;Contig_122679	SiPROV002288m|PACid:18205615	Setaria_italica
Contig_40572	16	Contig_14756;Contig_16588;Contig_34896;Contig_36076;Contig_40572;Contig_43659;Contig_45366;Contig_45738;Contig_57557;Contig_68198;Contig_73155;Contig_78449;Contig_113467;Contig_121037;Contig_128296;Contig_140201	ppa017281m|PACid:17646134	Pruns_persica
Contig_26856	16	Contig_5663;Contig_5835;Contig_14497;Contig_14824;Contig_14825;Contig_17807;Contig_21067;Contig_21068;Contig_26856;Contig_44262;Contig_45043;Contig_49220;Contig_49522;Contig_50489;Contig_85907;Contig_145309	AT4G09640.1	Arabidopsis_thaliana
Contig_26884	16	Contig_7871;Contig_12342;Contig_26884;Contig_33441;Contig_41713;Contig_42758;Contig_43077;Contig_43889;Contig_54198;Contig_75731;Contig_84768;Contig_109392;Contig_110811;Contig_113495;Contig_138559;Contig_142981	ppa005686m|PACid:17668084	Pruns_persica
Contig_8141	16	Contig_62;Contig_2069;Contig_2070;Contig_6536;Contig_8141;Contig_10537;Contig_12946;Contig_13159;Contig_20590;Contig_26934;Contig_28909;Contig_42237;Contig_43951;Contig_65837;Contig_116261;Contig_121282	SiPROV007420m|PACid:18182822	Setaria_italica
Contig_6799	16	Contig_6799;Contig_11019;Contig_15390;Contig_22041;Contig_30790;Contig_36160;Contig_44384;Contig_44449;Contig_48639;Contig_66930;Contig_72859;Contig_81740;Contig_105364;Contig_134855;Contig_136659;Contig_146813	30143.m001168	Ricinus_communis
Contig_53608	16	Contig_1016;Contig_29930;Contig_33600;Contig_45693;Contig_53075;Contig_53608;Contig_54337;Contig_68393;Contig_75974;Contig_95891;Contig_100979;Contig_104281;Contig_110293;Contig_112762;Contig_124258;Contig_147081	SiPROV005998m|PACid:18175075	Setaria_italica
Contig_79082	16	Contig_13585;Contig_27034;Contig_37362;Contig_41234;Contig_54889;Contig_64412;Contig_67603;Contig_70107;Contig_76350;Contig_79082;Contig_83806;Contig_98278;Contig_107557;Contig_127695;Contig_137266;Contig_146673	LOC_Os01g33260.1	Oryza_sativa
Contig_40912	16	Contig_12198;Contig_29468;Contig_30749;Contig_30750;Contig_40912;Contig_45424;Contig_47292;Contig_49126;Contig_50895;Contig_55573;Contig_58432;Contig_83783;Contig_102719;Contig_128318;Contig_133314;Contig_140082	ppa023997m|PACid:17649641	Pruns_persica
Contig_4022	16	Contig_4022;Contig_9106;Contig_9743;Contig_9744;Contig_15256;Contig_15284;Contig_16508;Contig_20996;Contig_20997;Contig_27566;Contig_48695;Contig_54712;Contig_58737;Contig_60532;Contig_73550;Contig_82635	SiPROV012843m|PACid:18185430	Setaria_italica
Contig_50283	16	Contig_6077;Contig_19551;Contig_37825;Contig_37826;Contig_41077;Contig_41078;Contig_43341;Contig_48086;Contig_50043;Contig_50283;Contig_50284;Contig_55292;Contig_62131;Contig_136021;Contig_141054;Contig_146286	estExt_fgenesh4_pg.C_LG_II0826	Populus_trichocarpa
Contig_68058	16	Contig_65559;Contig_65560;Contig_65561;Contig_68058;Contig_112954;Contig_123219;Contig_129767;Contig_133509;Contig_134996;Contig_136915;Contig_140307;Contig_141568;Contig_143049;Contig_143050;Contig_143083;Contig_146364	LOC_Os07g13340.1	Oryza_sativa
Contig_36846	16	Contig_36846;Contig_47069;Contig_51430;Contig_57366;Contig_64638;Contig_88432;Contig_92374;Contig_93051;Contig_97020;Contig_98217;Contig_104715;Contig_110720;Contig_119696;Contig_128245;Contig_135838;Contig_142189	LOC_Os02g14150.1	Oryza_sativa
Contig_11147	16	Contig_10639;Contig_11147;Contig_12293;Contig_17312;Contig_27199;Contig_27210;Contig_27281;Contig_34034;Contig_35347;Contig_68063;Contig_88645;Contig_94809;Contig_105857;Contig_108643;Contig_112935;Contig_123175	ppa002773m|PACid:17640783	Pruns_persica
Contig_10719	16	Contig_10684;Contig_10685;Contig_10719;Contig_10720;Contig_10721;Contig_20327;Contig_20328;Contig_20329;Contig_28371;Contig_32686;Contig_35847;Contig_51283;Contig_52124;Contig_84982;Contig_87435;Contig_145971	SiPROV005591m|PACid:18199780	Setaria_italica
Contig_139471	16	Contig_2447;Contig_6937;Contig_10672;Contig_14587;Contig_31877;Contig_37587;Contig_43896;Contig_44267;Contig_45717;Contig_84965;Contig_105385;Contig_117049;Contig_134575;Contig_139471;Contig_139683;Contig_143706	C08HBa0320P23_9.1	Solanum_lycopersicum
Contig_91348	16	Contig_19755;Contig_45184;Contig_49594;Contig_56060;Contig_60643;Contig_72162;Contig_79557;Contig_85337;Contig_85766;Contig_91348;Contig_97369;Contig_103722;Contig_104476;Contig_112634;Contig_128829;Contig_132547	Glyma10g12340.1	Glycine_max
Contig_36240	16	Contig_1565;Contig_1566;Contig_22240;Contig_22886;Contig_25954;Contig_31868;Contig_36240;Contig_36241;Contig_47623;Contig_63817;Contig_75053;Contig_76976;Contig_87046;Contig_109292;Contig_124697;Contig_142058	ppa021211m|PACid:17660369	Pruns_persica
Contig_3699	16	Contig_569;Contig_3699;Contig_9351;Contig_10671;Contig_28512;Contig_28513;Contig_33643;Contig_33815;Contig_33816;Contig_45932;Contig_60068;Contig_63124;Contig_64282;Contig_75035;Contig_109580;Contig_137736	evm.TU.supercontig_24.29	Carica_papaya
Contig_322	16	Contig_322;Contig_696;Contig_697;Contig_834;Contig_1256;Contig_1257;Contig_1258;Contig_4646;Contig_7719;Contig_10087;Contig_37519;Contig_52065;Contig_58029;Contig_106330;Contig_119349;Contig_124684	SiPROV006204m|PACid:18181282	Setaria_italica
Contig_143566	15	Contig_58849;Contig_92045;Contig_93581;Contig_110994;Contig_110995;Contig_110996;Contig_113661;Contig_132229;Contig_135917;Contig_135918;Contig_136369;Contig_138594;Contig_143498;Contig_143566;Contig_146973	LOC_Os04g21410.1	Oryza_sativa
Contig_140882	15	Contig_52549;Contig_53595;Contig_55755;Contig_63310;Contig_71318;Contig_77972;Contig_80126;Contig_82370;Contig_82986;Contig_93637;Contig_100804;Contig_112276;Contig_114137;Contig_140882;Contig_142974	AT2G19910.1	Arabidopsis_thaliana
Contig_6407	15	Contig_1469;Contig_1470;Contig_1471;Contig_6407;Contig_15144;Contig_19283;Contig_22381;Contig_22472;Contig_29869;Contig_35810;Contig_37287;Contig_50993;Contig_68636;Contig_117604;Contig_134399	SiPROV003940m|PACid:18193416	Setaria_italica
Contig_84093	15	Contig_58810;Contig_62413;Contig_63251;Contig_67785;Contig_76578;Contig_82478;Contig_84093;Contig_85092;Contig_86976;Contig_97949;Contig_100456;Contig_104572;Contig_111214;Contig_111799;Contig_115171	ppa027173m|PACid:17645852	Pruns_persica
Contig_23591	15	Contig_14746;Contig_14747;Contig_14748;Contig_15450;Contig_17984;Contig_17985;Contig_23591;Contig_27720;Contig_63993;Contig_65976;Contig_82468;Contig_82804;Contig_89102;Contig_130479;Contig_146330	Medtr7g087880.1	Medicago_truncatula
Contig_75801	15	Contig_6485;Contig_14053;Contig_75801;Contig_84526;Contig_87895;Contig_104806;Contig_113243;Contig_113388;Contig_133880;Contig_137184;Contig_142091;Contig_142751;Contig_144273;Contig_144531;Contig_147106	LOC_Os03g36220.1	Oryza_sativa
Contig_1965	15	Contig_1965;Contig_8098;Contig_18045;Contig_18046;Contig_27340;Contig_34171;Contig_37363;Contig_46442;Contig_47479;Contig_58429;Contig_62319;Contig_64550;Contig_69676;Contig_78467;Contig_133408	GSVIVP00008414001	Vitis_vinifera
Contig_5961	15	Contig_3989;Contig_5960;Contig_5961;Contig_16701;Contig_32527;Contig_43053;Contig_50945;Contig_72293;Contig_75521;Contig_87277;Contig_105579;Contig_115505;Contig_117979;Contig_121291;Contig_125955	GRMZM2G078641_P03	Zea_mays
Contig_8920	15	Contig_4164;Contig_4165;Contig_6124;Contig_8920;Contig_18564;Contig_31450;Contig_34155;Contig_36518;Contig_38596;Contig_41781;Contig_45939;Contig_73563;Contig_79786;Contig_88396;Contig_130762	evm.TU.supercontig_37.112	Carica_papaya
Contig_3781	15	Contig_3781;Contig_4088;Contig_4459;Contig_4460;Contig_5805;Contig_6668;Contig_8427;Contig_8428;Contig_10202;Contig_14719;Contig_22894;Contig_27692;Contig_52379;Contig_124779;Contig_133320	GSVIVP00038825001	Vitis_vinifera
Contig_7754	15	Contig_2870;Contig_7753;Contig_7754;Contig_9511;Contig_9562;Contig_18882;Contig_28668;Contig_34694;Contig_35766;Contig_35767;Contig_35800;Contig_39655;Contig_43895;Contig_44888;Contig_55027	Glyma13g33260.1	Glycine_max
Contig_18310	15	Contig_2228;Contig_13193;Contig_13194;Contig_13195;Contig_15254;Contig_18310;Contig_20349;Contig_26940;Contig_38241;Contig_41293;Contig_41679;Contig_43722;Contig_68548;Contig_76557;Contig_92283	Medtr1g008570.1	Medicago_truncatula
Contig_9526	15	Contig_6695;Contig_6696;Contig_9526;Contig_14367;Contig_14368;Contig_18793;Contig_22496;Contig_41869;Contig_44345;Contig_44798;Contig_66900;Contig_80782;Contig_89218;Contig_104699;Contig_106570	Glyma12g01740.1	Glycine_max
Contig_4491	15	Contig_429;Contig_4491;Contig_5146;Contig_13675;Contig_14321;Contig_18051;Contig_20467;Contig_21582;Contig_22683;Contig_25950;Contig_26861;Contig_34746;Contig_40009;Contig_69615;Contig_86026	AT3G11670.1	Arabidopsis_thaliana
Contig_23796	15	Contig_7282;Contig_17715;Contig_22682;Contig_23796;Contig_23797;Contig_26115;Contig_26116;Contig_33481;Contig_36360;Contig_61327;Contig_82609;Contig_84171;Contig_84172;Contig_90484;Contig_116203	Sb07g023570.1	Sorghum_bicolor
Contig_37675	15	Contig_8422;Contig_12362;Contig_23633;Contig_23634;Contig_29199;Contig_37675;Contig_39503;Contig_43652;Contig_49794;Contig_54706;Contig_59304;Contig_76333;Contig_84757;Contig_85225;Contig_116247	C02SLm0019I01_3.1	Solanum_lycopersicum
Contig_89156	15	Contig_12263;Contig_12264;Contig_12265;Contig_27488;Contig_47618;Contig_55772;Contig_62094;Contig_75377;Contig_80809;Contig_89156;Contig_105949;Contig_108220;Contig_111644;Contig_128828;Contig_143948	GSVIVP00034441001	Vitis_vinifera
Contig_16579	15	Contig_16579;Contig_19733;Contig_22286;Contig_35624;Contig_48747;Contig_70996;Contig_100757;Contig_103573;Contig_103577;Contig_108527;Contig_113739;Contig_119145;Contig_120755;Contig_125506;Contig_130137	evm.TU.supercontig_120.23	Carica_papaya
Contig_89421	15	Contig_16720;Contig_27307;Contig_41309;Contig_43924;Contig_54109;Contig_56072;Contig_65806;Contig_82909;Contig_89421;Contig_96735;Contig_98836;Contig_105192;Contig_138771;Contig_140643;Contig_141891	GSVIVP00003637001	Vitis_vinifera
Contig_62874	15	Contig_62874;Contig_85685;Contig_85694;Contig_85695;Contig_101959;Contig_110071;Contig_115265;Contig_135402;Contig_137423;Contig_137425;Contig_137655;Contig_138565;Contig_141255;Contig_143453;Contig_147037	eugene3.00110156	Populus_trichocarpa
Contig_14808	15	Contig_1426;Contig_1717;Contig_2361;Contig_13178;Contig_14808;Contig_14809;Contig_48138;Contig_61496;Contig_70078;Contig_73989;Contig_81922;Contig_105642;Contig_117857;Contig_125754;Contig_138265	LOC_Os03g15020.1	Oryza_sativa
Contig_10984	15	Contig_234;Contig_10984;Contig_11584;Contig_12409;Contig_14576;Contig_15750;Contig_21444;Contig_21445;Contig_24514;Contig_37149;Contig_63852;Contig_76168;Contig_86122;Contig_105095;Contig_139286	evm.TU.supercontig_48.124	Carica_papaya
Contig_25771	15	Contig_6283;Contig_11850;Contig_15383;Contig_16614;Contig_19126;Contig_25771;Contig_33867;Contig_34674;Contig_38556;Contig_41664;Contig_47272;Contig_50774;Contig_74201;Contig_76315;Contig_87689	SiPROV036139m|PACid:18175503	Setaria_italica
Contig_46539	15	Contig_21405;Contig_22253;Contig_25345;Contig_35073;Contig_43126;Contig_46539;Contig_47626;Contig_58278;Contig_58678;Contig_78549;Contig_79226;Contig_81263;Contig_85890;Contig_134350;Contig_140449	Glyma08g11730.1	Glycine_max
Contig_3409	15	Contig_3409;Contig_19508;Contig_34020;Contig_36703;Contig_50750;Contig_52135;Contig_54020;Contig_72588;Contig_76143;Contig_90638;Contig_96938;Contig_103348;Contig_105337;Contig_120362;Contig_146203	GSVIVP00035046001	Vitis_vinifera
Contig_626	15	Contig_626;Contig_2297;Contig_4182;Contig_23442;Contig_28615;Contig_33569;Contig_33570;Contig_36493;Contig_36494;Contig_40886;Contig_69777;Contig_74729;Contig_77275;Contig_88894;Contig_118572	AT3G19960.2	Arabidopsis_thaliana
Contig_62152	15	Contig_22149;Contig_23856;Contig_31842;Contig_46935;Contig_55993;Contig_62152;Contig_66724;Contig_83090;Contig_84432;Contig_86568;Contig_91795;Contig_96272;Contig_97484;Contig_104043;Contig_119581	Glyma18g16980.1	Glycine_max
Contig_16896	15	Contig_1371;Contig_1666;Contig_16896;Contig_17927;Contig_19593;Contig_19594;Contig_27831;Contig_27832;Contig_44868;Contig_46914;Contig_58271;Contig_61276;Contig_63819;Contig_102415;Contig_107712	CU468639_6.1	Solanum_lycopersicum
Contig_51197	15	Contig_20120;Contig_21853;Contig_23933;Contig_24180;Contig_36962;Contig_40029;Contig_40058;Contig_40864;Contig_50136;Contig_51197;Contig_55133;Contig_62100;Contig_71760;Contig_82074;Contig_106410	SiPROV010331m|PACid:18188301	Setaria_italica
Contig_86250	15	Contig_86250;Contig_102428;Contig_108633;Contig_118846;Contig_135532;Contig_138863;Contig_139105;Contig_139310;Contig_140196;Contig_140512;Contig_140520;Contig_141741;Contig_142558;Contig_143441;Contig_143560	SiPROV016305m|PACid:18190845	Setaria_italica
Contig_564	15	Contig_564;Contig_5767;Contig_5768;Contig_5769;Contig_18712;Contig_23134;Contig_23135;Contig_26191;Contig_26192;Contig_33839;Contig_38708;Contig_43586;Contig_57491;Contig_63204;Contig_71765	evm.TU.supercontig_37.100	Carica_papaya
Contig_1669	15	Contig_1668;Contig_1669;Contig_4903;Contig_14247;Contig_32769;Contig_35668;Contig_37058;Contig_37251;Contig_39407;Contig_40858;Contig_51612;Contig_53628;Contig_110630;Contig_113513;Contig_122460	AT2G01690.2	Arabidopsis_thaliana
Contig_114840	15	Contig_16943;Contig_59219;Contig_59220;Contig_66345;Contig_71768;Contig_79638;Contig_84108;Contig_94756;Contig_112670;Contig_113440;Contig_114840;Contig_126794;Contig_140275;Contig_140276;Contig_141709	Sb05g007360.1	Sorghum_bicolor
Contig_105707	15	Contig_43105;Contig_56803;Contig_58252;Contig_64276;Contig_85154;Contig_86256;Contig_93151;Contig_105707;Contig_112950;Contig_113328;Contig_119500;Contig_135688;Contig_136005;Contig_136598;Contig_143507	GSVIVP00011655001	Vitis_vinifera
Contig_6641	15	Contig_724;Contig_6641;Contig_11347;Contig_11348;Contig_27008;Contig_29653;Contig_34387;Contig_38910;Contig_47032;Contig_48021;Contig_50581;Contig_51852;Contig_80678;Contig_104697;Contig_143466	AT1G36050.1	Arabidopsis_thaliana
Contig_31585	15	Contig_7027;Contig_23388;Contig_23389;Contig_31585;Contig_35518;Contig_43520;Contig_48839;Contig_56291;Contig_56662;Contig_62115;Contig_87356;Contig_97237;Contig_142808;Contig_143495;Contig_143777	LOC_Os02g47150.1	Oryza_sativa
Contig_94487	15	Contig_29231;Contig_74604;Contig_94486;Contig_94487;Contig_94488;Contig_96856;Contig_104214;Contig_104215;Contig_105807;Contig_136558;Contig_136560;Contig_139158;Contig_139159;Contig_143381;Contig_145097	Glyma08g24230.1	Glycine_max
Contig_4482	15	Contig_820;Contig_4482;Contig_9647;Contig_14398;Contig_21584;Contig_22008;Contig_22977;Contig_26200;Contig_26201;Contig_26976;Contig_29974;Contig_29975;Contig_109282;Contig_111410;Contig_113908	LOC_Os11g24560.1	Oryza_sativa
Contig_26240	15	Contig_26239;Contig_26240;Contig_49697;Contig_53249;Contig_53250;Contig_53420;Contig_67362;Contig_71489;Contig_90238;Contig_105946;Contig_121727;Contig_132464;Contig_136966;Contig_140338;Contig_140782	Glyma14g01400.1	Glycine_max
Contig_22600	15	Contig_4150;Contig_5592;Contig_12459;Contig_15335;Contig_18194;Contig_22518;Contig_22600;Contig_40442;Contig_40443;Contig_49818;Contig_67895;Contig_94407;Contig_115710;Contig_119371;Contig_146311	evm.TU.supercontig_36.7	Carica_papaya
Contig_11289	15	Contig_1022;Contig_11289;Contig_15993;Contig_22128;Contig_22129;Contig_23085;Contig_23207;Contig_29502;Contig_32324;Contig_41777;Contig_48646;Contig_75127;Contig_75365;Contig_135549;Contig_145327	GRMZM2G360867_P01	Zea_mays
Contig_44865	14	Contig_8292;Contig_8898;Contig_14252;Contig_36860;Contig_44865;Contig_58597;Contig_58598;Contig_74276;Contig_80718;Contig_83735;Contig_87661;Contig_88380;Contig_139795;Contig_139985	CU062498_15.1	Solanum_lycopersicum
Contig_10937	14	Contig_7748;Contig_10903;Contig_10937;Contig_28453;Contig_28455;Contig_60930;Contig_60931;Contig_68008;Contig_85167;Contig_85170;Contig_93605;Contig_138725;Contig_142305;Contig_147245	Glyma02g05760.1	Glycine_max
Contig_5894	14	Contig_2711;Contig_5893;Contig_5894;Contig_15137;Contig_15138;Contig_16070;Contig_16071;Contig_16072;Contig_22944;Contig_26575;Contig_36564;Contig_37500;Contig_48143;Contig_136100	eugene3.00130042	Populus_trichocarpa
Contig_39579	14	Contig_28024;Contig_28025;Contig_34876;Contig_39579;Contig_45594;Contig_47132;Contig_47133;Contig_48764;Contig_57506;Contig_61617;Contig_61618;Contig_72537;Contig_110705;Contig_120028	GSVIVP00031033001	Vitis_vinifera
Contig_43569	14	Contig_14556;Contig_37036;Contig_43569;Contig_47390;Contig_47774;Contig_65240;Contig_68368;Contig_106399;Contig_109881;Contig_112271;Contig_118608;Contig_137778;Contig_140076;Contig_141231	ppa025235m|PACid:17665948	Pruns_persica
Contig_15131	14	Contig_8516;Contig_12563;Contig_15131;Contig_15133;Contig_22200;Contig_22215;Contig_25661;Contig_26580;Contig_33209;Contig_55020;Contig_90341;Contig_113386;Contig_130974;Contig_138791	Medtr5g092630.1	Medicago_truncatula
Contig_61691	14	Contig_14409;Contig_61691;Contig_61692;Contig_73500;Contig_74539;Contig_79861;Contig_84379;Contig_96699;Contig_99383;Contig_122247;Contig_123402;Contig_124060;Contig_124370;Contig_126736	Medtr3g098350.1	Medicago_truncatula
Contig_34559	14	Contig_24841;Contig_34559;Contig_34689;Contig_60330;Contig_61192;Contig_75588;Contig_117788;Contig_119904;Contig_135068;Contig_136024;Contig_141390;Contig_141391;Contig_143148;Contig_144567	Glyma02g38000.1	Glycine_max
Contig_47818	14	Contig_17863;Contig_17897;Contig_17898;Contig_40552;Contig_45205;Contig_47818;Contig_50490;Contig_53942;Contig_55709;Contig_86737;Contig_95920;Contig_107294;Contig_117053;Contig_121990	ppa000968m|PACid:17658941	Pruns_persica
Contig_32006	14	Contig_14163;Contig_32006;Contig_42496;Contig_54061;Contig_70297;Contig_77722;Contig_84782;Contig_85613;Contig_98904;Contig_108278;Contig_108280;Contig_136013;Contig_140606;Contig_142575	Glyma13g21780.1	Glycine_max
Contig_7004	14	Contig_2724;Contig_2810;Contig_7004;Contig_8739;Contig_12582;Contig_20229;Contig_20450;Contig_26143;Contig_28113;Contig_28651;Contig_50514;Contig_51627;Contig_56318;Contig_81182	SiPROV004024m|PACid:18171209	Setaria_italica
Contig_26658	14	Contig_18560;Contig_26658;Contig_37972;Contig_39032;Contig_39034;Contig_43502;Contig_53328;Contig_67246;Contig_86554;Contig_90874;Contig_92972;Contig_93708;Contig_103029;Contig_144559	GSVIVP00025603001	Vitis_vinifera
Contig_667	14	Contig_666;Contig_667;Contig_23905;Contig_27471;Contig_32093;Contig_43830;Contig_45019;Contig_54531;Contig_68765;Contig_72205;Contig_74646;Contig_105522;Contig_138807;Contig_139655	ppa000710m|PACid:17656319	Pruns_persica
Contig_778	14	Contig_778;Contig_868;Contig_869;Contig_3374;Contig_8025;Contig_8944;Contig_10712;Contig_29504;Contig_45786;Contig_48903;Contig_62853;Contig_84144;Contig_120043;Contig_137878	jgi|Selmo1|412710|fgenesh2_pg.C_scaffold_18000286	Selaginella_smoellendorffii
Contig_17059	14	Contig_1205;Contig_1206;Contig_8586;Contig_8587;Contig_8588;Contig_17059;Contig_22026;Contig_32178;Contig_34729;Contig_39780;Contig_47822;Contig_104834;Contig_106328;Contig_121039	27574.m000220	Ricinus_communis
Contig_65075	14	Contig_14280;Contig_28311;Contig_46620;Contig_49491;Contig_50062;Contig_54863;Contig_55207;Contig_63020;Contig_64485;Contig_65075;Contig_84919;Contig_96401;Contig_119771;Contig_133861	GSVIVP00019562001	Vitis_vinifera
Contig_13169	14	Contig_5771;Contig_13169;Contig_13170;Contig_19474;Contig_19475;Contig_24977;Contig_28088;Contig_28112;Contig_34629;Contig_43770;Contig_52782;Contig_60485;Contig_64945;Contig_74186	ppa000962m|PACid:17648585	Pruns_persica
Contig_141342	14	Contig_11541;Contig_49577;Contig_49578;Contig_97199;Contig_99931;Contig_109932;Contig_136098;Contig_137356;Contig_137357;Contig_141177;Contig_141342;Contig_141553;Contig_142635;Contig_145794	LOC_Os06g24440.1	Oryza_sativa
Contig_2234	14	Contig_2234;Contig_3247;Contig_6386;Contig_6387;Contig_13313;Contig_16552;Contig_19141;Contig_19142;Contig_20971;Contig_24516;Contig_26432;Contig_53801;Contig_68256;Contig_128906	Medtr1g081230.1	Medicago_truncatula
Contig_68841	14	Contig_61635;Contig_61636;Contig_68841;Contig_98509;Contig_105613;Contig_109795;Contig_109796;Contig_128821;Contig_133093;Contig_138760;Contig_139601;Contig_140248;Contig_140657;Contig_143611	AT4G35130.1	Arabidopsis_thaliana
Contig_30963	14	Contig_15593;Contig_21031;Contig_26803;Contig_30963;Contig_35865;Contig_35927;Contig_35928;Contig_67240;Contig_71026;Contig_71785;Contig_81522;Contig_107020;Contig_107344;Contig_125956	SiPROV013551m|PACid:18193162	Setaria_italica
Contig_51419	14	Contig_35281;Contig_51419;Contig_69203;Contig_90688;Contig_102028;Contig_117824;Contig_118119;Contig_137880;Contig_138570;Contig_141407;Contig_142451;Contig_143085;Contig_143792;Contig_145507	ppa016836m|PACid:17644491	Pruns_persica
Contig_61208	14	Contig_28043;Contig_61208;Contig_61761;Contig_66640;Contig_82045;Contig_85420;Contig_88138;Contig_90418;Contig_110725;Contig_135050;Contig_136916;Contig_138095;Contig_138427;Contig_139783	ppa025422m|PACid:17660056	Pruns_persica
Contig_80344	14	Contig_58804;Contig_80344;Contig_89727;Contig_89728;Contig_99800;Contig_109882;Contig_115078;Contig_116160;Contig_122964;Contig_128639;Contig_134958;Contig_140677;Contig_143564;Contig_145748	Medtr3g061730.1	Medicago_truncatula
Contig_120849	14	Contig_4366;Contig_39748;Contig_42567;Contig_42568;Contig_50247;Contig_50281;Contig_65266;Contig_83351;Contig_89501;Contig_111357;Contig_120849;Contig_140432;Contig_143326;Contig_146141	ppa024589m|PACid:17641680	Pruns_persica
Contig_14384	14	Contig_3097;Contig_5788;Contig_5790;Contig_5791;Contig_9459;Contig_13959;Contig_13960;Contig_14384;Contig_32437;Contig_36692;Contig_49308;Contig_78686;Contig_103041;Contig_147295	Glyma01g45170.3	Glycine_max
Contig_19102	14	Contig_6751;Contig_13703;Contig_15533;Contig_19102;Contig_25157;Contig_35772;Contig_40076;Contig_40077;Contig_40078;Contig_40079;Contig_47894;Contig_57888;Contig_64449;Contig_145473	ppb017103m|PACid:17661032	Pruns_persica
Contig_62498	14	Contig_4365;Contig_7928;Contig_8458;Contig_62498;Contig_69624;Contig_70882;Contig_77617;Contig_81154;Contig_87556;Contig_99040;Contig_108745;Contig_140288;Contig_141484;Contig_146895	LOC_Os05g27650.1	Oryza_sativa
Contig_3878	14	Contig_3878;Contig_6444;Contig_17113;Contig_18611;Contig_18614;Contig_30846;Contig_31202;Contig_39574;Contig_42755;Contig_45800;Contig_48938;Contig_90844;Contig_102122;Contig_115884	GSVIVP00035234001	Vitis_vinifera
Contig_37723	14	Contig_14;Contig_15;Contig_16;Contig_13592;Contig_16497;Contig_16498;Contig_17168;Contig_35569;Contig_37570;Contig_37723;Contig_44729;Contig_49608;Contig_102751;Contig_105801	30171.m000413	Ricinus_communis
Contig_57695	14	Contig_36764;Contig_53885;Contig_57694;Contig_57695;Contig_62277;Contig_64095;Contig_64096;Contig_67114;Contig_68796;Contig_70938;Contig_71109;Contig_97598;Contig_113501;Contig_140609	LOC_Os03g57260.1	Oryza_sativa
Contig_6301	14	Contig_6301;Contig_8388;Contig_9726;Contig_25391;Contig_32225;Contig_36943;Contig_44229;Contig_48059;Contig_54532;Contig_59451;Contig_70112;Contig_91721;Contig_110540;Contig_132178	GSVIVP00001791001	Vitis_vinifera
Contig_44291	14	Contig_36278;Contig_36762;Contig_44291;Contig_47267;Contig_53053;Contig_60480;Contig_69266;Contig_71338;Contig_83348;Contig_98300;Contig_108992;Contig_115678;Contig_137204;Contig_141244	ppa016870m|PACid:17651840	Pruns_persica
Contig_4909	14	Contig_2599;Contig_4908;Contig_4909;Contig_8175;Contig_8543;Contig_8975;Contig_15648;Contig_34163;Contig_34716;Contig_37318;Contig_42135;Contig_53337;Contig_54196;Contig_138370	Glyma11g04060.1	Glycine_max
Contig_9530	14	Contig_9355;Contig_9529;Contig_9530;Contig_16158;Contig_16160;Contig_23489;Contig_42580;Contig_48019;Contig_55314;Contig_55917;Contig_95886;Contig_137055;Contig_138687;Contig_144352	ppa020395m|PACid:17643761	Pruns_persica
Contig_13756	14	Contig_12073;Contig_12116;Contig_13756;Contig_44613;Contig_53090;Contig_59660;Contig_68312;Contig_68844;Contig_76969;Contig_95306;Contig_109868;Contig_115420;Contig_128139;Contig_132719	evm.TU.supercontig_11.19	Carica_papaya
Contig_20687	14	Contig_10718;Contig_13187;Contig_13188;Contig_19493;Contig_19494;Contig_20687;Contig_26044;Contig_40945;Contig_55095;Contig_57101;Contig_69682;Contig_95382;Contig_118515;Contig_134737	GSVIVP00020655001	Vitis_vinifera
Contig_5172	14	Contig_2230;Contig_2231;Contig_5171;Contig_5172;Contig_15337;Contig_15338;Contig_18989;Contig_18990;Contig_27017;Contig_41122;Contig_59249;Contig_71221;Contig_73038;Contig_87868	Sb09g001230.1	Sorghum_bicolor
Contig_13233	14	Contig_13233;Contig_16931;Contig_16932;Contig_20000;Contig_20001;Contig_20151;Contig_28348;Contig_35787;Contig_45335;Contig_45583;Contig_52128;Contig_53318;Contig_55901;Contig_55902	29661.m000905	Ricinus_communis
Contig_29980	14	Contig_825;Contig_826;Contig_3902;Contig_5106;Contig_15653;Contig_18251;Contig_18252;Contig_20760;Contig_29382;Contig_29980;Contig_51810;Contig_55852;Contig_89232;Contig_105819	Glyma19g05120.1	Glycine_max
Contig_2700	14	Contig_695;Contig_2700;Contig_2772;Contig_4167;Contig_6503;Contig_6830;Contig_15531;Contig_39112;Contig_46836;Contig_58762;Contig_86286;Contig_117735;Contig_118799;Contig_119159	LOC_Os07g12170.1	Oryza_sativa
Contig_2382	14	Contig_2050;Contig_2382;Contig_7562;Contig_12018;Contig_42060;Contig_44984;Contig_48272;Contig_63676;Contig_71930;Contig_82435;Contig_95513;Contig_96186;Contig_100558;Contig_102663	29929.m004663	Ricinus_communis
Contig_106690	14	Contig_35004;Contig_49896;Contig_55091;Contig_55092;Contig_106690;Contig_123077;Contig_127107;Contig_128812;Contig_130458;Contig_130459;Contig_131181;Contig_136342;Contig_143986;Contig_145391	GSVIVP00037625001	Vitis_vinifera
Contig_20515	14	Contig_228;Contig_321;Contig_744;Contig_2397;Contig_9138;Contig_9139;Contig_20515;Contig_26515;Contig_32808;Contig_43176;Contig_53252;Contig_73799;Contig_77276;Contig_79446	SiPROV012303m|PACid:18182782	Setaria_italica
Contig_33467	14	Contig_19424;Contig_33467;Contig_35680;Contig_38594;Contig_80211;Contig_91555;Contig_94574;Contig_97809;Contig_109959;Contig_116859;Contig_127836;Contig_140458;Contig_141193;Contig_145596	fgenesh4_pg.C_scaffold_97000005	Populus_trichocarpa
Contig_5740	14	Contig_5740;Contig_12291;Contig_13861;Contig_13862;Contig_17085;Contig_19292;Contig_36468;Contig_39523;Contig_45488;Contig_53493;Contig_76674;Contig_116906;Contig_117556;Contig_146177	Medtr8g147170.1	Medicago_truncatula
Contig_9107	14	Contig_9107;Contig_15442;Contig_20105;Contig_27369;Contig_31211;Contig_34786;Contig_36803;Contig_45160;Contig_57564;Contig_60738;Contig_65552;Contig_82678;Contig_99065;Contig_100028	Glyma11g08720.1	Glycine_max
Contig_63008	14	Contig_7237;Contig_12389;Contig_17488;Contig_17514;Contig_17515;Contig_19062;Contig_28858;Contig_38435;Contig_38480;Contig_39795;Contig_40270;Contig_63008;Contig_116067;Contig_118426	LOC_Os07g39350.1	Oryza_sativa
Contig_33029	14	Contig_29040;Contig_31870;Contig_33029;Contig_33030;Contig_36020;Contig_40430;Contig_44686;Contig_44687;Contig_53022;Contig_63376;Contig_65971;Contig_92858;Contig_93239;Contig_96939	evm.TU.supercontig_132.55	Carica_papaya
Contig_55525	14	Contig_5766;Contig_12733;Contig_12734;Contig_29374;Contig_29384;Contig_31703;Contig_35367;Contig_40627;Contig_47569;Contig_55525;Contig_68589;Contig_71809;Contig_72207;Contig_87855	evm.TU.supercontig_10.101	Carica_papaya
Contig_5803	14	Contig_4516;Contig_5803;Contig_6574;Contig_23548;Contig_26275;Contig_26276;Contig_28585;Contig_38814;Contig_41735;Contig_45132;Contig_45284;Contig_52908;Contig_65092;Contig_74361	SiPROV012245m|PACid:18172000	Setaria_italica
Contig_88988	14	Contig_1021;Contig_10821;Contig_10822;Contig_10823;Contig_17610;Contig_26337;Contig_42153;Contig_45639;Contig_49666;Contig_56989;Contig_62069;Contig_88988;Contig_106365;Contig_142777	GSVIVP00036599001	Vitis_vinifera
Contig_10455	14	Contig_2539;Contig_10455;Contig_18203;Contig_40477;Contig_44393;Contig_45485;Contig_58048;Contig_74692;Contig_75792;Contig_97933;Contig_103955;Contig_113700;Contig_131966;Contig_137631	ppa022115m|PACid:17654707	Pruns_persica
Contig_115681	14	Contig_2540;Contig_31759;Contig_38029;Contig_69741;Contig_84591;Contig_88745;Contig_105677;Contig_115681;Contig_116604;Contig_129883;Contig_133324;Contig_140293;Contig_140490;Contig_146665	Medtr2g049290.1	Medicago_truncatula
Contig_38771	14	Contig_13851;Contig_19635;Contig_20313;Contig_20784;Contig_22708;Contig_38771;Contig_40240;Contig_41603;Contig_46472;Contig_48461;Contig_65281;Contig_65282;Contig_77876;Contig_147191	AT3G03610.1	Arabidopsis_thaliana
Contig_1318	14	Contig_1100;Contig_1267;Contig_1318;Contig_14554;Contig_28896;Contig_45612;Contig_51108;Contig_55363;Contig_67657;Contig_69871;Contig_82151;Contig_89767;Contig_90764;Contig_95395	Glyma12g28650.1	Glycine_max
Contig_129283	14	Contig_46337;Contig_54901;Contig_55588;Contig_59234;Contig_62561;Contig_63893;Contig_72084;Contig_76720;Contig_90408;Contig_96608;Contig_97218;Contig_129283;Contig_145577;Contig_145793	Glyma19g29500.1	Glycine_max
Contig_398	14	Contig_32;Contig_33;Contig_398;Contig_451;Contig_1798;Contig_3640;Contig_5780;Contig_33402;Contig_69306;Contig_75895;Contig_84265;Contig_100835;Contig_112074;Contig_122755	Medtr1g129790.1	Medicago_truncatula
Contig_13914	13	Contig_2027;Contig_13914;Contig_19378;Contig_29847;Contig_60598;Contig_61853;Contig_63375;Contig_95369;Contig_102409;Contig_114249;Contig_114336;Contig_135380;Contig_145912	ppa000213m|PACid:17647889	Pruns_persica
Contig_1306	13	Contig_742;Contig_743;Contig_1306;Contig_1307;Contig_2955;Contig_8244;Contig_25241;Contig_45338;Contig_48369;Contig_50298;Contig_76759;Contig_93470;Contig_103517	AP009392_5.1	Solanum_lycopersicum
Contig_128103	13	Contig_16014;Contig_27635;Contig_46245;Contig_52619;Contig_68710;Contig_99424;Contig_102978;Contig_104852;Contig_112291;Contig_118457;Contig_128103;Contig_129752;Contig_131172	AC215469_6.1	Solanum_lycopersicum
Contig_4607	13	Contig_675;Contig_676;Contig_4607;Contig_12003;Contig_21484;Contig_34094;Contig_36303;Contig_50838;Contig_55469;Contig_65715;Contig_71515;Contig_97352;Contig_117686	CU222538_12.1	Solanum_lycopersicum
Contig_65423	13	Contig_51637;Contig_55310;Contig_65423;Contig_89214;Contig_107043;Contig_112791;Contig_135693;Contig_136298;Contig_138376;Contig_141092;Contig_141268;Contig_144091;Contig_145973	eugene3.00130967	Populus_trichocarpa
Contig_110847	13	Contig_22151;Contig_55145;Contig_68737;Contig_69333;Contig_70253;Contig_86573;Contig_110847;Contig_114450;Contig_121666;Contig_133405;Contig_141310;Contig_145032;Contig_147011	Glyma14g08370.1	Glycine_max
Contig_20113	13	Contig_20113;Contig_20371;Contig_42120;Contig_43218;Contig_47026;Contig_51264;Contig_55892;Contig_59688;Contig_95831;Contig_97532;Contig_113693;Contig_138604;Contig_142544	ppa026716m|PACid:17650558	Pruns_persica
Contig_19691	13	Contig_11968;Contig_11969;Contig_12010;Contig_15764;Contig_19310;Contig_19311;Contig_19691;Contig_29684;Contig_29685;Contig_32274;Contig_41213;Contig_71943;Contig_82096	Glyma07g02110.1	Glycine_max
Contig_140086	13	Contig_46236;Contig_46252;Contig_73665;Contig_76096;Contig_84649;Contig_104366;Contig_135204;Contig_136823;Contig_137402;Contig_138524;Contig_140086;Contig_140612;Contig_142327	LOC_Os11g03830.1	Oryza_sativa
Contig_5259	13	Contig_1020;Contig_5258;Contig_5259;Contig_23320;Contig_30028;Contig_33425;Contig_37676;Contig_63302;Contig_71342;Contig_75966;Contig_75967;Contig_79068;Contig_93268	Glyma20g36970.1	Glycine_max
Contig_72033	13	Contig_15116;Contig_72033;Contig_73385;Contig_73481;Contig_73482;Contig_86294;Contig_88114;Contig_118418;Contig_135902;Contig_137455;Contig_137763;Contig_141093;Contig_145259	ppa020612m|PACid:17660066	Pruns_persica
Contig_109512	13	Contig_23878;Contig_24673;Contig_63539;Contig_72653;Contig_72728;Contig_84954;Contig_85387;Contig_92948;Contig_96763;Contig_109512;Contig_112405;Contig_116432;Contig_147183	Glyma13g13950.1	Glycine_max
Contig_115745	13	Contig_59615;Contig_93491;Contig_115745;Contig_120190;Contig_135979;Contig_137729;Contig_137730;Contig_137731;Contig_137937;Contig_138893;Contig_141006;Contig_143139;Contig_145142	LOC_Os02g58770.1	Oryza_sativa
Contig_1279	13	Contig_1279;Contig_2725;Contig_4081;Contig_9043;Contig_22744;Contig_41977;Contig_44897;Contig_53900;Contig_54776;Contig_63005;Contig_63370;Contig_63371;Contig_81614	estExt_fgenesh4_pg.C_LG_II1194	Populus_trichocarpa
Contig_18846	13	Contig_18846;Contig_25068;Contig_25472;Contig_33650;Contig_38478;Contig_44979;Contig_64795;Contig_103171;Contig_107762;Contig_108192;Contig_112179;Contig_118271;Contig_137072	fgenesh4_pg.C_scaffold_192000004	Populus_trichocarpa
Contig_3075	13	Contig_3075;Contig_5730;Contig_5731;Contig_5733;Contig_21485;Contig_21486;Contig_21487;Contig_33580;Contig_48663;Contig_51674;Contig_51675;Contig_51676;Contig_71137	Sb02g041950.1	Sorghum_bicolor
Contig_19800	13	Contig_6296;Contig_14491;Contig_19800;Contig_32073;Contig_41630;Contig_58947;Contig_59151;Contig_67376;Contig_75786;Contig_94796;Contig_97963;Contig_109058;Contig_121847	GSVIVP00036704001	Vitis_vinifera
Contig_48679	13	Contig_25590;Contig_35704;Contig_42494;Contig_48679;Contig_51477;Contig_62327;Contig_69221;Contig_75926;Contig_84061;Contig_91247;Contig_103166;Contig_107289;Contig_140435	eugene3.00090549	Populus_trichocarpa
Contig_40924	13	Contig_9585;Contig_16244;Contig_22924;Contig_40924;Contig_51498;Contig_55585;Contig_73978;Contig_97029;Contig_120657;Contig_127081;Contig_137618;Contig_139847;Contig_142420	Medtr4g109670.1	Medicago_truncatula
Contig_69006	13	Contig_3209;Contig_7216;Contig_15979;Contig_26009;Contig_31020;Contig_31246;Contig_40043;Contig_42924;Contig_48387;Contig_63146;Contig_66110;Contig_67961;Contig_69006	grail3.0021000201	Populus_trichocarpa
Contig_37949	13	Contig_20394;Contig_20395;Contig_21741;Contig_23050;Contig_29146;Contig_37949;Contig_38738;Contig_66239;Contig_76308;Contig_84644;Contig_90363;Contig_101900;Contig_107317	GSVIVP00000769001	Vitis_vinifera
Contig_7391	13	Contig_1575;Contig_3532;Contig_7391;Contig_13291;Contig_24439;Contig_36925;Contig_57062;Contig_66748;Contig_73458;Contig_73459;Contig_83124;Contig_99994;Contig_99995	AC212439_4.1	Solanum_lycopersicum
Contig_27230	13	Contig_5411;Contig_22677;Contig_22921;Contig_22922;Contig_22923;Contig_27230;Contig_36060;Contig_42486;Contig_48425;Contig_67435;Contig_70914;Contig_70915;Contig_141447	ppa004160m|PACid:17668164	Pruns_persica
Contig_4041	13	Contig_4041;Contig_9522;Contig_9523;Contig_11589;Contig_11825;Contig_23034;Contig_23301;Contig_48522;Contig_65177;Contig_68835;Contig_83067;Contig_104451;Contig_113760	28035.m000359	Ricinus_communis
Contig_63191	13	Contig_8666;Contig_8667;Contig_31069;Contig_36435;Contig_47329;Contig_51824;Contig_52630;Contig_55861;Contig_56783;Contig_63191;Contig_69014;Contig_138316;Contig_142700	Medtr6g036100.1	Medicago_truncatula
Contig_4530	13	Contig_4530;Contig_6819;Contig_6820;Contig_6821;Contig_23738;Contig_33342;Contig_33723;Contig_35516;Contig_43650;Contig_53630;Contig_88616;Contig_126636;Contig_144788	C02HBa0161P02_9.1	Solanum_lycopersicum
Contig_10456	13	Contig_10454;Contig_10456;Contig_16375;Contig_53314;Contig_59457;Contig_71015;Contig_89393;Contig_90263;Contig_90553;Contig_125378;Contig_125379;Contig_130920;Contig_141977	Medtr2g117110.1	Medicago_truncatula
Contig_24952	13	Contig_2629;Contig_5435;Contig_14541;Contig_24951;Contig_24952;Contig_35659;Contig_38868;Contig_45681;Contig_50386;Contig_56353;Contig_61648;Contig_66586;Contig_96565	evm.TU.supercontig_3.499	Carica_papaya
Contig_3108	13	Contig_3108;Contig_18361;Contig_22154;Contig_22198;Contig_22491;Contig_23500;Contig_37748;Contig_41134;Contig_60924;Contig_62001;Contig_106977;Contig_120375;Contig_146012	GRMZM2G016930_P01	Zea_mays
Contig_85214	13	Contig_76365;Contig_76367;Contig_82465;Contig_85214;Contig_96776;Contig_96777;Contig_105120;Contig_129957;Contig_138065;Contig_139610;Contig_140100;Contig_141415;Contig_142118	GSVIVP00002245001	Vitis_vinifera
Contig_3110	13	Contig_1032;Contig_1442;Contig_3110;Contig_8560;Contig_8904;Contig_9730;Contig_10709;Contig_17843;Contig_17844;Contig_21505;Contig_66663;Contig_93472;Contig_147447	SiPROV009147m|PACid:18170272	Setaria_italica
Contig_7980	13	Contig_2146;Contig_7980;Contig_8797;Contig_10560;Contig_20584;Contig_20585;Contig_29321;Contig_30052;Contig_38521;Contig_38973;Contig_43817;Contig_52713;Contig_72081	AT5G44480.1	Arabidopsis_thaliana
Contig_2659	13	Contig_1330;Contig_1331;Contig_2659;Contig_6032;Contig_45541;Contig_46715;Contig_47415;Contig_99827;Contig_105825;Contig_116542;Contig_144577;Contig_145168;Contig_146355	ppa002215m|PACid:17655748	Pruns_persica
Contig_4373	13	Contig_3561;Contig_4373;Contig_15574;Contig_24715;Contig_30999;Contig_45921;Contig_65045;Contig_68721;Contig_86769;Contig_109477;Contig_134717;Contig_139099;Contig_140087	Glyma19g02110.1	Glycine_max
Contig_41593	13	Contig_30378;Contig_33486;Contig_36002;Contig_40599;Contig_41593;Contig_66978;Contig_77822;Contig_79559;Contig_83174;Contig_83175;Contig_93891;Contig_109149;Contig_139330	GSVIVP00026361001	Vitis_vinifera
Contig_36301	13	Contig_13920;Contig_34318;Contig_36301;Contig_47185;Contig_62439;Contig_65650;Contig_70044;Contig_77620;Contig_87864;Contig_92275;Contig_93680;Contig_107965;Contig_141236	29706.m001317	Ricinus_communis
Contig_6741	13	Contig_6741;Contig_8988;Contig_23326;Contig_73456;Contig_97629;Contig_107858;Contig_120302;Contig_123771;Contig_135957;Contig_141047;Contig_141293;Contig_145534;Contig_146692	fgenesh4_pg.C_scaffold_124000067	Populus_trichocarpa
Contig_26342	13	Contig_23106;Contig_23537;Contig_24418;Contig_26342;Contig_26343;Contig_26345;Contig_27472;Contig_40061;Contig_62117;Contig_69004;Contig_76461;Contig_127168;Contig_128010	GSVIVP00017830001	Vitis_vinifera
Contig_9110	13	Contig_3358;Contig_3359;Contig_9110;Contig_24716;Contig_25006;Contig_25007;Contig_35969;Contig_41167;Contig_54430;Contig_70390;Contig_102501;Contig_140199;Contig_141921	SiPROV002814m|PACid:18184508	Setaria_italica
Contig_11745	13	Contig_6593;Contig_11745;Contig_20748;Contig_36398;Contig_36779;Contig_46543;Contig_46544;Contig_48723;Contig_57314;Contig_108270;Contig_122537;Contig_145442;Contig_147408	Glyma20g25120.1	Glycine_max
Contig_10304	13	Contig_10304;Contig_11636;Contig_17446;Contig_20162;Contig_52132;Contig_54966;Contig_56988;Contig_57811;Contig_61293;Contig_78056;Contig_80737;Contig_111390;Contig_144040	evm.TU.supercontig_84.97	Carica_papaya
Contig_680	13	Contig_680;Contig_3074;Contig_5269;Contig_10039;Contig_10740;Contig_18664;Contig_27683;Contig_36374;Contig_47785;Contig_54382;Contig_56889;Contig_60563;Contig_109073	GRMZM2G417455_P02	Zea_mays
Contig_18019	13	Contig_7850;Contig_10206;Contig_13776;Contig_13777;Contig_13778;Contig_18019;Contig_35072;Contig_48499;Contig_66811;Contig_66812;Contig_76314;Contig_86612;Contig_136156	Medtr2g018270.1	Medicago_truncatula
Contig_46180	13	Contig_6287;Contig_18783;Contig_30301;Contig_38697;Contig_46180;Contig_65372;Contig_65610;Contig_68423;Contig_70043;Contig_72492;Contig_75776;Contig_109119;Contig_110396	LOC_Os09g13030.1	Oryza_sativa
Contig_13630	13	Contig_1983;Contig_10786;Contig_12759;Contig_12760;Contig_13630;Contig_31664;Contig_32128;Contig_45572;Contig_54640;Contig_58840;Contig_79260;Contig_80452;Contig_120156	30180.m001064	Ricinus_communis
Contig_13750	13	Contig_9765;Contig_13071;Contig_13750;Contig_13771;Contig_21388;Contig_37630;Contig_43727;Contig_48957;Contig_71330;Contig_94483;Contig_100753;Contig_117574;Contig_138036	SiPROV002827m|PACid:18180154	Setaria_italica
Contig_4941	13	Contig_4941;Contig_14030;Contig_14031;Contig_14102;Contig_16564;Contig_16565;Contig_19405;Contig_19406;Contig_37366;Contig_41885;Contig_92124;Contig_107333;Contig_144868	SiPROV002982m|PACid:18182165	Setaria_italica
Contig_37722	13	Contig_2813;Contig_2814;Contig_7738;Contig_13710;Contig_13711;Contig_17931;Contig_22380;Contig_27769;Contig_37722;Contig_45055;Contig_45056;Contig_69148;Contig_75321	ppa004229m|PACid:17654065	Pruns_persica
Contig_21669	13	Contig_21669;Contig_27913;Contig_29022;Contig_62921;Contig_83362;Contig_90148;Contig_90459;Contig_105313;Contig_138836;Contig_141064;Contig_141465;Contig_144024;Contig_144219	fgenesh4_pg.C_LG_II001290	Populus_trichocarpa
Contig_3534	13	Contig_3534;Contig_3589;Contig_7099;Contig_12298;Contig_12455;Contig_41552;Contig_42232;Contig_42233;Contig_43293;Contig_43294;Contig_48976;Contig_75187;Contig_92523	AT2G32670.1	Arabidopsis_thaliana
Contig_2529	13	Contig_2529;Contig_6323;Contig_6324;Contig_58629;Contig_59631;Contig_70530;Contig_72103;Contig_76676;Contig_79977;Contig_83845;Contig_93747;Contig_113075;Contig_122495	27766.m000155	Ricinus_communis
Contig_3187	13	Contig_637;Contig_3187;Contig_22367;Contig_56726;Contig_59337;Contig_60204;Contig_60215;Contig_71653;Contig_78756;Contig_86223;Contig_99937;Contig_104969;Contig_122514	GRMZM2G423972_P02	Zea_mays
Contig_22178	13	Contig_6159;Contig_10463;Contig_17329;Contig_22178;Contig_22737;Contig_25135;Contig_29112;Contig_29171;Contig_30216;Contig_55075;Contig_77362;Contig_79443;Contig_114953	SiPROV001212m|PACid:18180533	Setaria_italica
Contig_116473	13	Contig_12980;Contig_46615;Contig_56086;Contig_60356;Contig_66653;Contig_69193;Contig_75679;Contig_86730;Contig_97784;Contig_116473;Contig_124396;Contig_133766;Contig_133970	Glyma13g43100.1	Glycine_max
Contig_396	13	Contig_396;Contig_7101;Contig_16873;Contig_22310;Contig_23562;Contig_23894;Contig_29572;Contig_59314;Contig_67613;Contig_91970;Contig_94938;Contig_116982;Contig_124467	GSVIVP00024439001	Vitis_vinifera
Contig_1481	13	Contig_1480;Contig_1481;Contig_2551;Contig_3576;Contig_6414;Contig_11979;Contig_20940;Contig_34755;Contig_52767;Contig_56356;Contig_136695;Contig_139430;Contig_146558	evm.TU.supercontig_57.7	Carica_papaya
Contig_76600	13	Contig_1564;Contig_2135;Contig_59489;Contig_76600;Contig_90077;Contig_91837;Contig_103785;Contig_108356;Contig_108622;Contig_138217;Contig_142600;Contig_145061;Contig_146521	fgenesh4_pg.C_LG_III000480	Populus_trichocarpa
Contig_6330	13	Contig_4329;Contig_6330;Contig_10513;Contig_12120;Contig_14584;Contig_14585;Contig_16342;Contig_20107;Contig_22814;Contig_36444;Contig_48415;Contig_50382;Contig_54398	AT1G05200.1	Arabidopsis_thaliana
Contig_147445	13	Contig_95821;Contig_117065;Contig_117379;Contig_124432;Contig_134923;Contig_135553;Contig_138977;Contig_142202;Contig_142636;Contig_144887;Contig_145560;Contig_147289;Contig_147445	Sb09g003180.1	Sorghum_bicolor
Contig_293	13	Contig_293;Contig_2833;Contig_3061;Contig_6813;Contig_9414;Contig_28695;Contig_40448;Contig_55096;Contig_55642;Contig_66485;Contig_70753;Contig_98734;Contig_100192	GRMZM2G421857_P04	Zea_mays
Contig_17019	13	Contig_1615;Contig_6156;Contig_17019;Contig_21501;Contig_31247;Contig_40007;Contig_43227;Contig_54003;Contig_67509;Contig_83056;Contig_91978;Contig_94458;Contig_103335	Sb06g017800.1	Sorghum_bicolor
Contig_93890	13	Contig_3839;Contig_76400;Contig_93856;Contig_93890;Contig_99436;Contig_115047;Contig_122418;Contig_137829;Contig_137960;Contig_139086;Contig_141272;Contig_143222;Contig_145310	LOC_Os08g15830.1	Oryza_sativa
Contig_29172	13	Contig_9639;Contig_10252;Contig_10283;Contig_10284;Contig_22511;Contig_25351;Contig_29111;Contig_29172;Contig_35989;Contig_55302;Contig_61134;Contig_125430;Contig_142816	Glyma13g21030.1	Glycine_max
Contig_106382	13	Contig_24566;Contig_32414;Contig_38639;Contig_52319;Contig_55266;Contig_61340;Contig_76779;Contig_91928;Contig_97166;Contig_103121;Contig_106382;Contig_141202;Contig_142677	LOC_Os09g07440.1	Oryza_sativa
Contig_15300	13	Contig_12639;Contig_14189;Contig_15299;Contig_15300;Contig_15301;Contig_19617;Contig_19618;Contig_19619;Contig_21633;Contig_21634;Contig_35439;Contig_36694;Contig_41795	AT4G19191.1	Arabidopsis_thaliana
Contig_71979	13	Contig_45312;Contig_45361;Contig_61644;Contig_71979;Contig_90958;Contig_106104;Contig_115554;Contig_124523;Contig_137752;Contig_140604;Contig_143002;Contig_143454;Contig_146153	LOC_Os02g19090.1	Oryza_sativa
Contig_11543	13	Contig_1314;Contig_1315;Contig_1316;Contig_11543;Contig_27464;Contig_39098;Contig_62066;Contig_116182;Contig_121152;Contig_122023;Contig_125341;Contig_139797;Contig_139920	jgi|Selmo1|150322|estExt_Genewise1.C_260426	Selaginella_smoellendorffii
Contig_5026	13	Contig_3105;Contig_5026;Contig_9985;Contig_15819;Contig_16164;Contig_16165;Contig_21259;Contig_22688;Contig_37466;Contig_53269;Contig_61925;Contig_88491;Contig_114066	CU326358_3.1	Solanum_lycopersicum
Contig_20369	13	Contig_7045;Contig_19435;Contig_20369;Contig_29817;Contig_29818;Contig_29819;Contig_40788;Contig_47908;Contig_52822;Contig_78640;Contig_82105;Contig_85453;Contig_130083	evm.TU.supercontig_18.158	Carica_papaya
Contig_9292	13	Contig_9290;Contig_9291;Contig_9292;Contig_9293;Contig_9294;Contig_10101;Contig_15333;Contig_24554;Contig_26352;Contig_53378;Contig_74974;Contig_74975;Contig_131660	ppa009922m|PACid:17655093	Pruns_persica
Contig_29922	13	Contig_23130;Contig_29921;Contig_29922;Contig_48622;Contig_50648;Contig_63113;Contig_63582;Contig_81102;Contig_85710;Contig_89552;Contig_91321;Contig_101573;Contig_140831	Sb05g004922.1	Sorghum_bicolor
Contig_83494	13	Contig_5704;Contig_10210;Contig_12644;Contig_24744;Contig_31044;Contig_31769;Contig_33424;Contig_40178;Contig_48067;Contig_48068;Contig_63311;Contig_83494;Contig_95702	Glyma08g17170.1	Glycine_max
Contig_85327	13	Contig_85327;Contig_89986;Contig_97286;Contig_105784;Contig_105792;Contig_107292;Contig_107302;Contig_107357;Contig_107358;Contig_107373;Contig_135464;Contig_141885;Contig_143835	Medtr4g023060.1	Medicago_truncatula
Contig_48171	13	Contig_14724;Contig_14726;Contig_42071;Contig_48171;Contig_56018;Contig_61475;Contig_69579;Contig_79830;Contig_83261;Contig_83262;Contig_94557;Contig_99190;Contig_139376	LOC_Os11g45530.1	Oryza_sativa
Contig_8504	13	Contig_8504;Contig_8505;Contig_16567;Contig_16568;Contig_50325;Contig_50327;Contig_55327;Contig_64294;Contig_67935;Contig_67936;Contig_72248;Contig_99618;Contig_109724	GSVIVP00034118001	Vitis_vinifera
Contig_11170	13	Contig_7909;Contig_7911;Contig_11170;Contig_11171;Contig_12617;Contig_21517;Contig_21518;Contig_23575;Contig_38837;Contig_39028;Contig_73018;Contig_129036;Contig_132093	Sb04g002860.1	Sorghum_bicolor
Contig_126607	12	Contig_1747;Contig_35517;Contig_54737;Contig_61588;Contig_64612;Contig_73715;Contig_86462;Contig_90030;Contig_105661;Contig_113891;Contig_115274;Contig_126607	Glyma13g11820.1	Glycine_max
Contig_71524	12	Contig_35106;Contig_37784;Contig_41169;Contig_56032;Contig_57597;Contig_60857;Contig_66619;Contig_71524;Contig_92685;Contig_128654;Contig_134924;Contig_141966	GSVIVP00034583001	Vitis_vinifera
Contig_7574	12	Contig_7574;Contig_20373;Contig_26016;Contig_26017;Contig_27453;Contig_40834;Contig_45942;Contig_50021;Contig_59739;Contig_70472;Contig_110139;Contig_114139	Medtr5g106610.1	Medicago_truncatula
Contig_13901	12	Contig_11473;Contig_13901;Contig_45477;Contig_61834;Contig_71180;Contig_80536;Contig_93125;Contig_93843;Contig_95791;Contig_99547;Contig_142205;Contig_142866	ppa019334m|PACid:17669080	Pruns_persica
Contig_1362	12	Contig_1303;Contig_1362;Contig_1363;Contig_6627;Contig_7740;Contig_7741;Contig_34880;Contig_52392;Contig_69071;Contig_88579;Contig_88996;Contig_121032	AT1G13440.2	Arabidopsis_thaliana
Contig_133446	12	Contig_55793;Contig_55794;Contig_69608;Contig_84410;Contig_85795;Contig_99413;Contig_117714;Contig_133446;Contig_135413;Contig_135884;Contig_141591;Contig_145861	LOC_Os01g16580.1	Oryza_sativa
Contig_10883	12	Contig_10883;Contig_15432;Contig_19040;Contig_35728;Contig_35731;Contig_38742;Contig_54445;Contig_54447;Contig_96983;Contig_114043;Contig_127263;Contig_145190	30226.m002048	Ricinus_communis
Contig_22157	12	Contig_5310;Contig_11659;Contig_11660;Contig_22157;Contig_26903;Contig_36141;Contig_39155;Contig_40075;Contig_40123;Contig_49493;Contig_82272;Contig_131870	GSVIVP00027339001	Vitis_vinifera
Contig_21416	12	Contig_21416;Contig_61681;Contig_62354;Contig_76419;Contig_81686;Contig_102180;Contig_103718;Contig_134011;Contig_138237;Contig_146016;Contig_146031;Contig_146411	GSVIVP00032582001	Vitis_vinifera
Contig_44070	12	Contig_29070;Contig_32753;Contig_44070;Contig_49353;Contig_56119;Contig_59521;Contig_61625;Contig_62138;Contig_62389;Contig_63227;Contig_72360;Contig_116575	Medtr3g139610.1	Medicago_truncatula
Contig_29915	12	Contig_29915;Contig_29916;Contig_31092;Contig_32942;Contig_45678;Contig_51451;Contig_64642;Contig_72366;Contig_94556;Contig_96043;Contig_125009;Contig_143898	Medtr7g116490.1	Medicago_truncatula
Contig_56546	12	Contig_18460;Contig_21211;Contig_28733;Contig_31660;Contig_39852;Contig_51330;Contig_56546;Contig_75191;Contig_81303;Contig_94340;Contig_136782;Contig_144819	ppa022858m|PACid:17644678	Pruns_persica
Contig_22116	12	Contig_18345;Contig_21030;Contig_21877;Contig_22115;Contig_22116;Contig_22585;Contig_26930;Contig_30934;Contig_37818;Contig_38828;Contig_56561;Contig_143897	Medtr5g007960.1	Medicago_truncatula
Contig_18501	12	Contig_18501;Contig_26004;Contig_33786;Contig_56263;Contig_59750;Contig_63142;Contig_67103;Contig_72020;Contig_74839;Contig_94751;Contig_99227;Contig_115193	Glyma10g01130.1	Glycine_max
Contig_258	12	Contig_258;Contig_14753;Contig_15249;Contig_18729;Contig_37759;Contig_39707;Contig_41847;Contig_57641;Contig_66809;Contig_87126;Contig_97831;Contig_140727	ppa016106m|PACid:17657448	Pruns_persica
Contig_141074	12	Contig_47864;Contig_78613;Contig_111192;Contig_114359;Contig_119656;Contig_120487;Contig_131993;Contig_136086;Contig_138411;Contig_141074;Contig_141471;Contig_143762	Glyma13g15110.1	Glycine_max
Contig_29909	12	Contig_14563;Contig_16237;Contig_16238;Contig_19741;Contig_25705;Contig_27309;Contig_29909;Contig_77021;Contig_125397;Contig_140118;Contig_141164;Contig_144722	LOC_Os06g41020.1	Oryza_sativa
Contig_13926	12	Contig_452;Contig_13926;Contig_18139;Contig_18140;Contig_29953;Contig_34395;Contig_36871;Contig_41361;Contig_50962;Contig_72467;Contig_95354;Contig_141037	GSVIVP00027517001	Vitis_vinifera
Contig_3772	12	Contig_3772;Contig_10858;Contig_13495;Contig_19658;Contig_20036;Contig_26138;Contig_29316;Contig_38138;Contig_42089;Contig_50348;Contig_52640;Contig_100670	GSVIVP00010942001	Vitis_vinifera
Contig_92625	12	Contig_39510;Contig_42654;Contig_60259;Contig_63591;Contig_73272;Contig_86969;Contig_88735;Contig_92625;Contig_98349;Contig_102456;Contig_139862;Contig_144085	LOC_Os01g02670.1	Oryza_sativa
Contig_6142	12	Contig_4684;Contig_4685;Contig_4955;Contig_6142;Contig_7228;Contig_10585;Contig_12427;Contig_17166;Contig_39481;Contig_50900;Contig_61668;Contig_85861	evm.TU.supercontig_81.102	Carica_papaya
Contig_13498	12	Contig_12847;Contig_13498;Contig_17792;Contig_25520;Contig_25521;Contig_27737;Contig_27738;Contig_38051;Contig_45927;Contig_53572;Contig_83498;Contig_121342	SiPROV007343m|PACid:18175537	Setaria_italica
Contig_98013	12	Contig_8996;Contig_13598;Contig_17251;Contig_30398;Contig_30399;Contig_36630;Contig_47006;Contig_52912;Contig_55779;Contig_72749;Contig_86924;Contig_98013	Glyma01g01210.1	Glycine_max
Contig_37857	12	Contig_852;Contig_36804;Contig_37857;Contig_46432;Contig_65016;Contig_74290;Contig_84728;Contig_85841;Contig_92746;Contig_103802;Contig_139989;Contig_143710	29680.m001733	Ricinus_communis
Contig_2759	12	Contig_70;Contig_2759;Contig_2760;Contig_4371;Contig_14590;Contig_14926;Contig_19207;Contig_60275;Contig_122616;Contig_126134;Contig_127286;Contig_147460	GSVIVP00020609001	Vitis_vinifera
Contig_24011	12	Contig_24011;Contig_34428;Contig_34429;Contig_34430;Contig_52260;Contig_70923;Contig_70924;Contig_71976;Contig_93764;Contig_101277;Contig_102324;Contig_145432	evm.TU.supercontig_87.79	Carica_papaya
Contig_19837	12	Contig_19784;Contig_19837;Contig_41741;Contig_53907;Contig_101519;Contig_137775;Contig_140397;Contig_140521;Contig_141156;Contig_143311;Contig_143795;Contig_143861	CU457754_1.1	Solanum_lycopersicum
Contig_41787	12	Contig_41787;Contig_41788;Contig_79527;Contig_79528;Contig_90295;Contig_90296;Contig_90297;Contig_92571;Contig_135632;Contig_138538;Contig_140004;Contig_142267	Glyma07g14470.1	Glycine_max
Contig_6217	12	Contig_3925;Contig_4978;Contig_6217;Contig_7338;Contig_13428;Contig_13455;Contig_15277;Contig_29991;Contig_36135;Contig_80925;Contig_83437;Contig_114950	SiPROV004258m|PACid:18196697	Setaria_italica
Contig_4242	12	Contig_166;Contig_1743;Contig_4242;Contig_5635;Contig_41466;Contig_53823;Contig_75859;Contig_87681;Contig_97889;Contig_109171;Contig_124960;Contig_125191	30170.m014364	Ricinus_communis
Contig_44659	12	Contig_15809;Contig_21778;Contig_29447;Contig_44659;Contig_45426;Contig_45427;Contig_59431;Contig_64428;Contig_120354;Contig_125451;Contig_132672;Contig_141530	GSVIVP00025178001	Vitis_vinifera
Contig_57553	12	Contig_21989;Contig_57552;Contig_57553;Contig_87081;Contig_89867;Contig_93035;Contig_98894;Contig_99351;Contig_99475;Contig_121191;Contig_142473;Contig_142769	LOC_Os08g16980.1	Oryza_sativa
Contig_10618	12	Contig_5116;Contig_5117;Contig_10618;Contig_20620;Contig_22301;Contig_25891;Contig_30186;Contig_38063;Contig_45141;Contig_57550;Contig_71533;Contig_90955	27467.m000171	Ricinus_communis
Contig_14974	12	Contig_3221;Contig_12027;Contig_14974;Contig_14975;Contig_31508;Contig_31509;Contig_45704;Contig_53446;Contig_61292;Contig_63570;Contig_127043;Contig_127965	GSVIVP00006784001	Vitis_vinifera
Contig_2001	12	Contig_2001;Contig_27195;Contig_34812;Contig_36737;Contig_39170;Contig_44820;Contig_62358;Contig_65468;Contig_80248;Contig_80906;Contig_103957;Contig_114986	AC235756_32.1	Medicago_truncatula
Contig_89278	12	Contig_42650;Contig_42652;Contig_89278;Contig_97255;Contig_97902;Contig_110769;Contig_122073;Contig_139381;Contig_140619;Contig_143852;Contig_144975;Contig_146390	32749.m000025	Ricinus_communis
Contig_28817	12	Contig_11261;Contig_11262;Contig_11263;Contig_19572;Contig_28817;Contig_38129;Contig_40193;Contig_41273;Contig_43131;Contig_48376;Contig_83212;Contig_100923	evm.TU.supercontig_108.74	Carica_papaya
Contig_28849	12	Contig_4166;Contig_28849;Contig_33973;Contig_33974;Contig_80584;Contig_82486;Contig_136968;Contig_137985;Contig_140947;Contig_143681;Contig_143891;Contig_143909	ppa016010m|PACid:17666253	Pruns_persica
Contig_14303	12	Contig_2281;Contig_11210;Contig_14198;Contig_14238;Contig_14303;Contig_18238;Contig_24262;Contig_30239;Contig_35127;Contig_53746;Contig_60995;Contig_74888	ppa004725m|PACid:17641853	Pruns_persica
Contig_37175	12	Contig_1927;Contig_13661;Contig_18878;Contig_22504;Contig_22505;Contig_23061;Contig_31360;Contig_37175;Contig_94354;Contig_97989;Contig_109917;Contig_117828	Sb06g022050.1	Sorghum_bicolor
Contig_2112	12	Contig_2112;Contig_7832;Contig_10422;Contig_43209;Contig_43210;Contig_56144;Contig_83224;Contig_86694;Contig_98461;Contig_100736;Contig_101962;Contig_117725	Glyma10g40970.1	Glycine_max
Contig_19592	12	Contig_19592;Contig_26012;Contig_37844;Contig_41037;Contig_64556;Contig_65878;Contig_66798;Contig_78373;Contig_83918;Contig_91216;Contig_94162;Contig_100684	GSVIVP00027864001	Vitis_vinifera
Contig_1340	12	Contig_101;Contig_1340;Contig_2632;Contig_21834;Contig_22835;Contig_28945;Contig_29650;Contig_36219;Contig_44077;Contig_47108;Contig_63848;Contig_113657	evm.TU.supercontig_1360.1	Carica_papaya
Contig_9470	12	Contig_9470;Contig_9768;Contig_27448;Contig_28998;Contig_32899;Contig_37539;Contig_41463;Contig_46417;Contig_70289;Contig_82691;Contig_94073;Contig_116161	AT5G61510.1	Arabidopsis_thaliana
Contig_16796	12	Contig_14870;Contig_16796;Contig_78926;Contig_93413;Contig_99808;Contig_112646;Contig_129478;Contig_137748;Contig_140951;Contig_141557;Contig_143221;Contig_145894	evm.TU.supercontig_77.68	Carica_papaya
Contig_46327	12	Contig_46327;Contig_55477;Contig_55479;Contig_66168;Contig_117331;Contig_119351;Contig_122626;Contig_129578;Contig_130700;Contig_132082;Contig_135005;Contig_135816	GSVIVP00010145001	Vitis_vinifera
Contig_85433	12	Contig_48587;Contig_56259;Contig_57556;Contig_60011;Contig_72201;Contig_76007;Contig_85433;Contig_86162;Contig_87313;Contig_122471;Contig_123002;Contig_127093	GSVIVP00034246001	Vitis_vinifera
Contig_296	12	Contig_296;Contig_298;Contig_7178;Contig_8269;Contig_10394;Contig_11507;Contig_16990;Contig_42051;Contig_43355;Contig_46899;Contig_55299;Contig_59494	grail3.0109003001	Populus_trichocarpa
Contig_1830	12	Contig_1830;Contig_2997;Contig_4729;Contig_14910;Contig_19314;Contig_51589;Contig_79857;Contig_104783;Contig_104784;Contig_106294;Contig_111551;Contig_116513	GRMZM2G450937_P07	Zea_mays
Contig_118687	12	Contig_16459;Contig_16461;Contig_31634;Contig_51664;Contig_66524;Contig_85183;Contig_93609;Contig_104789;Contig_105267;Contig_106407;Contig_118687;Contig_139407	LOC_Os07g49500.1	Oryza_sativa
Contig_143760	12	Contig_46393;Contig_54270;Contig_80851;Contig_87176;Contig_104206;Contig_110736;Contig_115184;Contig_137467;Contig_140376;Contig_143760;Contig_144632;Contig_146051	AC210359_5.1	Solanum_lycopersicum
Contig_144571	12	Contig_12168;Contig_12170;Contig_12171;Contig_12750;Contig_13610;Contig_42006;Contig_42007;Contig_45985;Contig_67623;Contig_93072;Contig_131390;Contig_144571	GSVIVP00007411001	Vitis_vinifera
Contig_7577	12	Contig_7577;Contig_7578;Contig_11047;Contig_45255;Contig_55434;Contig_79201;Contig_89008;Contig_116456;Contig_117561;Contig_124735;Contig_135906;Contig_138790	ppb021107m|PACid:17657514	Pruns_persica
Contig_58644	12	Contig_31439;Contig_50923;Contig_50924;Contig_58643;Contig_58644;Contig_65103;Contig_99503;Contig_105823;Contig_120497;Contig_133725;Contig_135874;Contig_143175	LOC_Os12g01780.1	Oryza_sativa
Contig_1903	12	Contig_1676;Contig_1903;Contig_8731;Contig_8814;Contig_18851;Contig_27122;Contig_29609;Contig_44172;Contig_46050;Contig_49066;Contig_74620;Contig_98538	fgenesh4_pg.C_LG_XIII000093	Populus_trichocarpa
Contig_43589	12	Contig_20880;Contig_23467;Contig_24617;Contig_24618;Contig_34730;Contig_38275;Contig_38810;Contig_38811;Contig_43589;Contig_47526;Contig_87549;Contig_105605	ppa006764m|PACid:17667030	Pruns_persica
Contig_4355	12	Contig_4354;Contig_4355;Contig_4356;Contig_6962;Contig_8521;Contig_25573;Contig_25574;Contig_31731;Contig_36134;Contig_36260;Contig_47463;Contig_60679	30063.m001414	Ricinus_communis
Contig_65074	12	Contig_10503;Contig_39506;Contig_59630;Contig_61987;Contig_65074;Contig_68196;Contig_81098;Contig_105596;Contig_136054;Contig_137032;Contig_144891;Contig_144927	Glyma01g34900.1	Glycine_max
Contig_16539	12	Contig_4396;Contig_13292;Contig_16539;Contig_16540;Contig_25440;Contig_28092;Contig_53096;Contig_61353;Contig_66332;Contig_86516;Contig_97584;Contig_146449	Glyma18g14970.1	Glycine_max
Contig_1351	12	Contig_618;Contig_619;Contig_1351;Contig_2355;Contig_23160;Contig_27159;Contig_34568;Contig_37785;Contig_39546;Contig_48821;Contig_56388;Contig_81945	AT3G59760.1	Arabidopsis_thaliana
Contig_30455	12	Contig_10076;Contig_12807;Contig_22566;Contig_26866;Contig_26867;Contig_30455;Contig_30456;Contig_30457;Contig_66529;Contig_73695;Contig_87597;Contig_94212	ppa025003m|PACid:17652981	Pruns_persica
Contig_2434	12	Contig_2434;Contig_2620;Contig_14946;Contig_14947;Contig_14948;Contig_15582;Contig_19478;Contig_35514;Contig_66155;Contig_115863;Contig_115864;Contig_147486	Medtr4g140500.1	Medicago_truncatula
Contig_7557	12	Contig_7557;Contig_9021;Contig_13827;Contig_24188;Contig_26289;Contig_26290;Contig_31035;Contig_33360;Contig_41524;Contig_48621;Contig_62339;Contig_107092	SiPROV014518m|PACid:18196352	Setaria_italica
Contig_5639	12	Contig_795;Contig_796;Contig_5639;Contig_11160;Contig_15372;Contig_16097;Contig_21500;Contig_29901;Contig_50789;Contig_67714;Contig_73316;Contig_102179	Glyma15g13090.1	Glycine_max
Contig_98548	12	Contig_45866;Contig_57537;Contig_60682;Contig_61881;Contig_65674;Contig_91612;Contig_98548;Contig_102454;Contig_107340;Contig_109142;Contig_119038;Contig_145286	LOC_Os04g28350.1	Oryza_sativa
Contig_1808	12	Contig_1808;Contig_2417;Contig_7825;Contig_9706;Contig_9707;Contig_19280;Contig_21514;Contig_27000;Contig_33648;Contig_97452;Contig_104933;Contig_108906	Sb09g028740.1	Sorghum_bicolor
Contig_6598	12	Contig_6598;Contig_47123;Contig_53052;Contig_53302;Contig_91352;Contig_102881;Contig_116291;Contig_126056;Contig_141445;Contig_141927;Contig_143558;Contig_144660	ppa025777m|PACid:17669151	Pruns_persica
Contig_32255	12	Contig_7140;Contig_7141;Contig_21686;Contig_21688;Contig_22622;Contig_26393;Contig_26394;Contig_27481;Contig_29176;Contig_32255;Contig_56560;Contig_56587	fgenesh4_pm.C_LG_VI000219	Populus_trichocarpa
Contig_9935	12	Contig_9934;Contig_9935;Contig_9936;Contig_9937;Contig_22382;Contig_23612;Contig_34145;Contig_44212;Contig_44226;Contig_52148;Contig_62157;Contig_79959	GRMZM2G126860_P01	Zea_mays
Contig_69705	12	Contig_9098;Contig_24451;Contig_35773;Contig_69704;Contig_69705;Contig_71485;Contig_82848;Contig_83970;Contig_86253;Contig_94727;Contig_94728;Contig_104197	ppa010614m|PACid:17657047	Pruns_persica
Contig_7344	12	Contig_5646;Contig_5647;Contig_7344;Contig_10778;Contig_13888;Contig_14652;Contig_21789;Contig_23939;Contig_30432;Contig_31818;Contig_118347;Contig_138996	LOC_Os06g01390.1	Oryza_sativa
Contig_113334	12	Contig_6631;Contig_55613;Contig_72586;Contig_74157;Contig_81492;Contig_93964;Contig_113334;Contig_116020;Contig_123637;Contig_136539;Contig_142950;Contig_145183	jgi|Selmo1|420896|fgenesh2_pg.C_scaffold_48000106	Selaginella_smoellendorffii
Contig_4132	12	Contig_2693;Contig_4132;Contig_6881;Contig_16442;Contig_21339;Contig_22411;Contig_33981;Contig_41408;Contig_58011;Contig_58165;Contig_113779;Contig_121298	Glyma13g34580.1	Glycine_max
Contig_109864	12	Contig_13348;Contig_14440;Contig_25243;Contig_42158;Contig_51970;Contig_51971;Contig_53926;Contig_60640;Contig_62119;Contig_69531;Contig_109864;Contig_144214	AC209585_8.1	Solanum_lycopersicum
Contig_21941	12	Contig_3094;Contig_3613;Contig_5705;Contig_15457;Contig_15458;Contig_21941;Contig_23189;Contig_24932;Contig_38006;Contig_61501;Contig_64540;Contig_75436	LOC_Os12g37780.1	Oryza_sativa
Contig_98230	12	Contig_58338;Contig_64517;Contig_98230;Contig_100039;Contig_102499;Contig_105549;Contig_106066;Contig_111630;Contig_112722;Contig_125301;Contig_128525;Contig_137630	AP009360_5.1	Solanum_lycopersicum
Contig_11852	12	Contig_7068;Contig_11852;Contig_13400;Contig_13401;Contig_18868;Contig_21178;Contig_53279;Contig_53307;Contig_58281;Contig_60620;Contig_105687;Contig_105717	eugene3.00031532	Populus_trichocarpa
Contig_9340	12	Contig_4694;Contig_9303;Contig_9304;Contig_9340;Contig_16457;Contig_18746;Contig_69062;Contig_69063;Contig_90780;Contig_91277;Contig_111281;Contig_124175	Medtr8g012690.1	Medicago_truncatula
Contig_40543	12	Contig_9489;Contig_21894;Contig_32695;Contig_32696;Contig_38054;Contig_40543;Contig_41199;Contig_44310;Contig_55174;Contig_62444;Contig_81458;Contig_87249	GSVIVP00025868001	Vitis_vinifera
Contig_110380	12	Contig_24175;Contig_24256;Contig_39333;Contig_42112;Contig_61476;Contig_80771;Contig_82106;Contig_86041;Contig_87348;Contig_87939;Contig_110380;Contig_118389	ATCG01280.1	Arabidopsis_thaliana
Contig_107899	12	Contig_85519;Contig_97686;Contig_107898;Contig_107899;Contig_109701;Contig_124729;Contig_128272;Contig_136727;Contig_136979;Contig_137067;Contig_140280;Contig_141385	LOC_Os05g38100.1	Oryza_sativa
Contig_40746	12	Contig_40746;Contig_49961;Contig_51893;Contig_59018;Contig_75336;Contig_94839;Contig_103273;Contig_109352;Contig_109702;Contig_132058;Contig_139493;Contig_143283	LOC_Os06g35780.1	Oryza_sativa
Contig_87178	12	Contig_6145;Contig_12867;Contig_12868;Contig_12897;Contig_12898;Contig_13791;Contig_18124;Contig_18291;Contig_21254;Contig_27661;Contig_87178;Contig_130577	ppa008371m|PACid:17644024	Pruns_persica
Contig_66244	12	Contig_14843;Contig_40054;Contig_51244;Contig_59851;Contig_66244;Contig_82565;Contig_96860;Contig_98299;Contig_105742;Contig_106128;Contig_120794;Contig_139155	Glyma11g27080.1	Glycine_max
Contig_311	12	Contig_311;Contig_2143;Contig_4048;Contig_4049;Contig_7709;Contig_35368;Contig_44573;Contig_44711;Contig_51996;Contig_58120;Contig_69303;Contig_99745	GSVIVP00000073001	Vitis_vinifera
Contig_29517	12	Contig_7715;Contig_10901;Contig_10902;Contig_29515;Contig_29516;Contig_29517;Contig_41598;Contig_41785;Contig_60049;Contig_62635;Contig_78136;Contig_91675	estExt_fgenesh4_pg.C_LG_IX1032	Populus_trichocarpa
Contig_7902	12	Contig_3039;Contig_4325;Contig_4852;Contig_6711;Contig_7902;Contig_9836;Contig_10365;Contig_39900;Contig_44340;Contig_46443;Contig_95399;Contig_124116	estExt_Genewise1_v1.C_LG_II0445	Populus_trichocarpa
Contig_14264	12	Contig_14263;Contig_14264;Contig_15687;Contig_15688;Contig_20248;Contig_27777;Contig_30213;Contig_31351;Contig_31353;Contig_49506;Contig_54718;Contig_73091	GRMZM2G133308_P01	Zea_mays
Contig_9256	12	Contig_2801;Contig_2802;Contig_6585;Contig_9256;Contig_27860;Contig_29851;Contig_35484;Contig_35485;Contig_39721;Contig_41173;Contig_47408;Contig_55387	evm.TU.supercontig_13.7	Carica_papaya
Contig_7641	12	Contig_1491;Contig_7641;Contig_23972;Contig_62269;Contig_81851;Contig_90595;Contig_102922;Contig_103641;Contig_137108;Contig_138630;Contig_139039;Contig_145016	SiPROV000425m|PACid:18192405	Setaria_italica
Contig_105315	12	Contig_48517;Contig_52733;Contig_74110;Contig_92987;Contig_95543;Contig_105315;Contig_106538;Contig_134448;Contig_135220;Contig_140022;Contig_145249;Contig_146541	LOC_Os07g22440.1	Oryza_sativa
Contig_30759	11	Contig_22042;Contig_22067;Contig_30759;Contig_30760;Contig_30761;Contig_32557;Contig_35132;Contig_46733;Contig_74224;Contig_80965;Contig_80966	GSVIVP00011481001	Vitis_vinifera
Contig_101185	11	Contig_26078;Contig_26079;Contig_47058;Contig_52381;Contig_73470;Contig_73471;Contig_91046;Contig_101185;Contig_101186;Contig_139772;Contig_140655	CU302231_6.1	Solanum_lycopersicum
Contig_14214	11	Contig_14214;Contig_15095;Contig_24233;Contig_28121;Contig_31252;Contig_114633;Contig_123704;Contig_124866;Contig_134530;Contig_141382;Contig_146269	29628.m000751	Ricinus_communis
Contig_19150	11	Contig_4411;Contig_4412;Contig_11962;Contig_19150;Contig_30996;Contig_32410;Contig_34332;Contig_40730;Contig_95459;Contig_124398;Contig_136600	GSVIVP00019385001	Vitis_vinifera
Contig_8569	11	Contig_8306;Contig_8569;Contig_9535;Contig_10082;Contig_12023;Contig_15145;Contig_21727;Contig_21766;Contig_29519;Contig_33446;Contig_40186	Glyma03g27590.1	Glycine_max
Contig_25880	11	Contig_14350;Contig_14351;Contig_25734;Contig_25879;Contig_25880;Contig_39520;Contig_39542;Contig_41395;Contig_44793;Contig_44794;Contig_93694	estExt_fgenesh4_pg.C_LG_VII0918	Populus_trichocarpa
Contig_70655	11	Contig_33837;Contig_38963;Contig_38964;Contig_38965;Contig_44783;Contig_63060;Contig_63061;Contig_70655;Contig_101859;Contig_121502;Contig_124619	30068.m002537	Ricinus_communis
Contig_79647	11	Contig_79647;Contig_85149;Contig_138000;Contig_138240;Contig_138365;Contig_140505;Contig_140536;Contig_142463;Contig_142646;Contig_143021;Contig_143691	Sb05g024180.1	Sorghum_bicolor
Contig_9826	11	Contig_603;Contig_840;Contig_3890;Contig_9825;Contig_9826;Contig_14438;Contig_17039;Contig_48080;Contig_79663;Contig_85946;Contig_100357	Medtr2g126850.1	Medicago_truncatula
Contig_30145	11	Contig_26949;Contig_30144;Contig_30145;Contig_39772;Contig_44095;Contig_44096;Contig_51737;Contig_53415;Contig_53416;Contig_63471;Contig_71819	evm.TU.supercontig_51.4	Carica_papaya
Contig_44054	11	Contig_5281;Contig_8282;Contig_11218;Contig_27514;Contig_27515;Contig_39352;Contig_39353;Contig_44054;Contig_44500;Contig_48412;Contig_50488	evm.TU.supercontig_9.1	Carica_papaya
Contig_18034	11	Contig_10010;Contig_10998;Contig_15173;Contig_15425;Contig_15950;Contig_18034;Contig_18224;Contig_53910;Contig_59426;Contig_108142;Contig_118795	AT1G12230.1	Arabidopsis_thaliana
Contig_58055	11	Contig_20298;Contig_45369;Contig_49406;Contig_58016;Contig_58017;Contig_58055;Contig_82827;Contig_83322;Contig_86755;Contig_92363;Contig_113754	30138.m004010	Ricinus_communis
Contig_14680	11	Contig_600;Contig_601;Contig_1727;Contig_3730;Contig_5981;Contig_7289;Contig_14680;Contig_31091;Contig_62792;Contig_71581;Contig_112058	AP010808_7.1	Solanum_lycopersicum
Contig_78766	11	Contig_8097;Contig_60417;Contig_78766;Contig_86673;Contig_86674;Contig_92365;Contig_106039;Contig_107599;Contig_111354;Contig_118129;Contig_126900	jgi|Selmo1|102601|e_gw1.26.240.1	Selaginella_smoellendorffii
Contig_11259	11	Contig_11259;Contig_11260;Contig_13805;Contig_15456;Contig_15507;Contig_18769;Contig_47061;Contig_59371;Contig_75586;Contig_84634;Contig_125060	30054.m000811	Ricinus_communis
Contig_61514	11	Contig_12546;Contig_33489;Contig_36178;Contig_36179;Contig_36180;Contig_36182;Contig_61514;Contig_63243;Contig_67532;Contig_135877;Contig_146054	Medtr3g083900.1	Medicago_truncatula
Contig_21058	11	Contig_4146;Contig_8929;Contig_21058;Contig_24316;Contig_29479;Contig_39172;Contig_40233;Contig_50942;Contig_65448;Contig_102065;Contig_124556	29759.m000282	Ricinus_communis
Contig_766	11	Contig_766;Contig_22282;Contig_25629;Contig_25630;Contig_25846;Contig_31286;Contig_37546;Contig_61721;Contig_84560;Contig_114616;Contig_144008	AP009396_8.1	Solanum_lycopersicum
Contig_10001	11	Contig_10001;Contig_10002;Contig_16912;Contig_18674;Contig_18675;Contig_23179;Contig_23429;Contig_26709;Contig_42250;Contig_84012;Contig_84455	ppa004327m|PACid:17665704	Pruns_persica
Contig_100389	11	Contig_4333;Contig_5883;Contig_15357;Contig_19017;Contig_48698;Contig_65934;Contig_85399;Contig_97742;Contig_100387;Contig_100388;Contig_100389	GRMZM2G125271_P01	Zea_mays
Contig_5222	11	Contig_49;Contig_5222;Contig_13930;Contig_18096;Contig_23351;Contig_36549;Contig_42258;Contig_46396;Contig_68604;Contig_69512;Contig_71539	AT3G54660.1	Arabidopsis_thaliana
Contig_4275	11	Contig_4275;Contig_15266;Contig_64971;Contig_64985;Contig_83047;Contig_83048;Contig_87431;Contig_136781;Contig_142651;Contig_144465;Contig_145605	ppa000018m|PACid:17656339	Pruns_persica
Contig_109079	11	Contig_11031;Contig_55758;Contig_62726;Contig_69131;Contig_86375;Contig_93234;Contig_101849;Contig_106312;Contig_106548;Contig_109079;Contig_135690	30128.m008690	Ricinus_communis
Contig_91041	11	Contig_20366;Contig_34763;Contig_41496;Contig_53687;Contig_54033;Contig_61630;Contig_64436;Contig_73329;Contig_91041;Contig_97270;Contig_104107	LOC_Os06g35540.1	Oryza_sativa
Contig_31627	11	Contig_30269;Contig_31514;Contig_31627;Contig_33072;Contig_50067;Contig_70789;Contig_72208;Contig_81347;Contig_119195;Contig_138695;Contig_143044	SiPROV010751m|PACid:18183732	Setaria_italica
Contig_140222	11	Contig_24882;Contig_24883;Contig_51181;Contig_63326;Contig_101983;Contig_120705;Contig_140222;Contig_140954;Contig_141996;Contig_143195;Contig_144284	ppa025659m|PACid:17664301	Pruns_persica
Contig_137155	11	Contig_35822;Contig_88773;Contig_95535;Contig_137155;Contig_139301;Contig_139769;Contig_139983;Contig_140221;Contig_140715;Contig_143115;Contig_143772	jgi|Selmo1|432281|fgenesh2_pg.C_scaffold_236000002	Selaginella_smoellendorffii
Contig_5061	11	Contig_5060;Contig_5061;Contig_20128;Contig_20129;Contig_22628;Contig_48011;Contig_59247;Contig_84486;Contig_102652;Contig_109732;Contig_114549	ppa001879m|PACid:17661045	Pruns_persica
Contig_14614	11	Contig_1501;Contig_12578;Contig_14614;Contig_59825;Contig_67433;Contig_72412;Contig_75424;Contig_84888;Contig_90779;Contig_123086;Contig_123210	ppa010930m|PACid:17659166	Pruns_persica
Contig_14511	11	Contig_8061;Contig_14511;Contig_27947;Contig_34028;Contig_34029;Contig_35538;Contig_46177;Contig_71307;Contig_79098;Contig_90293;Contig_105723	30170.m014297	Ricinus_communis
Contig_21129	11	Contig_1547;Contig_7976;Contig_7977;Contig_8194;Contig_8943;Contig_18665;Contig_21129;Contig_37347;Contig_44238;Contig_128616;Contig_143615	GRMZM2G026855_P03	Zea_mays
Contig_9332	11	Contig_3528;Contig_5051;Contig_9332;Contig_18363;Contig_18364;Contig_42340;Contig_66666;Contig_90507;Contig_91220;Contig_102837;Contig_103440	GRMZM2G361049_P01	Zea_mays
Contig_47440	11	Contig_15937;Contig_45103;Contig_47439;Contig_47440;Contig_60450;Contig_61904;Contig_63264;Contig_64303;Contig_73092;Contig_80970;Contig_87958	AT4G33770.1	Arabidopsis_thaliana
Contig_28364	11	Contig_7770;Contig_9006;Contig_9007;Contig_9047;Contig_9081;Contig_9082;Contig_17688;Contig_17689;Contig_17690;Contig_28364;Contig_31830	eugene3.00031484	Populus_trichocarpa
Contig_11105	11	Contig_6666;Contig_11105;Contig_11947;Contig_13990;Contig_39675;Contig_44230;Contig_49547;Contig_50690;Contig_63647;Contig_65052;Contig_67295	AT4G18240.1	Arabidopsis_thaliana
Contig_19374	11	Contig_12558;Contig_19373;Contig_19374;Contig_26860;Contig_48247;Contig_48866;Contig_50970;Contig_60515;Contig_78532;Contig_83907;Contig_138044	GSVIVP00033059001	Vitis_vinifera
Contig_10086	11	Contig_10086;Contig_18487;Contig_18488;Contig_26661;Contig_29822;Contig_43702;Contig_47561;Contig_74872;Contig_83293;Contig_111182;Contig_113647	SiPROV000368m|PACid:18180561	Setaria_italica
Contig_37343	11	Contig_6275;Contig_12252;Contig_12430;Contig_23270;Contig_23271;Contig_24986;Contig_33607;Contig_33608;Contig_37343;Contig_45417;Contig_145314	fgenesh4_pg.C_LG_III000877	Populus_trichocarpa
Contig_13570	11	Contig_2731;Contig_2732;Contig_7999;Contig_13570;Contig_18351;Contig_23071;Contig_23073;Contig_33863;Contig_41249;Contig_92779;Contig_116259	27810.m000641	Ricinus_communis
Contig_3479	11	Contig_3478;Contig_3479;Contig_11336;Contig_16194;Contig_29812;Contig_29813;Contig_29815;Contig_33927;Contig_44072;Contig_59330;Contig_62078	Medtr5g017210.1	Medicago_truncatula
Contig_5144	11	Contig_5144;Contig_14156;Contig_14157;Contig_20713;Contig_23390;Contig_33435;Contig_60755;Contig_87554;Contig_97502;Contig_106833;Contig_143516	Glyma05g11410.1	Glycine_max
Contig_55971	11	Contig_42119;Contig_47007;Contig_55971;Contig_57672;Contig_74033;Contig_77532;Contig_89505;Contig_95360;Contig_102234;Contig_105294;Contig_114449	AT2G24960.1	Arabidopsis_thaliana
Contig_27308	11	Contig_16719;Contig_27308;Contig_34895;Contig_56463;Contig_65777;Contig_106169;Contig_114620;Contig_116767;Contig_120273;Contig_137151;Contig_144899	AC186292_9.1	Solanum_lycopersicum
Contig_15798	11	Contig_10810;Contig_15798;Contig_16886;Contig_20253;Contig_22027;Contig_34341;Contig_34345;Contig_34752;Contig_40092;Contig_51508;Contig_63329	Glyma01g32000.1	Glycine_max
Contig_5086	11	Contig_5086;Contig_6213;Contig_38746;Contig_39771;Contig_54206;Contig_63619;Contig_72518;Contig_102833;Contig_102834;Contig_118618;Contig_139123	Medtr2g076960.1	Medicago_truncatula
Contig_2468	11	Contig_1443;Contig_2468;Contig_10726;Contig_10727;Contig_25456;Contig_28699;Contig_31147;Contig_49052;Contig_61425;Contig_109935;Contig_117059	GRMZM2G008714_P01	Zea_mays
Contig_2413	11	Contig_2413;Contig_2414;Contig_15738;Contig_15739;Contig_20376;Contig_31292;Contig_35812;Contig_35813;Contig_56834;Contig_77580;Contig_88553	GSVIVP00007508001	Vitis_vinifera
Contig_2024	11	Contig_2024;Contig_5797;Contig_5798;Contig_17953;Contig_19738;Contig_24457;Contig_24458;Contig_29253;Contig_46515;Contig_67074;Contig_99564	Medtr8g133370.1	Medicago_truncatula
Contig_5811	11	Contig_3708;Contig_5811;Contig_9016;Contig_21277;Contig_21278;Contig_21864;Contig_43374;Contig_66355;Contig_68193;Contig_78553;Contig_96329	29912.m005474	Ricinus_communis
Contig_47287	11	Contig_12871;Contig_17112;Contig_42346;Contig_43190;Contig_47287;Contig_52527;Contig_68444;Contig_84945;Contig_90392;Contig_99486;Contig_146607	ppa018717m|PACid:17664914	Pruns_persica
Contig_109990	11	Contig_69030;Contig_73499;Contig_92688;Contig_102945;Contig_103443;Contig_104829;Contig_109990;Contig_111612;Contig_117885;Contig_140214;Contig_145105	GSVIVP00032978001	Vitis_vinifera
Contig_1401	11	Contig_230;Contig_1401;Contig_1402;Contig_6796;Contig_6947;Contig_11106;Contig_17734;Contig_19544;Contig_29860;Contig_55205;Contig_103205	SiPROV002175m|PACid:18198292	Setaria_italica
Contig_4981	11	Contig_988;Contig_2167;Contig_2168;Contig_4981;Contig_5681;Contig_22570;Contig_22619;Contig_35931;Contig_39592;Contig_91738;Contig_96372	Glyma05g04740.1	Glycine_max
Contig_4203	11	Contig_4203;Contig_7182;Contig_15519;Contig_15520;Contig_26364;Contig_29459;Contig_40962;Contig_42526;Contig_54667;Contig_103059;Contig_120636	estExt_fgenesh4_pg.C_LG_IX1158	Populus_trichocarpa
Contig_2312	11	Contig_2312;Contig_16146;Contig_20170;Contig_21975;Contig_26550;Contig_46167;Contig_56056;Contig_57679;Contig_64935;Contig_76793;Contig_95722	Glyma02g10470.1	Glycine_max
Contig_28636	11	Contig_6049;Contig_6050;Contig_6051;Contig_10928;Contig_25490;Contig_25491;Contig_28188;Contig_28636;Contig_29738;Contig_34324;Contig_37230	29637.m000753	Ricinus_communis
Contig_34446	11	Contig_11056;Contig_12185;Contig_12186;Contig_34445;Contig_34446;Contig_39944;Contig_51145;Contig_64261;Contig_87062;Contig_92298;Contig_144865	ppa015522m|PACid:17649866	Pruns_persica
Contig_777	11	Contig_777;Contig_1457;Contig_8828;Contig_11027;Contig_17660;Contig_20424;Contig_30955;Contig_97978;Contig_107314;Contig_119719;Contig_122689	Medtr8g021260.1	Medicago_truncatula
Contig_21214	11	Contig_6458;Contig_21213;Contig_21214;Contig_21215;Contig_38980;Contig_116880;Contig_117462;Contig_138291;Contig_138422;Contig_141740;Contig_142270	ppa025737m|PACid:17656131	Pruns_persica
Contig_13625	11	Contig_1516;Contig_4652;Contig_8047;Contig_11900;Contig_13625;Contig_19560;Contig_22227;Contig_26168;Contig_57810;Contig_65576;Contig_113379	C02HBa0194L19_4.1	Solanum_lycopersicum
Contig_517	11	Contig_517;Contig_518;Contig_519;Contig_14987;Contig_15541;Contig_26058;Contig_26059;Contig_56914;Contig_67686;Contig_114362;Contig_123880	ppa011766m|PACid:17650213	Pruns_persica
Contig_16792	11	Contig_16791;Contig_16792;Contig_16822;Contig_27179;Contig_29008;Contig_37160;Contig_54202;Contig_61511;Contig_74610;Contig_76233;Contig_137737	evm.TU.supercontig_20.162	Carica_papaya
Contig_11428	11	Contig_6969;Contig_11428;Contig_12053;Contig_12054;Contig_12055;Contig_13629;Contig_33001;Contig_46711;Contig_69448;Contig_88188;Contig_90918	ppa001217m|PACid:17658780	Pruns_persica
Contig_4872	11	Contig_3951;Contig_3952;Contig_4872;Contig_11502;Contig_21715;Contig_21716;Contig_21717;Contig_46040;Contig_68228;Contig_107368;Contig_141499	GRMZM2G104092_P01	Zea_mays
Contig_3766	11	Contig_3766;Contig_14170;Contig_15668;Contig_49063;Contig_61267;Contig_71428;Contig_77336;Contig_86952;Contig_89621;Contig_103040;Contig_114651	jgi|Selmo1|419690|fgenesh2_pg.C_scaffold_43000171	Selaginella_smoellendorffii
Contig_7421	11	Contig_1411;Contig_1412;Contig_3194;Contig_3744;Contig_3763;Contig_7421;Contig_11045;Contig_23115;Contig_109364;Contig_118749;Contig_135458	LOC_Os01g51410.2	Oryza_sativa
Contig_122556	11	Contig_62844;Contig_72630;Contig_111512;Contig_111894;Contig_120948;Contig_122556;Contig_122807;Contig_123220;Contig_123722;Contig_123764;Contig_123818	gw1.4238.2.1	Populus_trichocarpa
Contig_19458	11	Contig_19458;Contig_35170;Contig_42373;Contig_49725;Contig_71353;Contig_73139;Contig_83489;Contig_85635;Contig_111623;Contig_133494;Contig_146646	ppa007628m|PACid:17652307	Pruns_persica
Contig_5557	11	Contig_5557;Contig_24947;Contig_24988;Contig_45631;Contig_53026;Contig_57724;Contig_62290;Contig_67321;Contig_75428;Contig_78428;Contig_122343	GSVIVP00009392001	Vitis_vinifera
Contig_9915	11	Contig_9915;Contig_13037;Contig_49677;Contig_72457;Contig_74362;Contig_86909;Contig_87281;Contig_99478;Contig_100046;Contig_109803;Contig_120001	29889.m003352	Ricinus_communis
Contig_31087	11	Contig_10424;Contig_18335;Contig_23406;Contig_29027;Contig_31087;Contig_36341;Contig_44899;Contig_55517;Contig_64758;Contig_77776;Contig_111503	ppa005154m|PACid:17667656	Pruns_persica
Contig_4032	11	Contig_4031;Contig_4032;Contig_4033;Contig_4902;Contig_8199;Contig_9619;Contig_13491;Contig_29742;Contig_43535;Contig_46140;Contig_143205	SiPROV012338m|PACid:18203985	Setaria_italica
Contig_5250	11	Contig_5249;Contig_5250;Contig_12591;Contig_20682;Contig_26525;Contig_33998;Contig_33999;Contig_40810;Contig_41098;Contig_42482;Contig_77436	AC217401.3_FGP003	Zea_mays
Contig_53988	11	Contig_10361;Contig_10362;Contig_39933;Contig_53988;Contig_69141;Contig_71014;Contig_78370;Contig_83917;Contig_119116;Contig_134318;Contig_142850	C02HBa0167J21_12.1	Solanum_lycopersicum
Contig_39301	11	Contig_37382;Contig_38640;Contig_39301;Contig_52607;Contig_60113;Contig_65799;Contig_87095;Contig_99178;Contig_117854;Contig_142180;Contig_144122	GSVIVP00032795001	Vitis_vinifera
Contig_11880	11	Contig_3081;Contig_11880;Contig_21011;Contig_23888;Contig_29373;Contig_29900;Contig_37591;Contig_80575;Contig_83384;Contig_85242;Contig_85960	GSVIVP00024467001	Vitis_vinifera
Contig_3217	11	Contig_3217;Contig_34293;Contig_56543;Contig_65140;Contig_87386;Contig_107745;Contig_121722;Contig_123683;Contig_125407;Contig_130790;Contig_135237	GSVIVP00011796001	Vitis_vinifera
Contig_8208	11	Contig_4575;Contig_8208;Contig_9439;Contig_9441;Contig_12159;Contig_12160;Contig_12161;Contig_34799;Contig_35804;Contig_61513;Contig_72257	Medtr5g011660.1	Medicago_truncatula
Contig_85988	11	Contig_702;Contig_31331;Contig_37560;Contig_80432;Contig_85988;Contig_85989;Contig_107296;Contig_109480;Contig_110392;Contig_135944;Contig_146729	Glyma18g53540.1	Glycine_max
Contig_138313	11	Contig_34562;Contig_62876;Contig_138312;Contig_138313;Contig_138322;Contig_139974;Contig_140305;Contig_141217;Contig_143215;Contig_145462;Contig_146237	Medtr2g042940.1	Medicago_truncatula
Contig_51084	11	Contig_12842;Contig_21641;Contig_37887;Contig_39420;Contig_40522;Contig_51084;Contig_73483;Contig_74940;Contig_109432;Contig_138391;Contig_144869	eugene3.00080924	Populus_trichocarpa
Contig_41048	11	Contig_7894;Contig_7895;Contig_9458;Contig_35410;Contig_41048;Contig_46729;Contig_51561;Contig_75278;Contig_90117;Contig_118326;Contig_142230	GSVIVP00012558001	Vitis_vinifera
Contig_6901	11	Contig_1513;Contig_6901;Contig_27690;Contig_32080;Contig_32081;Contig_40325;Contig_40326;Contig_54390;Contig_58967;Contig_60798;Contig_73189	ppa004012m|PACid:17642268	Pruns_persica
Contig_15502	11	Contig_3620;Contig_15502;Contig_15503;Contig_15504;Contig_21292;Contig_23202;Contig_31144;Contig_44958;Contig_46744;Contig_90041;Contig_104346	ppa004405m|PACid:17643693	Pruns_persica
Contig_420	11	Contig_420;Contig_7828;Contig_19262;Contig_35832;Contig_59727;Contig_71769;Contig_71770;Contig_71914;Contig_72839;Contig_85675;Contig_132063	GRMZM2G332838_P01	Zea_mays
Contig_45551	11	Contig_34529;Contig_42219;Contig_42220;Contig_45550;Contig_45551;Contig_47963;Contig_56146;Contig_94201;Contig_94922;Contig_98355;Contig_100613	LOC_Os02g56020.1	Oryza_sativa
Contig_9029	11	Contig_803;Contig_5234;Contig_5235;Contig_9029;Contig_20018;Contig_34797;Contig_38421;Contig_50982;Contig_75969;Contig_112471;Contig_124238	GRMZM2G098290_P01	Zea_mays
Contig_4449	11	Contig_4449;Contig_4450;Contig_23508;Contig_38498;Contig_42644;Contig_77508;Contig_80882;Contig_85243;Contig_95896;Contig_139707;Contig_142179	29740.m000478	Ricinus_communis
Contig_135288	11	Contig_56802;Contig_56804;Contig_66301;Contig_105708;Contig_114781;Contig_135288;Contig_135851;Contig_140741;Contig_140742;Contig_142097;Contig_144007	fgenesh4_pg.C_LG_XI000651	Populus_trichocarpa
Contig_66081	11	Contig_27617;Contig_37590;Contig_51557;Contig_51558;Contig_65754;Contig_65755;Contig_66081;Contig_76514;Contig_90819;Contig_107436;Contig_121230	GSVIVP00036715001	Vitis_vinifera
Contig_6498	11	Contig_2286;Contig_6498;Contig_6499;Contig_6500;Contig_7747;Contig_8415;Contig_11465;Contig_14794;Contig_19644;Contig_32905;Contig_91561	EU139072_5.1	Solanum_lycopersicum
Contig_2092	11	Contig_1;Contig_2092;Contig_17246;Contig_17410;Contig_25399;Contig_39049;Contig_41324;Contig_50222;Contig_50765;Contig_96589;Contig_96967	Medtr3g016950.1	Medicago_truncatula
Contig_11577	11	Contig_11577;Contig_13957;Contig_13958;Contig_15206;Contig_15888;Contig_27099;Contig_28696;Contig_38806;Contig_87877;Contig_99080;Contig_118316	Sb05g008160.1	Sorghum_bicolor
Contig_76650	11	Contig_76648;Contig_76650;Contig_86555;Contig_106236;Contig_107215;Contig_133561;Contig_134768;Contig_138274;Contig_139687;Contig_141191;Contig_142099	LOC_Os06g36110.1	Oryza_sativa
Contig_63610	11	Contig_7872;Contig_37549;Contig_41714;Contig_41718;Contig_42116;Contig_47985;Contig_48861;Contig_49396;Contig_63610;Contig_71457;Contig_98513	GSVIVP00019791001	Vitis_vinifera
Contig_2959	11	Contig_2958;Contig_2959;Contig_8985;Contig_30055;Contig_33048;Contig_52191;Contig_83847;Contig_123449;Contig_123668;Contig_139800;Contig_140566	SiPROV020966m|PACid:18168409	Setaria_italica
Contig_14356	11	Contig_14356;Contig_14357;Contig_16989;Contig_31410;Contig_34340;Contig_40582;Contig_42998;Contig_52595;Contig_73408;Contig_76764;Contig_83064	Medtr3g123800.1	Medicago_truncatula
Contig_32395	11	Contig_2755;Contig_32395;Contig_32396;Contig_39436;Contig_66057;Contig_81082;Contig_81809;Contig_96895;Contig_98488;Contig_100180;Contig_104334	Medtr3g043440.1	Medicago_truncatula
Contig_114732	11	Contig_15773;Contig_32425;Contig_41680;Contig_44901;Contig_56436;Contig_66433;Contig_75357;Contig_102006;Contig_102359;Contig_105473;Contig_114732	LOC_Os03g26290.1	Oryza_sativa
Contig_59512	11	Contig_1535;Contig_10368;Contig_10525;Contig_24244;Contig_29413;Contig_35003;Contig_39599;Contig_58299;Contig_59512;Contig_121751;Contig_138937	SiPROV002380m|PACid:18171415	Setaria_italica
Contig_1613	11	Contig_1613;Contig_1614;Contig_2049;Contig_2578;Contig_12187;Contig_22759;Contig_25664;Contig_25665;Contig_36082;Contig_85991;Contig_107030	estExt_fgenesh4_pg.C_LG_IV1455	Populus_trichocarpa
Contig_32004	11	Contig_5365;Contig_20034;Contig_31058;Contig_32004;Contig_50572;Contig_55164;Contig_59776;Contig_59777;Contig_61600;Contig_62197;Contig_72937	evm.TU.supercontig_1077.4	Carica_papaya
Contig_2496	11	Contig_2496;Contig_9251;Contig_13641;Contig_13642;Contig_13643;Contig_14236;Contig_15271;Contig_18819;Contig_28395;Contig_48841;Contig_55783	AT2G25850.2	Arabidopsis_thaliana
Contig_50876	11	Contig_19773;Contig_50876;Contig_60800;Contig_70159;Contig_75223;Contig_84458;Contig_86848;Contig_96071;Contig_107917;Contig_118178;Contig_144451	Sb04g035700.1	Sorghum_bicolor
Contig_16578	11	Contig_1986;Contig_3482;Contig_15724;Contig_16578;Contig_18740;Contig_26373;Contig_37803;Contig_62340;Contig_77825;Contig_96374;Contig_100897	GRMZM2G008122_P01	Zea_mays
Contig_1512	11	Contig_1512;Contig_3987;Contig_3988;Contig_8995;Contig_8997;Contig_16101;Contig_16102;Contig_19993;Contig_29183;Contig_29184;Contig_96366	29848.m004500	Ricinus_communis
Contig_18892	11	Contig_12256;Contig_18892;Contig_20530;Contig_20531;Contig_21007;Contig_50997;Contig_85758;Contig_106605;Contig_117583;Contig_128473;Contig_129637	LOC_Os01g68320.2	Oryza_sativa
Contig_34261	11	Contig_26593;Contig_30065;Contig_34261;Contig_53560;Contig_58817;Contig_58904;Contig_65402;Contig_87370;Contig_89527;Contig_92191;Contig_108297	SiPROV007093m|PACid:18177729	Setaria_italica
Contig_13853	11	Contig_4023;Contig_4024;Contig_6893;Contig_9796;Contig_13853;Contig_27989;Contig_27990;Contig_67190;Contig_74061;Contig_91527;Contig_117036	fgenesh4_pg.C_LG_I001724	Populus_trichocarpa
Contig_30394	11	Contig_17574;Contig_30394;Contig_56294;Contig_57840;Contig_66494;Contig_68505;Contig_77315;Contig_100284;Contig_101738;Contig_115435;Contig_146983	Medtr1g010300.1	Medicago_truncatula
Contig_32977	11	Contig_1488;Contig_24229;Contig_32977;Contig_33457;Contig_37048;Contig_42813;Contig_46838;Contig_47919;Contig_62563;Contig_84300;Contig_97824	AT2G41490.1	Arabidopsis_thaliana
Contig_26051	11	Contig_4020;Contig_8835;Contig_9044;Contig_21198;Contig_26051;Contig_26506;Contig_26955;Contig_30641;Contig_40192;Contig_56559;Contig_75008	evm.TU.supercontig_53.13	Carica_papaya
Contig_226	11	Contig_226;Contig_227;Contig_6884;Contig_36110;Contig_36111;Contig_39228;Contig_42262;Contig_56556;Contig_64054;Contig_77856;Contig_79701	LOC_Os02g49720.1	Oryza_sativa
Contig_53203	11	Contig_2134;Contig_21627;Contig_39487;Contig_39488;Contig_39820;Contig_53203;Contig_66092;Contig_67722;Contig_103155;Contig_108125;Contig_131633	LOC_Os08g17420.1	Oryza_sativa
Contig_4039	11	Contig_4039;Contig_4524;Contig_13866;Contig_21748;Contig_45051;Contig_57157;Contig_65995;Contig_86517;Contig_106769;Contig_114392;Contig_142115	Glyma15g13580.1	Glycine_max
Contig_34867	11	Contig_4732;Contig_9148;Contig_11750;Contig_21494;Contig_22043;Contig_29354;Contig_34699;Contig_34867;Contig_43025;Contig_45719;Contig_73819	Glyma17g13440.1	Glycine_max
Contig_17857	11	Contig_1519;Contig_17857;Contig_48329;Contig_54119;Contig_68830;Contig_73225;Contig_93462;Contig_103428;Contig_103429;Contig_124725;Contig_144418	ppa020980m|PACid:17643110	Pruns_persica
Contig_9478	11	Contig_1139;Contig_9478;Contig_11208;Contig_16021;Contig_24009;Contig_28592;Contig_50983;Contig_69812;Contig_85569;Contig_91029;Contig_140647	Glyma13g01580.1	Glycine_max
Contig_103260	11	Contig_40011;Contig_43298;Contig_46992;Contig_53312;Contig_57614;Contig_69308;Contig_96029;Contig_99314;Contig_103260;Contig_121100;Contig_121948	LOC_Os06g41340.1	Oryza_sativa
Contig_21154	11	Contig_3339;Contig_5326;Contig_5327;Contig_16648;Contig_21154;Contig_41320;Contig_41321;Contig_66698;Contig_66699;Contig_81649;Contig_94589	Glyma10g03820.1	Glycine_max
Contig_23203	11	Contig_1679;Contig_4710;Contig_8815;Contig_21318;Contig_23203;Contig_34931;Contig_45520;Contig_54409;Contig_71875;Contig_90160;Contig_113935	SiPROV035047m|PACid:18189481	Setaria_italica
Contig_128794	11	Contig_54131;Contig_62847;Contig_62848;Contig_88063;Contig_128794;Contig_129266;Contig_135993;Contig_135994;Contig_138007;Contig_138955;Contig_141016	SiPROV036195m|PACid:18184642	Setaria_italica
Contig_8378	11	Contig_1899;Contig_6433;Contig_7461;Contig_7462;Contig_7463;Contig_8378;Contig_12451;Contig_19404;Contig_52218;Contig_71776;Contig_113992	Glyma17g05510.1	Glycine_max
Contig_1937	11	Contig_1937;Contig_2278;Contig_3883;Contig_10047;Contig_12326;Contig_12501;Contig_16137;Contig_43088;Contig_80193;Contig_104392;Contig_117964	GSVIVP00032790001	Vitis_vinifera
Contig_734	11	Contig_734;Contig_5426;Contig_5932;Contig_8036;Contig_17904;Contig_19952;Contig_26770;Contig_35550;Contig_55313;Contig_58578;Contig_86886	Medtr8g112930.1	Medicago_truncatula
Contig_11395	11	Contig_2288;Contig_10941;Contig_11395;Contig_15162;Contig_33236;Contig_50491;Contig_71356;Contig_73566;Contig_97967;Contig_103345;Contig_114150	ppa006929m|PACid:17656673	Pruns_persica
Contig_7481	11	Contig_7481;Contig_23097;Contig_23098;Contig_25528;Contig_28117;Contig_29012;Contig_50425;Contig_52089;Contig_55224;Contig_73612;Contig_100645	Glyma14g28120.1	Glycine_max
Contig_18317	10	Contig_3123;Contig_17580;Contig_17583;Contig_17584;Contig_18317;Contig_29403;Contig_47914;Contig_63641;Contig_94722;Contig_116064	SiPROV028419m|PACid:18178767	Setaria_italica
Contig_19717	10	Contig_9388;Contig_19717;Contig_32928;Contig_33459;Contig_43932;Contig_48012;Contig_53924;Contig_94707;Contig_120498;Contig_125734	Glyma11g09990.1	Glycine_max
Contig_8827	10	Contig_5910;Contig_5912;Contig_6038;Contig_8827;Contig_10377;Contig_12083;Contig_22577;Contig_22578;Contig_29870;Contig_67044	AT1G02980.1	Arabidopsis_thaliana
Contig_3522	10	Contig_1232;Contig_3522;Contig_19408;Contig_24934;Contig_42909;Contig_42910;Contig_45041;Contig_105889;Contig_119779;Contig_132124	29661.m000925	Ricinus_communis
Contig_31164	10	Contig_26989;Contig_26990;Contig_31129;Contig_31164;Contig_51319;Contig_76798;Contig_87365;Contig_105666;Contig_111604;Contig_137555	ppa008378m|PACid:17663112	Pruns_persica
Contig_100288	10	Contig_6691;Contig_54778;Contig_62266;Contig_68000;Contig_73088;Contig_82041;Contig_92618;Contig_100288;Contig_104700;Contig_117518	GSVIVP00003822001	Vitis_vinifera
Contig_1239	10	Contig_1239;Contig_1240;Contig_1241;Contig_1242;Contig_3609;Contig_3672;Contig_19261;Contig_31823;Contig_32322;Contig_37432	ppa018617m|PACid:17666468	Pruns_persica
Contig_1219	10	Contig_1219;Contig_2839;Contig_4458;Contig_6185;Contig_12232;Contig_64868;Contig_82438;Contig_84274;Contig_143380;Contig_146789	ppa002334m|PACid:17662100	Pruns_persica
Contig_973	10	Contig_973;Contig_8914;Contig_16417;Contig_28154;Contig_35178;Contig_39133;Contig_41744;Contig_45760;Contig_61154;Contig_83125	Sb08g005010.1	Sorghum_bicolor
Contig_100089	10	Contig_7890;Contig_7891;Contig_7892;Contig_42843;Contig_63980;Contig_69197;Contig_85234;Contig_100089;Contig_103701;Contig_123519	GSVIVP00014310001	Vitis_vinifera
Contig_1876	10	Contig_1872;Contig_1873;Contig_1874;Contig_1875;Contig_1876;Contig_1877;Contig_35701;Contig_36066;Contig_36067;Contig_58897	ppa002438m|PACid:17643645	Pruns_persica
Contig_378	10	Contig_378;Contig_3301;Contig_53995;Contig_57686;Contig_60536;Contig_68302;Contig_73035;Contig_111946;Contig_135868;Contig_139211	GSVIVP00006132001	Vitis_vinifera
Contig_7426	10	Contig_7426;Contig_15794;Contig_20455;Contig_23665;Contig_43549;Contig_48242;Contig_49382;Contig_50515;Contig_61064;Contig_64003	29822.m003346	Ricinus_communis
Contig_32633	10	Contig_7275;Contig_7276;Contig_14261;Contig_15655;Contig_15656;Contig_20878;Contig_27995;Contig_32632;Contig_32633;Contig_38075	AT4G31480.1	Arabidopsis_thaliana
Contig_5124	10	Contig_4877;Contig_5124;Contig_7621;Contig_16626;Contig_22216;Contig_23078;Contig_23079;Contig_23080;Contig_44339;Contig_113349	ppa005838m|PACid:17640787	Pruns_persica
Contig_8502	10	Contig_6869;Contig_8502;Contig_8591;Contig_18901;Contig_23064;Contig_30293;Contig_43993;Contig_57982;Contig_109098;Contig_112285	Medtr5g095470.1	Medicago_truncatula
Contig_68678	10	Contig_9224;Contig_14749;Contig_14750;Contig_17415;Contig_26822;Contig_31362;Contig_68678;Contig_101789;Contig_124974;Contig_128923	jgi|Selmo1|144795|estExt_Genewise1.C_81369	Selaginella_smoellendorffii
Contig_2392	10	Contig_1596;Contig_2392;Contig_2393;Contig_2394;Contig_8159;Contig_8160;Contig_9885;Contig_72305;Contig_110444;Contig_122280	GSVIVP00011632001	Vitis_vinifera
Contig_22540	10	Contig_9265;Contig_9325;Contig_22540;Contig_23496;Contig_26340;Contig_43527;Contig_43528;Contig_65209;Contig_81147;Contig_97899	Glyma05g32650.1	Glycine_max
Contig_136549	10	Contig_50291;Contig_119162;Contig_120673;Contig_136159;Contig_136545;Contig_136546;Contig_136549;Contig_136698;Contig_138737;Contig_140252	LOC_Os10g25890.1	Oryza_sativa
Contig_98653	10	Contig_19486;Contig_37976;Contig_43922;Contig_56505;Contig_58040;Contig_86884;Contig_96352;Contig_98653;Contig_104219;Contig_109261	GSVIVP00038683001	Vitis_vinifera
Contig_143665	10	Contig_5178;Contig_5179;Contig_25512;Contig_61884;Contig_78278;Contig_79914;Contig_109362;Contig_109363;Contig_140438;Contig_143665	ppb025057m|PACid:17642093	Pruns_persica
Contig_3838	10	Contig_3838;Contig_20315;Contig_26050;Contig_35216;Contig_35217;Contig_35218;Contig_67430;Contig_125357;Contig_139121;Contig_146479	AT4G30340.1	Arabidopsis_thaliana
Contig_135070	10	Contig_7492;Contig_21364;Contig_36284;Contig_57385;Contig_57386;Contig_71092;Contig_86739;Contig_119370;Contig_135070;Contig_140955	Sb01g049735.1	Sorghum_bicolor
Contig_28373	10	Contig_19664;Contig_28373;Contig_32394;Contig_36796;Contig_52823;Contig_53824;Contig_54358;Contig_68465;Contig_90270;Contig_114496	ppa020995m|PACid:17649681	Pruns_persica
Contig_6405	10	Contig_1551;Contig_6405;Contig_13897;Contig_39462;Contig_45371;Contig_67230;Contig_84382;Contig_95233;Contig_110670;Contig_139100	eugene3.00061154	Populus_trichocarpa
Contig_1044	10	Contig_1044;Contig_6689;Contig_6690;Contig_7278;Contig_35917;Contig_44644;Contig_48670;Contig_84570;Contig_108806;Contig_121358	SiPROV017194m|PACid:18172918	Setaria_italica
Contig_100988	10	Contig_36101;Contig_36850;Contig_53962;Contig_59852;Contig_79962;Contig_80644;Contig_87458;Contig_100988;Contig_101913;Contig_109536	ppa000709m|PACid:17659540	Pruns_persica
Contig_47775	10	Contig_29237;Contig_38114;Contig_47194;Contig_47775;Contig_67541;Contig_67542;Contig_86970;Contig_88625;Contig_88626;Contig_140229	Medtr3g069190.1	Medicago_truncatula
Contig_2552	10	Contig_2552;Contig_16155;Contig_16156;Contig_16157;Contig_20163;Contig_57702;Contig_60323;Contig_89947;Contig_103872;Contig_139826	eugene3.00101074	Populus_trichocarpa
Contig_3813	10	Contig_3813;Contig_3814;Contig_22035;Contig_24936;Contig_34525;Contig_41267;Contig_48904;Contig_67359;Contig_107984;Contig_131367	Glyma11g38140.1	Glycine_max
Contig_6421	10	Contig_2387;Contig_2388;Contig_6421;Contig_10700;Contig_15166;Contig_67796;Contig_69944;Contig_69965;Contig_73015;Contig_81012	GRMZM2G116086_P01	Zea_mays
Contig_26478	10	Contig_4736;Contig_26478;Contig_26479;Contig_27177;Contig_32031;Contig_32677;Contig_33892;Contig_77752;Contig_87216;Contig_95447	evm.TU.supercontig_17.201	Carica_papaya
Contig_31213	10	Contig_428;Contig_31213;Contig_37820;Contig_41510;Contig_41511;Contig_48659;Contig_60439;Contig_71154;Contig_78514;Contig_89366	SiPROV005928m|PACid:18199662	Setaria_italica
Contig_31656	10	Contig_31467;Contig_31656;Contig_39539;Contig_44534;Contig_52992;Contig_66249;Contig_67410;Contig_80045;Contig_90435;Contig_126749	30146.m003451	Ricinus_communis
Contig_5535	10	Contig_1227;Contig_5535;Contig_5536;Contig_10339;Contig_14390;Contig_17874;Contig_20504;Contig_39691;Contig_59358;Contig_90104	Sb02g042340.2	Sorghum_bicolor
Contig_12532	10	Contig_8695;Contig_12532;Contig_25125;Contig_25832;Contig_39224;Contig_54296;Contig_75750;Contig_82004;Contig_138616;Contig_138820	eugene3.00191031	Populus_trichocarpa
Contig_57924	10	Contig_39212;Contig_39597;Contig_52544;Contig_57924;Contig_66702;Contig_70868;Contig_77035;Contig_114429;Contig_115241;Contig_135853	C08HBa0069E09_5.1	Solanum_lycopersicum
Contig_2240	10	Contig_2240;Contig_5227;Contig_7725;Contig_9648;Contig_19561;Contig_29362;Contig_32090;Contig_35977;Contig_99425;Contig_99426	AC232700_3.1	Solanum_lycopersicum
Contig_100728	10	Contig_8740;Contig_18608;Contig_23217;Contig_25246;Contig_46833;Contig_56810;Contig_94636;Contig_100728;Contig_101524;Contig_109870	Sb02g039650.1	Sorghum_bicolor
Contig_2217	10	Contig_1662;Contig_1663;Contig_2217;Contig_4295;Contig_33078;Contig_37330;Contig_43749;Contig_51109;Contig_57559;Contig_57898	AC215484_2.1	Solanum_lycopersicum
Contig_56955	10	Contig_1379;Contig_17982;Contig_20378;Contig_22036;Contig_22730;Contig_25727;Contig_32526;Contig_42581;Contig_56955;Contig_62607	29806.m000980	Ricinus_communis
Contig_6723	10	Contig_6723;Contig_6724;Contig_6725;Contig_6773;Contig_31931;Contig_51710;Contig_60400;Contig_84751;Contig_92658;Contig_142431	Glyma15g05680.1	Glycine_max
Contig_24625	10	Contig_5891;Contig_9133;Contig_24624;Contig_24625;Contig_32540;Contig_58247;Contig_67089;Contig_75206;Contig_92512;Contig_101192	30131.m006915	Ricinus_communis
Contig_13154	10	Contig_1506;Contig_1507;Contig_2436;Contig_13153;Contig_13154;Contig_14122;Contig_44555;Contig_72277;Contig_104163;Contig_110505	SiPROV006500m|PACid:18186834	Setaria_italica
Contig_1321	10	Contig_1321;Contig_1322;Contig_1597;Contig_10599;Contig_10748;Contig_10749;Contig_13765;Contig_39321;Contig_76981;Contig_114441	GRMZM2G479286_P01	Zea_mays
Contig_59280	10	Contig_3394;Contig_28759;Contig_29177;Contig_45729;Contig_59280;Contig_60932;Contig_64918;Contig_82989;Contig_96778;Contig_100299	Glyma14g16190.1	Glycine_max
Contig_898	10	Contig_898;Contig_8843;Contig_8844;Contig_21849;Contig_21850;Contig_21851;Contig_48474;Contig_61563;Contig_85659;Contig_102235	AT1G53780.1	Arabidopsis_thaliana
Contig_22596	10	Contig_1746;Contig_8121;Contig_8122;Contig_22596;Contig_40806;Contig_64727;Contig_72411;Contig_91137;Contig_123434;Contig_124586	Medtr4g005600.1	Medicago_truncatula
Contig_1515	10	Contig_1515;Contig_8087;Contig_11024;Contig_29647;Contig_39480;Contig_42167;Contig_60977;Contig_64065;Contig_88562;Contig_121474	Glyma20g34410.1	Glycine_max
Contig_20958	10	Contig_2715;Contig_2716;Contig_4927;Contig_18428;Contig_20958;Contig_22637;Contig_26629;Contig_27322;Contig_43914;Contig_96049	LOC_Os01g66500.1	Oryza_sativa
Contig_93643	10	Contig_11720;Contig_11721;Contig_11722;Contig_11723;Contig_29144;Contig_30233;Contig_34515;Contig_35764;Contig_37329;Contig_93643	GSVIVP00031100001	Vitis_vinifera
Contig_2475	10	Contig_2474;Contig_2475;Contig_11595;Contig_32032;Contig_38447;Contig_41040;Contig_61631;Contig_61759;Contig_62350;Contig_104138	GSVIVP00024341001	Vitis_vinifera
Contig_40665	10	Contig_6418;Contig_7017;Contig_26995;Contig_32749;Contig_40665;Contig_55116;Contig_70218;Contig_80191;Contig_98147;Contig_98148	eugene3.01870010	Populus_trichocarpa
Contig_112373	10	Contig_2169;Contig_2187;Contig_2188;Contig_47368;Contig_48790;Contig_98876;Contig_102689;Contig_108790;Contig_110363;Contig_112373	Glyma12g08430.1	Glycine_max
Contig_15191	10	Contig_15191;Contig_15491;Contig_22439;Contig_53433;Contig_64409;Contig_70491;Contig_74946;Contig_81884;Contig_135981;Contig_144958	ppa025517m|PACid:17646356	Pruns_persica
Contig_49767	10	Contig_23970;Contig_23971;Contig_24812;Contig_38559;Contig_39556;Contig_39792;Contig_42356;Contig_48586;Contig_49767;Contig_66044	Glyma09g12400.1	Glycine_max
Contig_13424	10	Contig_368;Contig_369;Contig_560;Contig_7585;Contig_8060;Contig_12144;Contig_13424;Contig_46858;Contig_70229;Contig_104642	C08HBa0060C12_19.1	Solanum_lycopersicum
Contig_5350	10	Contig_3248;Contig_3249;Contig_5350;Contig_25414;Contig_68109;Contig_95741;Contig_111970;Contig_122826;Contig_124980;Contig_145803	Glyma14g38950.1	Glycine_max
Contig_5319	10	Contig_5319;Contig_16977;Contig_21754;Contig_43655;Contig_59042;Contig_99929;Contig_104159;Contig_104515;Contig_141315;Contig_145247	30026.m001452	Ricinus_communis
Contig_73416	10	Contig_42487;Contig_55261;Contig_55262;Contig_73415;Contig_73416;Contig_89388;Contig_105753;Contig_139045;Contig_143502;Contig_144835	Glyma10g15530.1	Glycine_max
Contig_96090	10	Contig_21668;Contig_24429;Contig_29288;Contig_32183;Contig_46430;Contig_69651;Contig_72132;Contig_81221;Contig_96090;Contig_112623	ppa023531m|PACid:17654464	Pruns_persica
Contig_3719	10	Contig_3538;Contig_3539;Contig_3719;Contig_61049;Contig_83375;Contig_84925;Contig_84926;Contig_84927;Contig_116343;Contig_136860	30190.m011096	Ricinus_communis
Contig_2161	10	Contig_2160;Contig_2161;Contig_6116;Contig_22542;Contig_22543;Contig_25410;Contig_63454;Contig_65671;Contig_67355;Contig_115149	AT3G04680.1	Arabidopsis_thaliana
Contig_28013	10	Contig_14531;Contig_19231;Contig_28013;Contig_28014;Contig_36890;Contig_37061;Contig_41578;Contig_60519;Contig_109689;Contig_110092	Sb06g028460.1	Sorghum_bicolor
Contig_69403	10	Contig_55001;Contig_55003;Contig_61223;Contig_61224;Contig_68967;Contig_69403;Contig_87652;Contig_101530;Contig_111640;Contig_135775	Glyma19g30470.1	Glycine_max
Contig_17459	10	Contig_4938;Contig_14404;Contig_17459;Contig_25347;Contig_25348;Contig_25462;Contig_30608;Contig_43485;Contig_63809;Contig_77545	LOC_Os12g35570.1	Oryza_sativa
Contig_26292	10	Contig_5180;Contig_20479;Contig_26292;Contig_43484;Contig_61132;Contig_72863;Contig_75135;Contig_78639;Contig_121771;Contig_144508	30114.m000509	Ricinus_communis
Contig_2372	10	Contig_1528;Contig_2372;Contig_12831;Contig_15708;Contig_18861;Contig_34250;Contig_45410;Contig_46706;Contig_83167;Contig_89264	C02HBa0073P13_2.1	Solanum_lycopersicum
Contig_10146	10	Contig_10146;Contig_23309;Contig_26673;Contig_42566;Contig_51947;Contig_61529;Contig_66736;Contig_73627;Contig_86224;Contig_86392	Glyma05g30690.1	Glycine_max
Contig_53317	10	Contig_10121;Contig_16397;Contig_18548;Contig_21372;Contig_40032;Contig_47969;Contig_48577;Contig_53317;Contig_72616;Contig_79121	evm.TU.supercontig_136.5	Carica_papaya
Contig_6208	10	Contig_3052;Contig_6208;Contig_11862;Contig_16978;Contig_20918;Contig_25593;Contig_42882;Contig_47802;Contig_55757;Contig_110213	evm.TU.supercontig_50.143	Carica_papaya
Contig_2968	10	Contig_2968;Contig_2969;Contig_6935;Contig_15055;Contig_18089;Contig_19383;Contig_46200;Contig_54991;Contig_59310;Contig_83776	SiPROV011766m|PACid:18174758	Setaria_italica
Contig_78747	10	Contig_34173;Contig_42100;Contig_53927;Contig_59666;Contig_74468;Contig_78747;Contig_82826;Contig_96408;Contig_128200;Contig_146618	SiPROV038250m|PACid:18177067	Setaria_italica
Contig_14593	10	Contig_1654;Contig_1656;Contig_14593;Contig_18384;Contig_18385;Contig_28818;Contig_31476;Contig_47394;Contig_54521;Contig_96006	evm.TU.supercontig_77.43	Carica_papaya
Contig_40149	10	Contig_17306;Contig_23950;Contig_40149;Contig_44289;Contig_56725;Contig_82109;Contig_100232;Contig_111011;Contig_116950;Contig_121623	LOC_Os07g45970.1	Oryza_sativa
Contig_139930	10	Contig_12800;Contig_12801;Contig_34168;Contig_39623;Contig_43194;Contig_101915;Contig_139930;Contig_139931;Contig_139932;Contig_142786	LOC_Os12g33910.1	Oryza_sativa
Contig_147480	10	Contig_34846;Contig_34869;Contig_39425;Contig_56664;Contig_93580;Contig_107379;Contig_144643;Contig_146402;Contig_147480;Contig_147481	Glyma12g13440.1	Glycine_max
Contig_2527	10	Contig_2527;Contig_6293;Contig_6294;Contig_13237;Contig_18024;Contig_22336;Contig_22337;Contig_22338;Contig_49607;Contig_135184	Glyma18g27710.1	Glycine_max
Contig_19445	10	Contig_13793;Contig_13794;Contig_13795;Contig_19444;Contig_19445;Contig_19446;Contig_37588;Contig_47468;Contig_47469;Contig_138757	Medtr5g083160.1	Medicago_truncatula
Contig_39236	10	Contig_5741;Contig_23805;Contig_24980;Contig_39236;Contig_45894;Contig_54359;Contig_63722;Contig_88585;Contig_97669;Contig_111898	30169.m006360	Ricinus_communis
Contig_14625	10	Contig_2811;Contig_2812;Contig_10554;Contig_14625;Contig_15572;Contig_25682;Contig_49930;Contig_50220;Contig_63711;Contig_93465	ppa003048m|PACid:17664254	Pruns_persica
Contig_95429	10	Contig_37304;Contig_37305;Contig_86853;Contig_95429;Contig_95809;Contig_134725;Contig_136194;Contig_139853;Contig_142116;Contig_143009	ppa025892m|PACid:17665314	Pruns_persica
Contig_707	10	Contig_705;Contig_706;Contig_707;Contig_14182;Contig_78352;Contig_78353;Contig_88311;Contig_95091;Contig_120618;Contig_120860	jgi|Selmo1|438201|estExt_fgenesh2_pg.C_20310	Selaginella_smoellendorffii
Contig_1384	10	Contig_247;Contig_1384;Contig_3822;Contig_9203;Contig_17337;Contig_38292;Contig_66745;Contig_68316;Contig_106711;Contig_136496	GRMZM2G382914_P04	Zea_mays
Contig_49348	10	Contig_3868;Contig_6785;Contig_49348;Contig_54063;Contig_63784;Contig_72819;Contig_80081;Contig_87832;Contig_112529;Contig_145001	GSVIVP00021138001	Vitis_vinifera
Contig_7658	10	Contig_2856;Contig_7657;Contig_7658;Contig_27228;Contig_27317;Contig_39492;Contig_44568;Contig_50447;Contig_69874;Contig_117356	GSVIVP00019726001	Vitis_vinifera
Contig_39447	10	Contig_10865;Contig_14705;Contig_17052;Contig_22365;Contig_39447;Contig_42986;Contig_42987;Contig_49059;Contig_108688;Contig_125473	ppa015204m|PACid:17659447	Pruns_persica
Contig_78782	10	Contig_11199;Contig_35479;Contig_37542;Contig_39326;Contig_46578;Contig_46922;Contig_53274;Contig_56715;Contig_78782;Contig_116686	Glyma19g02820.1	Glycine_max
Contig_74104	10	Contig_74104;Contig_94050;Contig_94051;Contig_113562;Contig_135319;Contig_135795;Contig_138947;Contig_139318;Contig_141259;Contig_144610	AT3G08810.1	Arabidopsis_thaliana
Contig_57003	10	Contig_8873;Contig_17102;Contig_24134;Contig_32576;Contig_39477;Contig_47732;Contig_54079;Contig_57003;Contig_96060;Contig_119424	evm.TU.supercontig_23.33	Carica_papaya
Contig_4515	10	Contig_1427;Contig_3480;Contig_4515;Contig_6900;Contig_12959;Contig_13564;Contig_16809;Contig_54582;Contig_78212;Contig_108056	Glyma19g41030.1	Glycine_max
Contig_5846	10	Contig_971;Contig_4410;Contig_5499;Contig_5846;Contig_56307;Contig_93909;Contig_96377;Contig_104217;Contig_104743;Contig_114855	30174.m009164	Ricinus_communis
Contig_67904	10	Contig_45337;Contig_50243;Contig_67903;Contig_67904;Contig_67905;Contig_103271;Contig_115459;Contig_142112;Contig_142425;Contig_143584	LOC_Os01g48070.1	Oryza_sativa
Contig_24019	10	Contig_3258;Contig_6232;Contig_24019;Contig_25324;Contig_27334;Contig_36845;Contig_39690;Contig_98004;Contig_109061;Contig_122066	SiPROV031184m|PACid:18181278	Setaria_italica
Contig_55376	10	Contig_1142;Contig_45460;Contig_55376;Contig_59564;Contig_65165;Contig_72054;Contig_78172;Contig_102175;Contig_105223;Contig_138676	GSVIVP00030795001	Vitis_vinifera
Contig_13941	10	Contig_10400;Contig_10401;Contig_10402;Contig_13941;Contig_17057;Contig_17058;Contig_24303;Contig_49133;Contig_51576;Contig_61885	GSVIVP00036145001	Vitis_vinifera
Contig_1297	10	Contig_1296;Contig_1297;Contig_2520;Contig_5720;Contig_12281;Contig_21398;Contig_37029;Contig_51596;Contig_118450;Contig_144630	Sb06g000370.1	Sorghum_bicolor
Contig_99	10	Contig_99;Contig_6250;Contig_16553;Contig_17189;Contig_29569;Contig_40624;Contig_43212;Contig_47079;Contig_73609;Contig_93741	ppa008413m|PACid:17640589	Pruns_persica
Contig_857	10	Contig_856;Contig_857;Contig_858;Contig_18107;Contig_18108;Contig_20841;Contig_45331;Contig_47721;Contig_90157;Contig_136976	Sb03g014426.1	Sorghum_bicolor
Contig_77185	10	Contig_16211;Contig_17842;Contig_47680;Contig_77185;Contig_86567;Contig_89160;Contig_119812;Contig_126695;Contig_139581;Contig_140940	Medtr3g163370.1	Medicago_truncatula
Contig_6784	10	Contig_4693;Contig_5920;Contig_5921;Contig_6784;Contig_11135;Contig_11136;Contig_30062;Contig_40991;Contig_41690;Contig_70282	AC209819.3_FGP011	Zea_mays
Contig_20640	10	Contig_17063;Contig_17064;Contig_17083;Contig_17402;Contig_18839;Contig_20640;Contig_23033;Contig_34479;Contig_77008;Contig_83016	GRMZM2G177812_P01	Zea_mays
Contig_7399	10	Contig_7399;Contig_8126;Contig_10316;Contig_29261;Contig_29262;Contig_30626;Contig_44386;Contig_62671;Contig_91302;Contig_119273	evm.TU.supercontig_48.164	Carica_papaya
Contig_14287	10	Contig_2340;Contig_5053;Contig_5054;Contig_5055;Contig_10640;Contig_14286;Contig_14287;Contig_52363;Contig_54758;Contig_144815	AT5G60640.1	Arabidopsis_thaliana
Contig_11971	10	Contig_9240;Contig_11971;Contig_21903;Contig_26914;Contig_61414;Contig_77309;Contig_98155;Contig_105734;Contig_111751;Contig_118716	29659.m000147	Ricinus_communis
Contig_27089	10	Contig_27089;Contig_84207;Contig_84208;Contig_97449;Contig_106116;Contig_141805;Contig_142517;Contig_144535;Contig_146060;Contig_146991	SiPROV013684m|PACid:18195986	Setaria_italica
Contig_7062	10	Contig_7062;Contig_13649;Contig_24985;Contig_27133;Contig_27284;Contig_40305;Contig_49952;Contig_76822;Contig_84586;Contig_144405	30131.m006940	Ricinus_communis
Contig_38333	10	Contig_10490;Contig_10491;Contig_15474;Contig_15867;Contig_19655;Contig_22258;Contig_30073;Contig_38333;Contig_54067;Contig_97750	AC215853_3.1	Solanum_lycopersicum
Contig_4749	10	Contig_4748;Contig_4749;Contig_9748;Contig_19818;Contig_58304;Contig_62356;Contig_87150;Contig_87151;Contig_88640;Contig_121569	Glyma15g10950.1	Glycine_max
Contig_2753	10	Contig_2753;Contig_3602;Contig_33850;Contig_43742;Contig_61300;Contig_62085;Contig_82861;Contig_112627;Contig_120956;Contig_133080	Medtr4g128950.1	Medicago_truncatula
Contig_26637	10	Contig_733;Contig_10800;Contig_10801;Contig_11341;Contig_11768;Contig_14435;Contig_26637;Contig_27724;Contig_37765;Contig_52281	Sb01g011630.1	Sorghum_bicolor
Contig_48556	10	Contig_1563;Contig_15834;Contig_48556;Contig_60842;Contig_72510;Contig_72511;Contig_75937;Contig_78626;Contig_93806;Contig_119549	Medtr2g104160.1	Medicago_truncatula
Contig_6321	10	Contig_6321;Contig_8693;Contig_28437;Contig_56214;Contig_64651;Contig_71549;Contig_119220;Contig_143048;Contig_146828;Contig_147429	evm.TU.supercontig_53.63	Carica_papaya
Contig_1834	10	Contig_1834;Contig_2275;Contig_6964;Contig_12787;Contig_12788;Contig_15579;Contig_18466;Contig_21232;Contig_60021;Contig_78832	Glyma05g28480.1	Glycine_max
Contig_79461	10	Contig_24643;Contig_34751;Contig_35187;Contig_52723;Contig_64872;Contig_66591;Contig_75368;Contig_77845;Contig_79461;Contig_89416	AC225526_19.1	Medicago_truncatula
Contig_54663	10	Contig_449;Contig_4382;Contig_4448;Contig_54663;Contig_63318;Contig_101535;Contig_118656;Contig_120837;Contig_122509;Contig_129929	Glyma01g37250.1	Glycine_max
Contig_125835	10	Contig_38802;Contig_72157;Contig_83488;Contig_110969;Contig_125835;Contig_135562;Contig_136935;Contig_138673;Contig_143949;Contig_144778	LOC_Os07g41180.1	Oryza_sativa
Contig_1892	10	Contig_944;Contig_945;Contig_1892;Contig_1893;Contig_9789;Contig_17236;Contig_23599;Contig_100077;Contig_110897;Contig_145011	evm.TU.supercontig_165.21	Carica_papaya
Contig_28609	10	Contig_9474;Contig_9838;Contig_9839;Contig_11795;Contig_19670;Contig_28609;Contig_34024;Contig_34025;Contig_34026;Contig_68331	Glyma15g02280.1	Glycine_max
Contig_28914	10	Contig_22843;Contig_28914;Contig_36795;Contig_53841;Contig_66609;Contig_87411;Contig_99356;Contig_103115;Contig_141419;Contig_147049	ppa022011m|PACid:17667727	Pruns_persica
Contig_36007	10	Contig_8960;Contig_8961;Contig_8963;Contig_11942;Contig_17049;Contig_23780;Contig_23781;Contig_36007;Contig_47928;Contig_61110	Medtr1g034980.1	Medicago_truncatula
Contig_27004	10	Contig_27004;Contig_57021;Contig_57078;Contig_75754;Contig_76861;Contig_86989;Contig_90322;Contig_90952;Contig_103741;Contig_142328	ppa016084m|PACid:17646606	Pruns_persica
Contig_20102	10	Contig_4778;Contig_4779;Contig_6431;Contig_10166;Contig_20102;Contig_32397;Contig_36250;Contig_80330;Contig_88460;Contig_107300	Glyma11g12080.1	Glycine_max
Contig_146717	10	Contig_8048;Contig_22077;Contig_33150;Contig_61328;Contig_66758;Contig_93743;Contig_97450;Contig_132240;Contig_143285;Contig_146717	fgenesh4_pg.C_LG_III000455	Populus_trichocarpa
Contig_27915	10	Contig_389;Contig_14343;Contig_27915;Contig_31814;Contig_39895;Contig_77382;Contig_79301;Contig_100147;Contig_140318;Contig_146940	28179.m000476	Ricinus_communis
Contig_6395	10	Contig_6395;Contig_14624;Contig_19641;Contig_24326;Contig_38222;Contig_38223;Contig_61288;Contig_78834;Contig_87289;Contig_114310	AT5G13000.1	Arabidopsis_thaliana
Contig_18105	10	Contig_2046;Contig_5872;Contig_5873;Contig_10182;Contig_15204;Contig_15205;Contig_18105;Contig_33764;Contig_67227;Contig_89936	gw1.XVIII.461.1	Populus_trichocarpa
Contig_28049	10	Contig_17216;Contig_21150;Contig_28049;Contig_44623;Contig_51973;Contig_79355;Contig_83400;Contig_84862;Contig_93886;Contig_96684	29482.m000177	Ricinus_communis
Contig_16490	10	Contig_12359;Contig_16489;Contig_16490;Contig_21204;Contig_21205;Contig_27615;Contig_61554;Contig_61555;Contig_99584;Contig_143635	evm.TU.supercontig_33.22	Carica_papaya
Contig_86369	10	Contig_12704;Contig_14664;Contig_14849;Contig_19039;Contig_32191;Contig_74199;Contig_74534;Contig_78190;Contig_83298;Contig_86369	GRMZM2G026024_P01	Zea_mays
Contig_15384	10	Contig_9502;Contig_15384;Contig_15385;Contig_15386;Contig_24038;Contig_38434;Contig_98527;Contig_99951;Contig_140285;Contig_143189	Glyma19g44190.1	Glycine_max
Contig_9301	10	Contig_9065;Contig_9301;Contig_27968;Contig_27969;Contig_61809;Contig_78688;Contig_112111;Contig_113820;Contig_121009;Contig_142366	Glyma09g39610.1	Glycine_max
Contig_1073	10	Contig_1071;Contig_1073;Contig_6581;Contig_9574;Contig_24165;Contig_36189;Contig_65392;Contig_75001;Contig_81021;Contig_89483	28725.m000315	Ricinus_communis
Contig_31550	10	Contig_14803;Contig_31550;Contig_33079;Contig_33106;Contig_33107;Contig_33938;Contig_33939;Contig_50207;Contig_121677;Contig_122472	LOC_Os09g34960.1	Oryza_sativa
Contig_1345	10	Contig_1345;Contig_4840;Contig_7649;Contig_7790;Contig_10386;Contig_62899;Contig_72604;Contig_110016;Contig_112330;Contig_121534	Glyma04g38000.1	Glycine_max
Contig_78517	10	Contig_31637;Contig_66518;Contig_70105;Contig_71634;Contig_78517;Contig_78791;Contig_85174;Contig_91660;Contig_113361;Contig_142552	Glyma11g33080.1	Glycine_max
Contig_36266	10	Contig_4774;Contig_4775;Contig_5622;Contig_11048;Contig_26646;Contig_26754;Contig_36266;Contig_52257;Contig_97324;Contig_146172	SiPROV002250m|PACid:18205882	Setaria_italica
Contig_67127	10	Contig_1185;Contig_3827;Contig_3843;Contig_12496;Contig_34490;Contig_61991;Contig_63051;Contig_67127;Contig_102895;Contig_124596	GSVIVP00020038001	Vitis_vinifera
Contig_30286	10	Contig_3040;Contig_6870;Contig_7978;Contig_8091;Contig_13238;Contig_18889;Contig_29686;Contig_30286;Contig_49573;Contig_96786	CU222536_11.1	Solanum_lycopersicum
Contig_105404	10	Contig_6347;Contig_8043;Contig_8044;Contig_8045;Contig_16262;Contig_83815;Contig_95759;Contig_99752;Contig_105404;Contig_117731	Medtr3g163560.1	Medicago_truncatula
Contig_10470	10	Contig_10470;Contig_10471;Contig_16172;Contig_27731;Contig_40353;Contig_47825;Contig_48145;Contig_53201;Contig_54370;Contig_69759	Glyma18g06600.1	Glycine_max
Contig_55478	10	Contig_55476;Contig_55478;Contig_80335;Contig_100110;Contig_100111;Contig_104864;Contig_114334;Contig_124876;Contig_127947;Contig_136606	GSVIVP00006429001	Vitis_vinifera
Contig_6494	9	Contig_6494;Contig_13241;Contig_13818;Contig_16799;Contig_46720;Contig_79996;Contig_81872;Contig_89360;Contig_111321	Medtr4g142660.1	Medicago_truncatula
Contig_2588	9	Contig_2588;Contig_3364;Contig_19442;Contig_65290;Contig_94996;Contig_97421;Contig_100301;Contig_102508;Contig_105194	Medtr4g024650.1	Medicago_truncatula
Contig_14159	9	Contig_4715;Contig_9695;Contig_10285;Contig_11049;Contig_14159;Contig_14160;Contig_14161;Contig_109127;Contig_113978	29462.m000374	Ricinus_communis
Contig_59972	9	Contig_12371;Contig_12372;Contig_12373;Contig_12374;Contig_13211;Contig_31691;Contig_46174;Contig_59972;Contig_74158	GSVIVP00014969001	Vitis_vinifera
Contig_19890	9	Contig_19890;Contig_26069;Contig_33581;Contig_33811;Contig_37439;Contig_51258;Contig_56499;Contig_58273;Contig_77463	eugene3.00160950	Populus_trichocarpa
Contig_23407	9	Contig_19467;Contig_22398;Contig_22399;Contig_23407;Contig_23408;Contig_58666;Contig_69895;Contig_74621;Contig_88610	GRMZM2G006791_P03	Zea_mays
Contig_7322	9	Contig_7321;Contig_7322;Contig_15288;Contig_15289;Contig_27709;Contig_27710;Contig_51720;Contig_60237;Contig_92868	GRMZM2G154664_P01	Zea_mays
Contig_20400	9	Contig_20400;Contig_30715;Contig_32257;Contig_36340;Contig_49558;Contig_54840;Contig_64897;Contig_73584;Contig_107519	29827.m002620	Ricinus_communis
Contig_14522	9	Contig_12525;Contig_14522;Contig_32652;Contig_37154;Contig_60535;Contig_64416;Contig_70085;Contig_110352;Contig_130079	LOC_Os03g08000.1	Oryza_sativa
Contig_54929	9	Contig_12549;Contig_22408;Contig_54929;Contig_58886;Contig_61656;Contig_66186;Contig_67834;Contig_88789;Contig_98609	AP009396_6.1	Solanum_lycopersicum
Contig_5389	9	Contig_3467;Contig_3468;Contig_3469;Contig_5389;Contig_5390;Contig_21480;Contig_75432;Contig_126572;Contig_138424	ppa011540m|PACid:17662971	Pruns_persica
Contig_42358	9	Contig_13140;Contig_13141;Contig_16186;Contig_42358;Contig_51431;Contig_59207;Contig_66711;Contig_96070;Contig_139262	ppa024358m|PACid:17649410	Pruns_persica
Contig_21285	9	Contig_3912;Contig_3913;Contig_21284;Contig_21285;Contig_25678;Contig_33291;Contig_104282;Contig_118001;Contig_121563	evm.TU.supercontig_83.76	Carica_papaya
Contig_512	9	Contig_512;Contig_513;Contig_5299;Contig_9862;Contig_10022;Contig_20381;Contig_73689;Contig_110385;Contig_111069	Glyma03g35790.1	Glycine_max
Contig_91665	9	Contig_91665;Contig_92460;Contig_97768;Contig_114853;Contig_135870;Contig_136193;Contig_137134;Contig_137294;Contig_143099	ppa025483m|PACid:17669229	Pruns_persica
Contig_45616	9	Contig_32861;Contig_43517;Contig_43518;Contig_45616;Contig_49904;Contig_60085;Contig_60466;Contig_82037;Contig_99540	GSVIVP00024125001	Vitis_vinifera
Contig_71507	9	Contig_35661;Contig_36710;Contig_47654;Contig_57583;Contig_71507;Contig_72817;Contig_80944;Contig_92272;Contig_112167	ppa024598m|PACid:17664924	Pruns_persica
Contig_58958	9	Contig_37055;Contig_49886;Contig_57886;Contig_58958;Contig_67860;Contig_67861;Contig_85600;Contig_138193;Contig_139887	Medtr7g068470.1	Medicago_truncatula
Contig_9846	9	Contig_1087;Contig_1088;Contig_7483;Contig_9846;Contig_9847;Contig_23986;Contig_30958;Contig_35051;Contig_49196	Medtr8g109470.1	Medicago_truncatula
Contig_56509	9	Contig_3928;Contig_27571;Contig_35200;Contig_56509;Contig_81084;Contig_87441;Contig_107699;Contig_135793;Contig_143876	Sb10g031030.1	Sorghum_bicolor
Contig_31658	9	Contig_19131;Contig_19132;Contig_21057;Contig_27093;Contig_31658;Contig_32737;Contig_33588;Contig_33589;Contig_48360	30142.m000650	Ricinus_communis
Contig_49586	9	Contig_27304;Contig_49586;Contig_65988;Contig_85911;Contig_120670;Contig_122721;Contig_126194;Contig_127351;Contig_134572	AT2G07698.1	Arabidopsis_thaliana
Contig_5239	9	Contig_5237;Contig_5239;Contig_13226;Contig_13227;Contig_49842;Contig_49843;Contig_83881;Contig_138461;Contig_147275	AT2G46290.1	Arabidopsis_thaliana
Contig_44200	9	Contig_6427;Contig_6428;Contig_6429;Contig_27559;Contig_38482;Contig_44200;Contig_92575;Contig_128319;Contig_129573	GSVIVP00027673001	Vitis_vinifera
Contig_108578	9	Contig_106564;Contig_108577;Contig_108578;Contig_127984;Contig_137009;Contig_139444;Contig_139943;Contig_144090;Contig_145410	LOC_Os05g20310.1	Oryza_sativa
Contig_4584	9	Contig_4583;Contig_4584;Contig_4585;Contig_14132;Contig_20529;Contig_38656;Contig_70498;Contig_86908;Contig_116196	SiPROV005869m|PACid:18192344	Setaria_italica
Contig_10777	9	Contig_8547;Contig_10777;Contig_17277;Contig_21761;Contig_29065;Contig_38483;Contig_55143;Contig_63994;Contig_82677	29648.m001926	Ricinus_communis
Contig_18545	9	Contig_18545;Contig_83678;Contig_100363;Contig_137104;Contig_137239;Contig_137804;Contig_137849;Contig_140418;Contig_146268	estExt_fgenesh4_pg.C_LG_IV1532	Populus_trichocarpa
Contig_28814	9	Contig_3516;Contig_10298;Contig_12355;Contig_12877;Contig_12965;Contig_14467;Contig_21493;Contig_28814;Contig_92937	LOC_Os01g62080.1	Oryza_sativa
Contig_27416	9	Contig_4298;Contig_17659;Contig_27416;Contig_46742;Contig_55906;Contig_56045;Contig_65122;Contig_136995;Contig_143084	GSVIVP00029642001	Vitis_vinifera
Contig_46132	9	Contig_17835;Contig_42503;Contig_42504;Contig_46132;Contig_46133;Contig_56413;Contig_56414;Contig_65020;Contig_68174	Glyma12g12750.1	Glycine_max
Contig_35534	9	Contig_12403;Contig_15762;Contig_19867;Contig_26418;Contig_32733;Contig_35534;Contig_42798;Contig_42826;Contig_85007	gw1.256.57.1	Populus_trichocarpa
Contig_12460	9	Contig_2675;Contig_12460;Contig_20357;Contig_20358;Contig_21200;Contig_31335;Contig_33420;Contig_39681;Contig_62062	ppa024841m|PACid:17664622	Pruns_persica
Contig_47646	9	Contig_16271;Contig_29069;Contig_47646;Contig_48763;Contig_59264;Contig_67231;Contig_68991;Contig_119467;Contig_145579	CU074308_8.1	Solanum_lycopersicum
Contig_29702	9	Contig_4611;Contig_25660;Contig_26622;Contig_29702;Contig_43185;Contig_47935;Contig_98846;Contig_101761;Contig_120671	SiPROV009081m|PACid:18176523	Setaria_italica
Contig_46061	9	Contig_30880;Contig_34432;Contig_38786;Contig_46061;Contig_48296;Contig_49665;Contig_72282;Contig_79653;Contig_141948	LOC_Os08g15090.1	Oryza_sativa
Contig_10920	9	Contig_3376;Contig_10920;Contig_26195;Contig_27227;Contig_33344;Contig_36823;Contig_38014;Contig_59427;Contig_65343	Sb10g024610.1	Sorghum_bicolor
Contig_18212	9	Contig_16040;Contig_18211;Contig_18212;Contig_19807;Contig_28290;Contig_47067;Contig_57174;Contig_67978;Contig_87227	28872.m000248	Ricinus_communis
Contig_2940	9	Contig_164;Contig_2940;Contig_5432;Contig_5433;Contig_5434;Contig_17445;Contig_29456;Contig_33480;Contig_135397	Medtr8g097050.1	Medicago_truncatula
Contig_38550	9	Contig_5942;Contig_14847;Contig_27115;Contig_38550;Contig_86779;Contig_87993;Contig_102711;Contig_141281;Contig_145303	Glyma05g28370.1	Glycine_max
Contig_31629	9	Contig_9868;Contig_9869;Contig_11233;Contig_31628;Contig_31629;Contig_109115;Contig_140168;Contig_141061;Contig_143980	Glyma14g14200.1	Glycine_max
Contig_1271	9	Contig_1271;Contig_5467;Contig_6019;Contig_8134;Contig_8177;Contig_19529;Contig_83416;Contig_122022;Contig_128430	eugene3.00021349	Populus_trichocarpa
Contig_3006	9	Contig_3004;Contig_3005;Contig_3006;Contig_8486;Contig_8487;Contig_9319;Contig_55117;Contig_59513;Contig_60047	30183.m001287	Ricinus_communis
Contig_30462	9	Contig_5364;Contig_7805;Contig_9154;Contig_30462;Contig_38558;Contig_67237;Contig_81189;Contig_81295;Contig_103444	29986.m001625	Ricinus_communis
Contig_126286	9	Contig_6807;Contig_6808;Contig_8003;Contig_10988;Contig_15852;Contig_56457;Contig_79841;Contig_85677;Contig_126286	GRMZM2G111172_P01	Zea_mays
Contig_145668	9	Contig_18843;Contig_52325;Contig_56859;Contig_60386;Contig_87758;Contig_100000;Contig_105932;Contig_144041;Contig_145668	ppa024777m|PACid:17665993	Pruns_persica
Contig_86935	9	Contig_31004;Contig_86935;Contig_88439;Contig_108783;Contig_110567;Contig_121761;Contig_122315;Contig_124475;Contig_128148	LOC_Os03g06139.1	Oryza_sativa
Contig_2265	9	Contig_2264;Contig_2265;Contig_22383;Contig_33237;Contig_35508;Contig_35509;Contig_47473;Contig_60722;Contig_84697	ppa004196m|PACid:17653181	Pruns_persica
Contig_39880	9	Contig_320;Contig_8810;Contig_9371;Contig_34456;Contig_37718;Contig_39880;Contig_49134;Contig_67010;Contig_71841	GSVIVP00021792001	Vitis_vinifera
Contig_2028	9	Contig_2028;Contig_11360;Contig_18340;Contig_21350;Contig_55165;Contig_79882;Contig_100449;Contig_121166;Contig_124312	GRMZM2G032003_P01	Zea_mays
Contig_42344	9	Contig_15067;Contig_17935;Contig_25411;Contig_35932;Contig_36777;Contig_42344;Contig_43629;Contig_45534;Contig_102982	SiPROV011335m|PACid:18193219	Setaria_italica
Contig_19412	9	Contig_3118;Contig_19412;Contig_23763;Contig_45735;Contig_62551;Contig_64833;Contig_75899;Contig_78666;Contig_144047	eugene3.02080032	Populus_trichocarpa
Contig_20492	9	Contig_20492;Contig_20493;Contig_20494;Contig_25330;Contig_25331;Contig_32046;Contig_79425;Contig_97239;Contig_138583	GSVIVP00019252001	Vitis_vinifera
Contig_21918	9	Contig_21918;Contig_22212;Contig_35921;Contig_35922;Contig_35923;Contig_47314;Contig_65276;Contig_83789;Contig_140122	SiPROV031345m|PACid:18190912	Setaria_italica
Contig_2793	9	Contig_2793;Contig_8024;Contig_38794;Contig_38795;Contig_39763;Contig_40327;Contig_40840;Contig_45437;Contig_122736	Glyma13g23230.1	Glycine_max
Contig_7378	9	Contig_7378;Contig_13346;Contig_15600;Contig_16073;Contig_16790;Contig_19877;Contig_19878;Contig_29067;Contig_113714	Sb01g046090.2	Sorghum_bicolor
Contig_48107	9	Contig_10538;Contig_17150;Contig_21606;Contig_48107;Contig_57392;Contig_65593;Contig_86702;Contig_91123;Contig_140053	AT1G70740.1	Arabidopsis_thaliana
Contig_41217	9	Contig_41217;Contig_45940;Contig_137220;Contig_137223;Contig_140463;Contig_140594;Contig_140933;Contig_142639;Contig_144557	ppa026443m|PACid:17648344	Pruns_persica
Contig_16134	9	Contig_9417;Contig_16134;Contig_17954;Contig_27529;Contig_31113;Contig_48516;Contig_80138;Contig_105097;Contig_106830	30128.m008614	Ricinus_communis
Contig_24317	9	Contig_10566;Contig_10875;Contig_20350;Contig_23684;Contig_24317;Contig_44448;Contig_88596;Contig_90722;Contig_143742	grail3.0330000101	Populus_trichocarpa
Contig_17673	9	Contig_4765;Contig_16182;Contig_17020;Contig_17673;Contig_27299;Contig_45230;Contig_112955;Contig_135733;Contig_144191	AC235757_45.1	Medicago_truncatula
Contig_15330	9	Contig_5305;Contig_7572;Contig_15330;Contig_22110;Contig_24546;Contig_61445;Contig_69508;Contig_92024;Contig_110547	SiPROV003505m|PACid:18204957	Setaria_italica
Contig_34297	9	Contig_34297;Contig_50262;Contig_51942;Contig_80728;Contig_107538;Contig_119946;Contig_132966;Contig_136109;Contig_140055	LOC_Os04g22990.1	Oryza_sativa
Contig_746	9	Contig_746;Contig_747;Contig_7286;Contig_7287;Contig_23479;Contig_29068;Contig_48956;Contig_78202;Contig_78913	AT4G39960.1	Arabidopsis_thaliana
Contig_846	9	Contig_846;Contig_5738;Contig_10135;Contig_10136;Contig_23983;Contig_26857;Contig_32142;Contig_35553;Contig_48902	AC212791_2.1	Solanum_lycopersicum
Contig_49991	9	Contig_5706;Contig_49991;Contig_65813;Contig_69281;Contig_73884;Contig_80146;Contig_135858;Contig_135899;Contig_142966	AC215406_13.1	Solanum_lycopersicum
Contig_63901	9	Contig_24341;Contig_34099;Contig_38077;Contig_58692;Contig_61284;Contig_63901;Contig_88393;Contig_107708;Contig_141859	ppa001444m|PACid:17650447	Pruns_persica
Contig_4496	9	Contig_913;Contig_4104;Contig_4496;Contig_4497;Contig_10652;Contig_10653;Contig_86978;Contig_108382;Contig_121734	Glyma03g34950.2	Glycine_max
Contig_108309	9	Contig_36505;Contig_108309;Contig_113040;Contig_136528;Contig_137734;Contig_137813;Contig_137988;Contig_138032;Contig_139477	LOC_Os12g10310.1	Oryza_sativa
Contig_1385	9	Contig_183;Contig_1043;Contig_1385;Contig_5601;Contig_5602;Contig_12137;Contig_12138;Contig_89540;Contig_112741	29794.m003421	Ricinus_communis
Contig_64522	9	Contig_30534;Contig_30535;Contig_36503;Contig_42673;Contig_64522;Contig_68696;Contig_97376;Contig_100208;Contig_109631	ppa002395m|PACid:17644571	Pruns_persica
Contig_10885	9	Contig_10885;Contig_12172;Contig_12173;Contig_17080;Contig_20420;Contig_33092;Contig_33093;Contig_37757;Contig_90539	SiPROV004876m|PACid:18186762	Setaria_italica
Contig_597	9	Contig_597;Contig_918;Contig_12182;Contig_13971;Contig_25765;Contig_37445;Contig_44882;Contig_44883;Contig_81587	Glyma08g04110.1	Glycine_max
Contig_34650	9	Contig_34650;Contig_71201;Contig_73651;Contig_75901;Contig_75902;Contig_81541;Contig_90137;Contig_94738;Contig_122604	30054.m000788	Ricinus_communis
Contig_17598	9	Contig_3774;Contig_6926;Contig_6927;Contig_17598;Contig_35817;Contig_47641;Contig_68471;Contig_135783;Contig_144640	29629.m001409	Ricinus_communis
Contig_725	9	Contig_725;Contig_1550;Contig_1807;Contig_6941;Contig_16955;Contig_23760;Contig_35169;Contig_47295;Contig_104063	GSVIVP00018912001	Vitis_vinifera
Contig_36184	9	Contig_2893;Contig_17754;Contig_17755;Contig_20717;Contig_20750;Contig_36184;Contig_47999;Contig_50005;Contig_60502	evm.TU.supercontig_49.96	Carica_papaya
Contig_57539	9	Contig_22915;Contig_24017;Contig_24018;Contig_24999;Contig_26828;Contig_28629;Contig_30624;Contig_45731;Contig_57539	29739.m003569	Ricinus_communis
Contig_16702	9	Contig_11796;Contig_16702;Contig_17846;Contig_55564;Contig_71663;Contig_73962;Contig_88630;Contig_104385;Contig_117527	Glyma19g40720.1	Glycine_max
Contig_73902	9	Contig_72896;Contig_73902;Contig_132571;Contig_139982;Contig_140734;Contig_141973;Contig_141974;Contig_142660;Contig_147420	Glyma18g12200.1	Glycine_max
Contig_7110	9	Contig_7110;Contig_12566;Contig_27946;Contig_30502;Contig_43064;Contig_47902;Contig_82475;Contig_92297;Contig_121004	ppa021461m|PACid:17668545	Pruns_persica
Contig_9451	9	Contig_7796;Contig_9451;Contig_14801;Contig_15436;Contig_32886;Contig_40897;Contig_46237;Contig_95853;Contig_122602	29830.m001387	Ricinus_communis
Contig_31546	9	Contig_4336;Contig_4623;Contig_9428;Contig_27574;Contig_31546;Contig_31661;Contig_42838;Contig_43232;Contig_58111	Glyma13g02450.1	Glycine_max
Contig_28011	9	Contig_11511;Contig_18166;Contig_27232;Contig_28011;Contig_37054;Contig_80523;Contig_93205;Contig_96293;Contig_126532	Medtr8g139860.1	Medicago_truncatula
Contig_489	9	Contig_489;Contig_1057;Contig_1272;Contig_2651;Contig_6567;Contig_22175;Contig_22855;Contig_23312;Contig_108348	29889.m003313	Ricinus_communis
Contig_59488	9	Contig_10465;Contig_25920;Contig_59487;Contig_59488;Contig_66614;Contig_77786;Contig_85372;Contig_124339;Contig_138873	LOC_Os06g25820.1	Oryza_sativa
Contig_27447	9	Contig_839;Contig_27447;Contig_50074;Contig_57574;Contig_92128;Contig_135830;Contig_137797;Contig_137798;Contig_143176	Medtr5g079480.1	Medicago_truncatula
Contig_145828	9	Contig_16548;Contig_44580;Contig_44582;Contig_44583;Contig_138509;Contig_139227;Contig_140101;Contig_140681;Contig_145828	GSVIVP00003142001	Vitis_vinifera
Contig_140738	9	Contig_78546;Contig_88034;Contig_93774;Contig_109070;Contig_131265;Contig_132971;Contig_140738;Contig_142683;Contig_143620	ppa021786m|PACid:17663447	Pruns_persica
Contig_22083	9	Contig_17588;Contig_22083;Contig_27272;Contig_27273;Contig_31788;Contig_31789;Contig_38848;Contig_42324;Contig_98092	Medtr8g115860.1	Medicago_truncatula
Contig_97519	9	Contig_1802;Contig_32228;Contig_89040;Contig_97519;Contig_141155;Contig_141583;Contig_141923;Contig_143031;Contig_143809	evm.TU.supercontig_66.104	Carica_papaya
Contig_28517	9	Contig_1573;Contig_5330;Contig_5331;Contig_8463;Contig_13939;Contig_28517;Contig_37384;Contig_43052;Contig_95068	SiPROV019399m|PACid:18173260	Setaria_italica
Contig_46271	9	Contig_3616;Contig_15751;Contig_22044;Contig_25750;Contig_46271;Contig_69746;Contig_89016;Contig_123867;Contig_124024	GSVIVP00000484001	Vitis_vinifera
Contig_1701	9	Contig_1701;Contig_67285;Contig_86306;Contig_98887;Contig_103308;Contig_113732;Contig_133599;Contig_139951;Contig_146829	LOC_Os03g59264.1	Oryza_sativa
Contig_4523	9	Contig_4364;Contig_4523;Contig_14315;Contig_14316;Contig_40525;Contig_50273;Contig_53146;Contig_63626;Contig_112042	LOC_Os04g56320.1	Oryza_sativa
Contig_44320	9	Contig_3288;Contig_11076;Contig_14232;Contig_15512;Contig_44320;Contig_77639;Contig_83950;Contig_110284;Contig_129787	ppa001054m|PACid:17651065	Pruns_persica
Contig_7541	9	Contig_1472;Contig_7541;Contig_12808;Contig_15917;Contig_16516;Contig_36937;Contig_38015;Contig_85514;Contig_128105	AT4G18670.1	Arabidopsis_thaliana
Contig_16243	9	Contig_10003;Contig_13287;Contig_13437;Contig_14550;Contig_16243;Contig_24873;Contig_26360;Contig_57142;Contig_122780	SiPROV020608m|PACid:18191134	Setaria_italica
Contig_38573	9	Contig_2251;Contig_2252;Contig_4225;Contig_4226;Contig_36805;Contig_37153;Contig_38573;Contig_38574;Contig_132259	Glyma15g41540.2	Glycine_max
Contig_10218	9	Contig_1784;Contig_9863;Contig_9864;Contig_10058;Contig_10217;Contig_10218;Contig_52830;Contig_58419;Contig_116224	evm.TU.supercontig_72.53	Carica_papaya
Contig_18188	9	Contig_12568;Contig_12569;Contig_12608;Contig_18188;Contig_31371;Contig_60082;Contig_70080;Contig_70081;Contig_118935	Glyma01g06780.1	Glycine_max
Contig_16063	9	Contig_4832;Contig_16063;Contig_19206;Contig_25957;Contig_29914;Contig_45412;Contig_102354;Contig_115102;Contig_144615	GSVIVP00016651001	Vitis_vinifera
Contig_31544	9	Contig_5606;Contig_12099;Contig_12100;Contig_12101;Contig_31544;Contig_37872;Contig_60999;Contig_115302;Contig_138176	GSVIVP00001874001	Vitis_vinifera
Contig_57475	9	Contig_47737;Contig_55394;Contig_57475;Contig_64817;Contig_69019;Contig_71164;Contig_72781;Contig_106459;Contig_118190	Glyma07g28640.1	Glycine_max
Contig_18615	9	Contig_13323;Contig_13324;Contig_17535;Contig_18615;Contig_18616;Contig_29935;Contig_39448;Contig_43822;Contig_70407	29904.m002996	Ricinus_communis
Contig_2623	9	Contig_2623;Contig_2624;Contig_7347;Contig_22002;Contig_43214;Contig_113748;Contig_137021;Contig_139112;Contig_142081	SiPROV006480m|PACid:18168809	Setaria_italica
Contig_7072	9	Contig_7072;Contig_8329;Contig_18739;Contig_27530;Contig_27531;Contig_44510;Contig_49296;Contig_69204;Contig_89370	29848.m004577	Ricinus_communis
Contig_67003	9	Contig_5370;Contig_8195;Contig_8196;Contig_17167;Contig_49609;Contig_57815;Contig_67003;Contig_98382;Contig_123023	GSVIVP00012192001	Vitis_vinifera
Contig_928	9	Contig_928;Contig_26650;Contig_33050;Contig_33051;Contig_43390;Contig_60111;Contig_70840;Contig_108442;Contig_114476	29686.m000889	Ricinus_communis
Contig_109712	9	Contig_35456;Contig_58325;Contig_75298;Contig_94841;Contig_98308;Contig_109712;Contig_128282;Contig_135484;Contig_143831	LOC_Os12g15350.1	Oryza_sativa
Contig_33824	9	Contig_9161;Contig_14009;Contig_21092;Contig_33824;Contig_37353;Contig_74555;Contig_102671;Contig_127319;Contig_129751	ppa000275m|PACid:17660006	Pruns_persica
Contig_4463	9	Contig_4463;Contig_4464;Contig_18472;Contig_20961;Contig_30951;Contig_30968;Contig_35632;Contig_51885;Contig_142384	ppa025424m|PACid:17659842	Pruns_persica
Contig_8478	9	Contig_8478;Contig_9563;Contig_17001;Contig_20909;Contig_35292;Contig_37853;Contig_53540;Contig_115049;Contig_125052	Medtr1g129660.1	Medicago_truncatula
Contig_9342	9	Contig_9342;Contig_25304;Contig_34739;Contig_52414;Contig_69345;Contig_69346;Contig_87214;Contig_101181;Contig_139460	SiPROV005860m|PACid:18200925	Setaria_italica
Contig_57580	9	Contig_13656;Contig_25774;Contig_40728;Contig_57580;Contig_73655;Contig_77250;Contig_119362;Contig_120723;Contig_140828	LOC_Os02g13850.1	Oryza_sativa
Contig_24110	9	Contig_9812;Contig_24108;Contig_24109;Contig_24110;Contig_25244;Contig_32872;Contig_50928;Contig_55129;Contig_83659	GSVIVP00030125001	Vitis_vinifera
Contig_11985	9	Contig_8262;Contig_8263;Contig_8264;Contig_11985;Contig_12142;Contig_26466;Contig_29770;Contig_51182;Contig_71673	ppa007982m|PACid:17664216	Pruns_persica
Contig_26664	9	Contig_4845;Contig_26664;Contig_29409;Contig_31663;Contig_32634;Contig_48476;Contig_50305;Contig_63498;Contig_102787	GSVIVP00023994001	Vitis_vinifera
Contig_17094	9	Contig_6526;Contig_17094;Contig_24349;Contig_24350;Contig_35395;Contig_74694;Contig_105439;Contig_113598;Contig_145556	AP010652_5.1	Solanum_lycopersicum
Contig_9792	9	Contig_93;Contig_9792;Contig_27727;Contig_41561;Contig_48991;Contig_70016;Contig_70017;Contig_107931;Contig_109095	AT5G63420.1	Arabidopsis_thaliana
Contig_3956	9	Contig_3956;Contig_17969;Contig_17970;Contig_47018;Contig_74393;Contig_92997;Contig_101969;Contig_104916;Contig_107973	28838.m000257	Ricinus_communis
Contig_27810	9	Contig_5986;Contig_14213;Contig_19362;Contig_26270;Contig_27810;Contig_34370;Contig_47950;Contig_56337;Contig_135431	ppa002730m|PACid:17647003	Pruns_persica
Contig_114014	9	Contig_19407;Contig_56115;Contig_96311;Contig_99728;Contig_114004;Contig_114014;Contig_122137;Contig_122503;Contig_126171	29678.m000496	Ricinus_communis
Contig_4064	9	Contig_4064;Contig_12253;Contig_13015;Contig_25639;Contig_25817;Contig_96766;Contig_104529;Contig_105866;Contig_136945	Glyma18g20600.1	Glycine_max
Contig_3405	9	Contig_3405;Contig_4344;Contig_4716;Contig_9018;Contig_9019;Contig_15104;Contig_20634;Contig_25906;Contig_98854	CT990488_10.1	Solanum_lycopersicum
Contig_6221	9	Contig_6219;Contig_6220;Contig_6221;Contig_18459;Contig_79409;Contig_88113;Contig_101229;Contig_117280;Contig_124108	29693.m002025	Ricinus_communis
Contig_33214	9	Contig_8721;Contig_12954;Contig_13697;Contig_13698;Contig_25397;Contig_33214;Contig_36207;Contig_44290;Contig_101274	ppa018015m|PACid:17666965	Pruns_persica
Contig_7239	9	Contig_1826;Contig_7239;Contig_24577;Contig_24605;Contig_26743;Contig_29893;Contig_47768;Contig_56064;Contig_70822	SiPROV002205m|PACid:18178024	Setaria_italica
Contig_58794	9	Contig_20064;Contig_20065;Contig_36849;Contig_58794;Contig_76836;Contig_81744;Contig_93614;Contig_98422;Contig_135625	Glyma08g41350.1	Glycine_max
Contig_1774	9	Contig_1702;Contig_1703;Contig_1774;Contig_6366;Contig_17949;Contig_20457;Contig_26686;Contig_57932;Contig_107614	29790.m000820	Ricinus_communis
Contig_3932	9	Contig_2031;Contig_3932;Contig_3933;Contig_6062;Contig_6063;Contig_9739;Contig_15760;Contig_17186;Contig_133560	estExt_fgenesh4_pg.C_LG_III1884	Populus_trichocarpa
Contig_207	9	Contig_206;Contig_207;Contig_5451;Contig_5526;Contig_11424;Contig_17542;Contig_34465;Contig_93706;Contig_96162	27446.m000490	Ricinus_communis
Contig_4035	9	Contig_3729;Contig_4035;Contig_4036;Contig_12049;Contig_15461;Contig_21468;Contig_40578;Contig_100700;Contig_113020	GSVIVP00015826001	Vitis_vinifera
Contig_13679	9	Contig_13679;Contig_20600;Contig_33726;Contig_33727;Contig_36238;Contig_39454;Contig_50709;Contig_100823;Contig_144501	AT5G58440.1	Arabidopsis_thaliana
Contig_18047	9	Contig_14446;Contig_18047;Contig_22781;Contig_48889;Contig_71974;Contig_99208;Contig_115579;Contig_139935;Contig_141367	Glyma01g37720.1	Glycine_max
Contig_7642	9	Contig_7642;Contig_12242;Contig_25467;Contig_28150;Contig_29355;Contig_39027;Contig_72375;Contig_78345;Contig_128016	GRMZM2G407517_P01	Zea_mays
Contig_4512	9	Contig_4512;Contig_27508;Contig_29902;Contig_43240;Contig_47766;Contig_63710;Contig_82061;Contig_86285;Contig_140885	29726.m003971	Ricinus_communis
Contig_31599	9	Contig_16622;Contig_30578;Contig_31599;Contig_33354;Contig_33355;Contig_44160;Contig_85130;Contig_117741;Contig_146134	fgenesh4_pg.C_LG_I002019	Populus_trichocarpa
Contig_122085	9	Contig_26220;Contig_73365;Contig_73366;Contig_76404;Contig_89061;Contig_99621;Contig_119459;Contig_122085;Contig_141434	jgi|Selmo1|407825|fgenesh2_pg.C_scaffold_7000456	Selaginella_smoellendorffii
Contig_4501	9	Contig_4501;Contig_4502;Contig_7242;Contig_7243;Contig_29762;Contig_32616;Contig_34636;Contig_42032;Contig_51805	Glyma05g37670.1	Glycine_max
Contig_1801	9	Contig_1801;Contig_2204;Contig_7702;Contig_7802;Contig_8959;Contig_12940;Contig_54916;Contig_56075;Contig_56129	AC209660_3.1	Solanum_lycopersicum
Contig_67308	9	Contig_1414;Contig_5748;Contig_17005;Contig_33502;Contig_67308;Contig_81068;Contig_86929;Contig_108199;Contig_126130	AP009593_5.1	Solanum_lycopersicum
Contig_11408	9	Contig_7111;Contig_11408;Contig_17702;Contig_31708;Contig_32887;Contig_33626;Contig_39385;Contig_71021;Contig_102555	GSVIVP00036395001	Vitis_vinifera
Contig_33172	9	Contig_33172;Contig_33197;Contig_34666;Contig_38345;Contig_45487;Contig_49543;Contig_64006;Contig_81977;Contig_127186	Medtr4g024210.1	Medicago_truncatula
Contig_13635	9	Contig_13635;Contig_42579;Contig_87801;Contig_105552;Contig_112578;Contig_133358;Contig_141081;Contig_143232;Contig_145154	evm.TU.supercontig_10.185	Carica_papaya
Contig_18270	9	Contig_5698;Contig_14285;Contig_18270;Contig_29666;Contig_30864;Contig_50022;Contig_67651;Contig_92583;Contig_101030	ppa000020m|PACid:17643250	Pruns_persica
Contig_1464	9	Contig_1312;Contig_1464;Contig_2831;Contig_6012;Contig_27206;Contig_30840;Contig_36989;Contig_91387;Contig_93601	evm.TU.supercontig_3.128	Carica_papaya
Contig_958	9	Contig_958;Contig_959;Contig_1407;Contig_72984;Contig_73339;Contig_76319;Contig_83554;Contig_98763;Contig_115655	30073.m002213	Ricinus_communis
Contig_19781	9	Contig_10893;Contig_13364;Contig_13365;Contig_13366;Contig_15964;Contig_19781;Contig_21217;Contig_30754;Contig_37738	30128.m008785	Ricinus_communis
Contig_24998	9	Contig_4186;Contig_18359;Contig_24998;Contig_35913;Contig_37023;Contig_56289;Contig_66973;Contig_81293;Contig_114420	evm.TU.supercontig_23.114	Carica_papaya
Contig_8900	9	Contig_8900;Contig_11851;Contig_13128;Contig_13130;Contig_32226;Contig_41471;Contig_41472;Contig_79049;Contig_85207	GSVIVP00032325001	Vitis_vinifera
Contig_7350	9	Contig_7349;Contig_7350;Contig_30308;Contig_30309;Contig_31991;Contig_31992;Contig_61913;Contig_107434;Contig_115030	AT3G56040.1	Arabidopsis_thaliana
Contig_43802	9	Contig_1718;Contig_12811;Contig_17466;Contig_36802;Contig_43802;Contig_76161;Contig_79893;Contig_87901;Contig_118657	evm.TU.supercontig_64.116	Carica_papaya
Contig_34008	9	Contig_34008;Contig_34009;Contig_34576;Contig_67711;Contig_71008;Contig_79042;Contig_81557;Contig_112207;Contig_141388	Sb01g013490.1	Sorghum_bicolor
Contig_1068	9	Contig_1068;Contig_16609;Contig_16610;Contig_16611;Contig_16612;Contig_22438;Contig_23545;Contig_31193;Contig_107211	GSVIVP00030437001	Vitis_vinifera
Contig_14432	9	Contig_14432;Contig_14433;Contig_19313;Contig_23776;Contig_23777;Contig_32366;Contig_51087;Contig_56316;Contig_117334	GRMZM2G152485_P01	Zea_mays
Contig_20428	9	Contig_20427;Contig_20428;Contig_29421;Contig_29422;Contig_35210;Contig_35241;Contig_35768;Contig_52896;Contig_58077	SiPROV003105m|PACid:18196558	Setaria_italica
Contig_4508	9	Contig_3158;Contig_4508;Contig_4509;Contig_5260;Contig_24929;Contig_38784;Contig_56001;Contig_73561;Contig_81312	AC215385_2.1	Solanum_lycopersicum
Contig_3550	9	Contig_3550;Contig_11534;Contig_19298;Contig_25740;Contig_40872;Contig_41479;Contig_49972;Contig_68222;Contig_73621	CU179634_10.1	Solanum_lycopersicum
Contig_83775	9	Contig_17763;Contig_56947;Contig_61844;Contig_62733;Contig_83775;Contig_117889;Contig_137794;Contig_140547;Contig_140875	GSVIVP00037749001	Vitis_vinifera
Contig_11203	9	Contig_7859;Contig_7860;Contig_11203;Contig_26194;Contig_71988;Contig_75816;Contig_86557;Contig_96785;Contig_107511	Glyma10g28600.1	Glycine_max
Contig_344	9	Contig_344;Contig_5293;Contig_5294;Contig_6425;Contig_26787;Contig_26788;Contig_35310;Contig_121021;Contig_131056	LOC_Os01g17390.1	Oryza_sativa
Contig_23543	9	Contig_20787;Contig_23543;Contig_26961;Contig_33498;Contig_38800;Contig_42183;Contig_51104;Contig_83698;Contig_143751	GSVIVP00032396001	Vitis_vinifera
Contig_13809	9	Contig_1665;Contig_13809;Contig_14358;Contig_42298;Contig_50578;Contig_53547;Contig_53548;Contig_90716;Contig_100782	SiPROV002368m|PACid:18195974	Setaria_italica
Contig_7053	9	Contig_7052;Contig_7053;Contig_61585;Contig_61586;Contig_69187;Contig_69188;Contig_77076;Contig_79721;Contig_87845	Sb02g004310.1	Sorghum_bicolor
Contig_16732	9	Contig_7815;Contig_16732;Contig_17144;Contig_25288;Contig_25289;Contig_32958;Contig_42900;Contig_60185;Contig_82032	SiPROV009142m|PACid:18198391	Setaria_italica
Contig_4133	9	Contig_4133;Contig_6169;Contig_10774;Contig_11832;Contig_13900;Contig_23966;Contig_83361;Contig_108395;Contig_117934	Glyma16g08110.2	Glycine_max
Contig_24684	9	Contig_24684;Contig_37833;Contig_46752;Contig_74825;Contig_79394;Contig_82963;Contig_85996;Contig_102558;Contig_110366	ppa019597m|PACid:17650726	Pruns_persica
Contig_75894	9	Contig_6824;Contig_11198;Contig_33401;Contig_69307;Contig_72519;Contig_75894;Contig_75896;Contig_90628;Contig_111805	GRMZM2G343543_P02	Zea_mays
Contig_15370	9	Contig_15370;Contig_31455;Contig_34181;Contig_102429;Contig_106502;Contig_139110;Contig_139879;Contig_141710;Contig_144296	SiPROV000018m|PACid:18196435	Setaria_italica
Contig_8401	9	Contig_5014;Contig_5015;Contig_8400;Contig_8401;Contig_11316;Contig_11317;Contig_25626;Contig_74763;Contig_81733	LOC_Os06g03660.1	Oryza_sativa
Contig_7816	9	Contig_7816;Contig_8364;Contig_8365;Contig_8366;Contig_17010;Contig_18215;Contig_30619;Contig_35380;Contig_40189	ppa007562m|PACid:17641605	Pruns_persica
Contig_22685	9	Contig_9254;Contig_22685;Contig_60552;Contig_80964;Contig_86398;Contig_97425;Contig_105561;Contig_136954;Contig_142843	ppa000587m|PACid:17657240	Pruns_persica
Contig_39424	9	Contig_39424;Contig_67163;Contig_83040;Contig_83041;Contig_89498;Contig_98648;Contig_118675;Contig_136096;Contig_142632	GSVIVP00007182001	Vitis_vinifera
Contig_8179	9	Contig_7744;Contig_8179;Contig_8192;Contig_9361;Contig_18281;Contig_38842;Contig_48352;Contig_58761;Contig_101381	LOC_Os03g13100.1	Oryza_sativa
Contig_48612	9	Contig_8001;Contig_8002;Contig_8040;Contig_17795;Contig_23913;Contig_43387;Contig_48612;Contig_111310;Contig_140583	ppa015858m|PACid:17651675	Pruns_persica
Contig_15680	9	Contig_15680;Contig_26037;Contig_30807;Contig_40871;Contig_58912;Contig_67038;Contig_115830;Contig_117973;Contig_130460	ppa015150m|PACid:17647506	Pruns_persica
Contig_90824	9	Contig_64570;Contig_90824;Contig_95274;Contig_104474;Contig_108409;Contig_119119;Contig_122243;Contig_124063;Contig_138800	evm.TU.supercontig_10.132	Carica_papaya
Contig_10603	9	Contig_10603;Contig_63506;Contig_67305;Contig_85704;Contig_86906;Contig_88112;Contig_94903;Contig_98521;Contig_114038	Medtr5g048830.1	Medicago_truncatula
Contig_2175	9	Contig_2175;Contig_2660;Contig_8038;Contig_8039;Contig_20008;Contig_32375;Contig_36999;Contig_37000;Contig_57213	GRMZM2G080231_P01	Zea_mays
Contig_13255	9	Contig_13255;Contig_17239;Contig_19509;Contig_29634;Contig_29667;Contig_29954;Contig_37974;Contig_46996;Contig_68213	GSVIVP00010702001	Vitis_vinifera
Contig_59454	9	Contig_319;Contig_7223;Contig_10427;Contig_10597;Contig_38969;Contig_55433;Contig_56137;Contig_59454;Contig_59455	evm.TU.supercontig_57.52	Carica_papaya
Contig_2237	9	Contig_335;Contig_2237;Contig_2649;Contig_9930;Contig_9931;Contig_22414;Contig_39196;Contig_89874;Contig_109057	ppa018715m|PACid:17640593	Pruns_persica
Contig_6873	9	Contig_6871;Contig_6872;Contig_6873;Contig_13452;Contig_13488;Contig_14063;Contig_87366;Contig_114151;Contig_143945	evm.TU.supercontig_25.202	Carica_papaya
Contig_69338	9	Contig_28116;Contig_59589;Contig_63236;Contig_65569;Contig_67402;Contig_69338;Contig_101287;Contig_107821;Contig_136051	AT5G18880.1	Arabidopsis_thaliana
Contig_104485	9	Contig_94141;Contig_102892;Contig_104485;Contig_136790;Contig_142105;Contig_142580;Contig_142779;Contig_143956;Contig_144408	LOC_Os11g40460.1	Oryza_sativa
Contig_4734	9	Contig_1323;Contig_2991;Contig_4734;Contig_10967;Contig_11338;Contig_13885;Contig_30564;Contig_54982;Contig_73223	Glyma06g12720.1	Glycine_max
Contig_3457	9	Contig_3457;Contig_40566;Contig_40567;Contig_51829;Contig_59531;Contig_80272;Contig_84978;Contig_101429;Contig_110603	LOC_Os01g74460.1	Oryza_sativa
Contig_49643	9	Contig_14443;Contig_14444;Contig_47055;Contig_47056;Contig_49643;Contig_50011;Contig_87688;Contig_89376;Contig_124419	AT5G01500.1	Arabidopsis_thaliana
Contig_4896	9	Contig_4896;Contig_5130;Contig_7302;Contig_19133;Contig_27271;Contig_27593;Contig_35585;Contig_70986;Contig_82972	AT5G35980.1	Arabidopsis_thaliana
Contig_1300	9	Contig_1300;Contig_2489;Contig_8590;Contig_9403;Contig_15879;Contig_18554;Contig_23065;Contig_29179;Contig_95153	Glyma14g04430.1	Glycine_max
Contig_17470	9	Contig_11115;Contig_13415;Contig_17469;Contig_17470;Contig_24885;Contig_33409;Contig_39423;Contig_72446;Contig_79846	Glyma18g47560.1	Glycine_max
Contig_42475	9	Contig_7469;Contig_14088;Contig_15435;Contig_23722;Contig_26204;Contig_27433;Contig_42475;Contig_95152;Contig_115588	SiPROV019113m|PACid:18169373	Setaria_italica
Contig_2582	9	Contig_2582;Contig_6617;Contig_16483;Contig_16484;Contig_16935;Contig_22699;Contig_42332;Contig_61419;Contig_61856	Glyma06g18030.1	Glycine_max
Contig_38753	9	Contig_2455;Contig_4886;Contig_8583;Contig_9828;Contig_13947;Contig_24874;Contig_38753;Contig_57489;Contig_96383	SiPROV015583m|PACid:18185758	Setaria_italica
Contig_11672	9	Contig_4533;Contig_11672;Contig_24579;Contig_24615;Contig_25499;Contig_28501;Contig_45154;Contig_57607;Contig_59933	27758.m000323	Ricinus_communis
Contig_9661	9	Contig_9661;Contig_10294;Contig_10295;Contig_10296;Contig_16085;Contig_40729;Contig_49999;Contig_54570;Contig_92057	Glyma02g45800.1	Glycine_max
Contig_142938	9	Contig_11008;Contig_68402;Contig_76048;Contig_91351;Contig_98506;Contig_116083;Contig_127257;Contig_135645;Contig_142938	LOC_Os02g02050.1	Oryza_sativa
Contig_14146	9	Contig_2758;Contig_14143;Contig_14144;Contig_14145;Contig_14146;Contig_20817;Contig_22561;Contig_38130;Contig_38131	Glyma06g17930.1	Glycine_max
Contig_1277	9	Contig_1277;Contig_1365;Contig_1419;Contig_1719;Contig_4621;Contig_7567;Contig_18602;Contig_41159;Contig_42572	evm.TU.supercontig_6.285	Carica_papaya
Contig_43259	9	Contig_3082;Contig_7181;Contig_9126;Contig_21238;Contig_40372;Contig_43259;Contig_44819;Contig_79537;Contig_100951	ppa020002m|PACid:17657040	Pruns_persica
Contig_19389	9	Contig_10129;Contig_19388;Contig_19389;Contig_23979;Contig_23980;Contig_23981;Contig_44090;Contig_50404;Contig_72060	29912.m005375	Ricinus_communis
Contig_3303	9	Contig_3303;Contig_12939;Contig_14450;Contig_20780;Contig_24644;Contig_28242;Contig_31291;Contig_38820;Contig_113488	EU180574_10.1	Solanum_lycopersicum
Contig_107078	9	Contig_53609;Contig_63182;Contig_82345;Contig_102398;Contig_107078;Contig_108540;Contig_117433;Contig_145402;Contig_145418	AC215469_2.1	Solanum_lycopersicum
Contig_40711	9	Contig_18926;Contig_25505;Contig_34775;Contig_40711;Contig_50754;Contig_55674;Contig_98718;Contig_106602;Contig_127085	eugene3.00002641	Populus_trichocarpa
Contig_946	9	Contig_701;Contig_946;Contig_948;Contig_19392;Contig_21437;Contig_103228;Contig_136699;Contig_138351;Contig_147017	evm.TU.supercontig_3.369	Carica_papaya
Contig_4723	9	Contig_4723;Contig_4724;Contig_12283;Contig_18081;Contig_39042;Contig_44223;Contig_44224;Contig_44225;Contig_143152	Glyma13g16820.1	Glycine_max
Contig_24263	9	Contig_21699;Contig_24263;Contig_35955;Contig_47250;Contig_64910;Contig_70288;Contig_84197;Contig_98671;Contig_103012	GSVIVP00020075001	Vitis_vinifera
Contig_140283	9	Contig_67538;Contig_71509;Contig_136296;Contig_137137;Contig_139146;Contig_140283;Contig_140652;Contig_141298;Contig_141788	29908.m006260	Ricinus_communis
Contig_20701	9	Contig_7022;Contig_9231;Contig_20701;Contig_33395;Contig_49893;Contig_50394;Contig_64356;Contig_69383;Contig_113253	ppa002372m|PACid:17645104	Pruns_persica
Contig_100679	9	Contig_27957;Contig_36847;Contig_36848;Contig_62589;Contig_100679;Contig_104714;Contig_116930;Contig_134746;Contig_135445	ppa026293m|PACid:17668496	Pruns_persica
Contig_22723	9	Contig_3132;Contig_3133;Contig_22723;Contig_33491;Contig_36689;Contig_43342;Contig_47115;Contig_55450;Contig_116976	Glyma15g16150.2	Glycine_max
Contig_2671	9	Contig_2378;Contig_2671;Contig_4114;Contig_5814;Contig_6197;Contig_7346;Contig_20708;Contig_22039;Contig_94604	GRMZM2G045330_P01	Zea_mays
Contig_11865	9	Contig_9932;Contig_11865;Contig_14530;Contig_18492;Contig_31178;Contig_54401;Contig_61401;Contig_85409;Contig_139701	AT5G45030.2	Arabidopsis_thaliana
Contig_112102	9	Contig_53977;Contig_71149;Contig_71150;Contig_112102;Contig_112103;Contig_118933;Contig_120924;Contig_135850;Contig_138785	ppa021879m|PACid:17661476	Pruns_persica
Contig_42881	9	Contig_11603;Contig_29178;Contig_35652;Contig_42881;Contig_44062;Contig_46735;Contig_84341;Contig_85964;Contig_86649	evm.TU.supercontig_3.76	Carica_papaya
Contig_79480	9	Contig_74575;Contig_79480;Contig_98325;Contig_103981;Contig_136140;Contig_140891;Contig_141995;Contig_142976;Contig_143423	ppa027062m|PACid:17656929	Pruns_persica
Contig_2451	9	Contig_2451;Contig_2452;Contig_3076;Contig_3077;Contig_3078;Contig_6643;Contig_11492;Contig_80537;Contig_121925	AT3G03960.1	Arabidopsis_thaliana
Contig_44645	9	Contig_21544;Contig_27583;Contig_30458;Contig_30908;Contig_35316;Contig_43161;Contig_44645;Contig_44646;Contig_52701	Glyma01g45030.1	Glycine_max
Contig_8154	9	Contig_8154;Contig_9389;Contig_15467;Contig_32284;Contig_33484;Contig_33512;Contig_42926;Contig_52806;Contig_59634	evm.TU.supercontig_66.19	Carica_papaya
Contig_145539	9	Contig_35415;Contig_50244;Contig_69912;Contig_85173;Contig_130022;Contig_140299;Contig_142477;Contig_142771;Contig_145539	GSVIVP00008986001	Vitis_vinifera
Contig_18449	9	Contig_3261;Contig_9916;Contig_18449;Contig_19504;Contig_34480;Contig_72553;Contig_76874;Contig_79658;Contig_87737	AC211079_15.1	Solanum_lycopersicum
Contig_43607	9	Contig_7994;Contig_17498;Contig_38267;Contig_43607;Contig_44912;Contig_53492;Contig_61829;Contig_70202;Contig_87387	29805.m001489	Ricinus_communis
Contig_55047	9	Contig_39342;Contig_53964;Contig_55046;Contig_55047;Contig_61331;Contig_112729;Contig_140098;Contig_142157;Contig_144981	LOC_Os09g26970.1	Oryza_sativa
Contig_64772	9	Contig_17649;Contig_50396;Contig_64772;Contig_65090;Contig_73265;Contig_79429;Contig_80131;Contig_102364;Contig_117487	Sb09g007400.1	Sorghum_bicolor
Contig_40799	8	Contig_6841;Contig_17885;Contig_17886;Contig_40799;Contig_54147;Contig_110588;Contig_113792;Contig_119902	GSVIVP00034019001	Vitis_vinifera
Contig_410	8	Contig_410;Contig_411;Contig_2331;Contig_4005;Contig_11251;Contig_56136;Contig_75148;Contig_97696	Sb10g002460.1	Sorghum_bicolor
Contig_4540	8	Contig_2291;Contig_4540;Contig_13596;Contig_31169;Contig_31383;Contig_59793;Contig_60887;Contig_109933	Glyma12g06760.1	Glycine_max
Contig_9343	8	Contig_9343;Contig_23209;Contig_27835;Contig_39491;Contig_41272;Contig_98884;Contig_114101;Contig_129330	30147.m014032	Ricinus_communis
Contig_81215	8	Contig_47676;Contig_81215;Contig_117394;Contig_123478;Contig_131907;Contig_136438;Contig_137109;Contig_137759	LOC_Os02g47380.1	Oryza_sativa
Contig_760	8	Contig_477;Contig_760;Contig_761;Contig_6997;Contig_21576;Contig_25445;Contig_25960;Contig_88225	AT5G49910.1	Arabidopsis_thaliana
Contig_28344	8	Contig_11840;Contig_23965;Contig_28344;Contig_40095;Contig_76613;Contig_114516;Contig_127622;Contig_146522	GSVIVP00035203001	Vitis_vinifera
Contig_19819	8	Contig_5211;Contig_5317;Contig_7436;Contig_12785;Contig_19819;Contig_31583;Contig_88723;Contig_117610	SiPROV034148m|PACid:18192980	Setaria_italica
Contig_38646	8	Contig_8256;Contig_8257;Contig_8258;Contig_18483;Contig_18484;Contig_18485;Contig_38646;Contig_133014	ppa018309m|PACid:17645108	Pruns_persica
Contig_106282	8	Contig_70855;Contig_72922;Contig_106282;Contig_112674;Contig_112675;Contig_112676;Contig_113057;Contig_143740	Medtr6g077370.1	Medicago_truncatula
Contig_41490	8	Contig_37849;Contig_41490;Contig_77259;Contig_87251;Contig_101809;Contig_106443;Contig_136581;Contig_136780	Glyma08g27640.1	Glycine_max
Contig_72483	8	Contig_33748;Contig_43450;Contig_59384;Contig_72483;Contig_76175;Contig_115319;Contig_132697;Contig_145587	LOC_Os03g52794.1	Oryza_sativa
Contig_96873	8	Contig_15181;Contig_31685;Contig_81854;Contig_83753;Contig_87529;Contig_96873;Contig_97253;Contig_124668	AT5G23110.1	Arabidopsis_thaliana
Contig_97386	8	Contig_5514;Contig_42029;Contig_82360;Contig_85512;Contig_94122;Contig_97386;Contig_105324;Contig_127601	Glyma04g24870.1	Glycine_max
Contig_139677	8	Contig_30898;Contig_47842;Contig_120896;Contig_138848;Contig_139677;Contig_140855;Contig_141771;Contig_143445	jgi|Selmo1|428052|fgenesh2_pg.C_scaffold_97000080	Selaginella_smoellendorffii
Contig_49191	8	Contig_250;Contig_38115;Contig_49191;Contig_57836;Contig_71351;Contig_71793;Contig_73645;Contig_147417	GSVIVP00036723001	Vitis_vinifera
Contig_28735	8	Contig_8056;Contig_9002;Contig_11190;Contig_23963;Contig_28735;Contig_46519;Contig_50097;Contig_113652	C02HBa0013N18_19.1	Solanum_lycopersicum
Contig_23664	8	Contig_12749;Contig_23664;Contig_23813;Contig_23814;Contig_27463;Contig_62740;Contig_63531;Contig_71156	fgenesh4_pg.C_LG_II001887	Populus_trichocarpa
Contig_15356	8	Contig_4068;Contig_11109;Contig_15356;Contig_19086;Contig_19087;Contig_94752;Contig_101359;Contig_121122	30128.m008549	Ricinus_communis
Contig_14296	8	Contig_6676;Contig_14296;Contig_14297;Contig_46031;Contig_78101;Contig_90229;Contig_93825;Contig_107192	Glyma10g43020.1	Glycine_max
Contig_43920	8	Contig_39939;Contig_43920;Contig_51809;Contig_69958;Contig_78383;Contig_92490;Contig_93808;Contig_116684	GSVIVP00038407001	Vitis_vinifera
Contig_3554	8	Contig_3554;Contig_15103;Contig_19210;Contig_19387;Contig_35272;Contig_47962;Contig_86904;Contig_103385	Glyma11g06900.1	Glycine_max
Contig_127611	8	Contig_17848;Contig_45777;Contig_55837;Contig_62254;Contig_63664;Contig_74114;Contig_127611;Contig_136187	GSVIVP00008556001	Vitis_vinifera
Contig_10320	8	Contig_3885;Contig_10319;Contig_10320;Contig_11477;Contig_19117;Contig_19118;Contig_29026;Contig_55686	LOC_Os10g35470.1	Oryza_sativa
Contig_17955	8	Contig_5073;Contig_5074;Contig_15715;Contig_17955;Contig_19678;Contig_23448;Contig_69471;Contig_85522	ppa003413m|PACid:17642828	Pruns_persica
Contig_129221	8	Contig_27830;Contig_42978;Contig_46758;Contig_71155;Contig_82749;Contig_87259;Contig_88487;Contig_129221	LOC_Os09g29920.1	Oryza_sativa
Contig_13142	8	Contig_13142;Contig_45403;Contig_47265;Contig_69605;Contig_77530;Contig_108562;Contig_108706;Contig_119678	29726.m003920	Ricinus_communis
Contig_3509	8	Contig_972;Contig_3509;Contig_6779;Contig_9762;Contig_24001;Contig_39175;Contig_59986;Contig_68320	GSVIVP00024700001	Vitis_vinifera
Contig_7212	8	Contig_7212;Contig_44960;Contig_49414;Contig_82145;Contig_91084;Contig_110098;Contig_135264;Contig_145682	jgi|Selmo1|182516|estExt_Genewise1Plus.C_750034	Selaginella_smoellendorffii
Contig_7673	8	Contig_7673;Contig_14181;Contig_50162;Contig_50237;Contig_74098;Contig_81174;Contig_89636;Contig_99059	GRMZM2G078472_P03	Zea_mays
Contig_42238	8	Contig_28821;Contig_28853;Contig_31415;Contig_42238;Contig_45644;Contig_54473;Contig_55110;Contig_93019	29848.m004657	Ricinus_communis
Contig_138959	8	Contig_49360;Contig_112324;Contig_114140;Contig_125789;Contig_138959;Contig_140220;Contig_144582;Contig_145606	ppa026531m|PACid:17644988	Pruns_persica
Contig_72030	8	Contig_11748;Contig_24115;Contig_24569;Contig_25997;Contig_27765;Contig_58378;Contig_72030;Contig_72031	Glyma14g08940.1	Glycine_max
Contig_43120	8	Contig_3671;Contig_6189;Contig_8139;Contig_20311;Contig_22389;Contig_22390;Contig_28859;Contig_43120	estExt_Genewise1_v1.C_LG_I4955	Populus_trichocarpa
Contig_1567	8	Contig_1567;Contig_15827;Contig_15868;Contig_21009;Contig_26801;Contig_34641;Contig_34684;Contig_121029	ppa008834m|PACid:17650773	Pruns_persica
Contig_9804	8	Contig_9803;Contig_9804;Contig_26281;Contig_43564;Contig_59694;Contig_64719;Contig_72359;Contig_82249	fgenesh4_pg.C_LG_II000551	Populus_trichocarpa
Contig_42088	8	Contig_1199;Contig_19089;Contig_27599;Contig_42088;Contig_46101;Contig_46455;Contig_62815;Contig_141597	AT1G05630.1	Arabidopsis_thaliana
Contig_14449	8	Contig_3960;Contig_4963;Contig_4964;Contig_7369;Contig_14449;Contig_25037;Contig_34784;Contig_44563	GSVIVP00035830001	Vitis_vinifera
Contig_25852	8	Contig_25851;Contig_25852;Contig_32957;Contig_49310;Contig_61375;Contig_64832;Contig_75612;Contig_79743	GSVIVP00024715001	Vitis_vinifera
Contig_46694	8	Contig_22934;Contig_22935;Contig_46694;Contig_48840;Contig_52324;Contig_53732;Contig_67937;Contig_118975	ppa010694m|PACid:17662574	Pruns_persica
Contig_9317	8	Contig_3088;Contig_9317;Contig_19178;Contig_42528;Contig_44003;Contig_47014;Contig_48923;Contig_101551	AT1G52240.1	Arabidopsis_thaliana
Contig_12642	8	Contig_12642;Contig_39320;Contig_44549;Contig_46008;Contig_47616;Contig_78437;Contig_79525;Contig_88772	Glyma11g11070.1	Glycine_max
Contig_19267	8	Contig_7992;Contig_18109;Contig_19266;Contig_19267;Contig_31208;Contig_80348;Contig_86706;Contig_117900	SiPROV003230m|PACid:18169599	Setaria_italica
Contig_26590	8	Contig_7332;Contig_26590;Contig_35062;Contig_45752;Contig_68001;Contig_71708;Contig_92696;Contig_92697	AC211087_3.1	Solanum_lycopersicum
Contig_19954	8	Contig_14375;Contig_14397;Contig_19954;Contig_23720;Contig_24958;Contig_28917;Contig_54021;Contig_83122	fgenesh4_pm.C_scaffold_207000001	Populus_trichocarpa
Contig_20422	8	Contig_6474;Contig_17047;Contig_20411;Contig_20422;Contig_34893;Contig_36836;Contig_46976;Contig_119615	AT5G65840.1	Arabidopsis_thaliana
Contig_4398	8	Contig_2634;Contig_3033;Contig_4398;Contig_5091;Contig_9572;Contig_12937;Contig_21531;Contig_46582	eugene3.00120822	Populus_trichocarpa
Contig_69177	8	Contig_16348;Contig_21797;Contig_52094;Contig_52221;Contig_59768;Contig_61092;Contig_62126;Contig_69177	GSVIVP00018027001	Vitis_vinifera
Contig_63930	8	Contig_1115;Contig_40133;Contig_50890;Contig_63930;Contig_64629;Contig_102104;Contig_112202;Contig_135855	Medtr7g009350.1	Medicago_truncatula
Contig_15427	8	Contig_15427;Contig_35007;Contig_52796;Contig_55670;Contig_55720;Contig_68317;Contig_72878;Contig_74339	AC215486_5.1	Solanum_lycopersicum
Contig_32639	8	Contig_32639;Contig_41793;Contig_51838;Contig_61935;Contig_69073;Contig_71237;Contig_101998;Contig_118565	Glyma05g14760.1	Glycine_max
Contig_24279	8	Contig_24279;Contig_24280;Contig_49467;Contig_72463;Contig_79318;Contig_88590;Contig_118606;Contig_137966	ppa002884m|PACid:17647687	Pruns_persica
Contig_85247	8	Contig_24561;Contig_67000;Contig_73284;Contig_85247;Contig_93028;Contig_100076;Contig_119135;Contig_130331	LOC_Os04g20890.1	Oryza_sativa
Contig_52959	8	Contig_12377;Contig_23597;Contig_30530;Contig_51483;Contig_52959;Contig_58742;Contig_85039;Contig_121504	GSVIVP00002006001	Vitis_vinifera
Contig_13402	8	Contig_8894;Contig_9827;Contig_12588;Contig_13402;Contig_16651;Contig_19307;Contig_65700;Contig_66966	SiPROV035759m|PACid:18193115	Setaria_italica
Contig_1461	8	Contig_1461;Contig_4360;Contig_29873;Contig_34972;Contig_41489;Contig_68132;Contig_88830;Contig_125719	Glyma19g34290.2	Glycine_max
Contig_3801	8	Contig_3801;Contig_3802;Contig_4452;Contig_10555;Contig_13611;Contig_19789;Contig_62894;Contig_112651	AT2G27090.1	Arabidopsis_thaliana
Contig_552	8	Contig_552;Contig_1249;Contig_9035;Contig_14419;Contig_25947;Contig_53133;Contig_60892;Contig_104328	GSVIVP00020494001	Vitis_vinifera
Contig_31586	8	Contig_7026;Contig_22554;Contig_31584;Contig_31586;Contig_56292;Contig_94158;Contig_122732;Contig_139682	GRMZM2G121210_P01	Zea_mays
Contig_12237	8	Contig_104;Contig_12237;Contig_19953;Contig_26830;Contig_52668;Contig_67754;Contig_73667;Contig_125373	GRMZM2G075870_P01	Zea_mays
Contig_8161	8	Contig_8161;Contig_8162;Contig_24235;Contig_24236;Contig_33722;Contig_35930;Contig_98973;Contig_110929	ppa001764m|PACid:17648518	Pruns_persica
Contig_24723	8	Contig_24723;Contig_67155;Contig_72376;Contig_81818;Contig_88887;Contig_97035;Contig_107794;Contig_141339	ppa000062m|PACid:17661385	Pruns_persica
Contig_44520	8	Contig_26670;Contig_26671;Contig_26983;Contig_29340;Contig_40416;Contig_44021;Contig_44520;Contig_84049	evm.TU.supercontig_19.190	Carica_papaya
Contig_11401	8	Contig_7885;Contig_11401;Contig_13473;Contig_28111;Contig_63587;Contig_68679;Contig_84761;Contig_114896	Glyma02g06710.1	Glycine_max
Contig_14821	8	Contig_4324;Contig_6782;Contig_11753;Contig_14821;Contig_18995;Contig_20010;Contig_21341;Contig_35871	SiPROV004429m|PACid:18202004	Setaria_italica
Contig_142363	8	Contig_39094;Contig_45880;Contig_54931;Contig_55426;Contig_71828;Contig_75885;Contig_115245;Contig_142363	LOC_Os06g27540.1	Oryza_sativa
Contig_38256	8	Contig_38256;Contig_44117;Contig_70052;Contig_78154;Contig_82647;Contig_90622;Contig_97720;Contig_136329	ppa020919m|PACid:17652689	Pruns_persica
Contig_28603	8	Contig_9819;Contig_12188;Contig_12864;Contig_28603;Contig_32781;Contig_48641;Contig_51461;Contig_56494	Medtr3g097700.1	Medicago_truncatula
Contig_6743	8	Contig_5851;Contig_6743;Contig_17065;Contig_40877;Contig_55348;Contig_70032;Contig_128289;Contig_142701	AT1G32120.1	Arabidopsis_thaliana
Contig_18600	8	Contig_6638;Contig_6639;Contig_11248;Contig_18599;Contig_18600;Contig_23317;Contig_45661;Contig_94859	GSVIVP00033064001	Vitis_vinifera
Contig_14811	8	Contig_9344;Contig_14811;Contig_40402;Contig_42983;Contig_63453;Contig_93661;Contig_110783;Contig_143054	Glyma16g26070.1	Glycine_max
Contig_11808	8	Contig_11808;Contig_12370;Contig_15913;Contig_17378;Contig_19767;Contig_34901;Contig_61888;Contig_115604	GSVIVP00035303001	Vitis_vinifera
Contig_113918	8	Contig_20137;Contig_26349;Contig_72903;Contig_95344;Contig_96739;Contig_100112;Contig_106689;Contig_113918	GSVIVP00025163001	Vitis_vinifera
Contig_46202	8	Contig_14423;Contig_14424;Contig_22303;Contig_39363;Contig_39364;Contig_39365;Contig_46202;Contig_46203	AP010798_1.1	Solanum_lycopersicum
Contig_3066	8	Contig_1375;Contig_3066;Contig_8424;Contig_11182;Contig_17750;Contig_18473;Contig_40905;Contig_74417	ppa004242m|PACid:17643118	Pruns_persica
Contig_37697	8	Contig_1763;Contig_10066;Contig_28291;Contig_37697;Contig_40365;Contig_52268;Contig_52797;Contig_66472	GSVIVP00036150001	Vitis_vinifera
Contig_4171	8	Contig_3277;Contig_4171;Contig_11074;Contig_11120;Contig_14788;Contig_28337;Contig_49745;Contig_85605	ppa009488m|PACid:17658169	Pruns_persica
Contig_45047	8	Contig_4270;Contig_24707;Contig_26061;Contig_26572;Contig_26573;Contig_45047;Contig_55706;Contig_68300	SiPROV013482m|PACid:18190539	Setaria_italica
Contig_9649	8	Contig_1290;Contig_1819;Contig_5195;Contig_5472;Contig_9649;Contig_19775;Contig_74793;Contig_92100	GSVIVP00011648001	Vitis_vinifera
Contig_7905	8	Contig_6945;Contig_7905;Contig_11588;Contig_26469;Contig_37484;Contig_42741;Contig_138127;Contig_145430	SiPROV002455m|PACid:18199131	Setaria_italica
Contig_85215	8	Contig_24295;Contig_37479;Contig_44797;Contig_72901;Contig_85215;Contig_87767;Contig_94512;Contig_138578	ppa006026m|PACid:17665011	Pruns_persica
Contig_1556	8	Contig_1554;Contig_1555;Contig_1556;Contig_14709;Contig_19616;Contig_52773;Contig_73226;Contig_89797	30131.m006865	Ricinus_communis
Contig_32982	8	Contig_11697;Contig_11698;Contig_11699;Contig_11700;Contig_32982;Contig_63007;Contig_121706;Contig_121981	SiPROV011699m|PACid:18199830	Setaria_italica
Contig_36116	8	Contig_21134;Contig_27788;Contig_33494;Contig_36116;Contig_40798;Contig_69001;Contig_101861;Contig_106981	evm.TU.supercontig_150.42	Carica_papaya
Contig_9495	8	Contig_9495;Contig_11394;Contig_25426;Contig_43546;Contig_61607;Contig_63501;Contig_92925;Contig_134721	C02HBa0106H06_15.1	Solanum_lycopersicum
Contig_3901	8	Contig_3901;Contig_5624;Contig_16288;Contig_31240;Contig_43538;Contig_48928;Contig_51444;Contig_81391	AT1G67530.2	Arabidopsis_thaliana
Contig_4833	8	Contig_4833;Contig_4834;Contig_4835;Contig_8964;Contig_28241;Contig_73835;Contig_98242;Contig_103044	ppa001002m|PACid:17665655	Pruns_persica
Contig_139014	8	Contig_62511;Contig_66042;Contig_117414;Contig_129802;Contig_139014;Contig_139302;Contig_142630;Contig_142684	ppb025362m|PACid:17641779	Pruns_persica
Contig_77815	8	Contig_62779;Contig_68852;Contig_77814;Contig_77815;Contig_77816;Contig_77817;Contig_79769;Contig_97462	29904.m002908	Ricinus_communis
Contig_44028	8	Contig_32015;Contig_44028;Contig_59179;Contig_59180;Contig_92873;Contig_104462;Contig_139418;Contig_140672	Glyma08g20470.1	Glycine_max
Contig_3366	8	Contig_3366;Contig_23089;Contig_85836;Contig_118956;Contig_120191;Contig_121617;Contig_123857;Contig_125625	evm.TU.supercontig_87.94	Carica_papaya
Contig_5303	8	Contig_5303;Contig_20218;Contig_24875;Contig_38136;Contig_58360;Contig_85158;Contig_107788;Contig_124394	GSVIVP00002547001	Vitis_vinifera
Contig_21892	8	Contig_21661;Contig_21892;Contig_44565;Contig_44566;Contig_74930;Contig_92239;Contig_98834;Contig_130412	GSVIVP00011422001	Vitis_vinifera
Contig_6578	8	Contig_6578;Contig_6579;Contig_18101;Contig_19343;Contig_20426;Contig_22523;Contig_59055;Contig_67619	SiPROV008870m|PACid:18173132	Setaria_italica
Contig_34018	8	Contig_34018;Contig_36620;Contig_67709;Contig_70071;Contig_96104;Contig_107843;Contig_112365;Contig_114326	Sb05g021390.1	Sorghum_bicolor
Contig_13231	8	Contig_13231;Contig_13558;Contig_16251;Contig_22217;Contig_32333;Contig_62216;Contig_68473;Contig_93807	C02HBa0194L19_10.1	Solanum_lycopersicum
Contig_11887	8	Contig_4565;Contig_9014;Contig_11887;Contig_13398;Contig_23272;Contig_67133;Contig_78896;Contig_116609	ppa006175m|PACid:17661075	Pruns_persica
Contig_28869	8	Contig_7698;Contig_7699;Contig_9643;Contig_22181;Contig_25998;Contig_28869;Contig_68431;Contig_85297	evm.TU.supercontig_59.68	Carica_papaya
Contig_2762	8	Contig_2762;Contig_2763;Contig_18728;Contig_32624;Contig_40628;Contig_41228;Contig_44000;Contig_112512	evm.TU.supercontig_5.351	Carica_papaya
Contig_42254	8	Contig_42254;Contig_67631;Contig_72495;Contig_88501;Contig_102407;Contig_114089;Contig_125539;Contig_130999	Medtr5g067440.1	Medicago_truncatula
Contig_7418	8	Contig_1265;Contig_7418;Contig_7419;Contig_9608;Contig_11727;Contig_20292;Contig_44305;Contig_54547	Medtr1g105960.1	Medicago_truncatula
Contig_31568	8	Contig_17387;Contig_29349;Contig_31568;Contig_80733;Contig_83366;Contig_84335;Contig_90690;Contig_122676	GRMZM2G701201_P02	Zea_mays
Contig_15692	8	Contig_8949;Contig_15692;Contig_23759;Contig_39779;Contig_82702;Contig_104750;Contig_142281;Contig_145497	AT5G03280.1	Arabidopsis_thaliana
Contig_136243	8	Contig_39294;Contig_57265;Contig_62034;Contig_75849;Contig_111296;Contig_136243;Contig_141756;Contig_143329	AC188782_6.1	Solanum_lycopersicum
Contig_92531	8	Contig_35904;Contig_74020;Contig_92531;Contig_100132;Contig_120472;Contig_138258;Contig_140151;Contig_141024	jgi|Selmo1|185288|estExt_Genewise1Plus.C_1080113	Selaginella_smoellendorffii
Contig_6082	8	Contig_6081;Contig_6082;Contig_7435;Contig_13135;Contig_13175;Contig_13814;Contig_31319;Contig_58880	eugene3.00101684	Populus_trichocarpa
Contig_46498	8	Contig_9030;Contig_37703;Contig_37704;Contig_46498;Contig_58750;Contig_58751;Contig_67056;Contig_111692	LOC_Os06g42790.1	Oryza_sativa
Contig_78631	8	Contig_46637;Contig_47270;Contig_78631;Contig_83571;Contig_89756;Contig_89757;Contig_118286;Contig_134274	GSVIVP00014011001	Vitis_vinifera
Contig_29616	8	Contig_10622;Contig_10623;Contig_13995;Contig_29576;Contig_29616;Contig_62281;Contig_82029;Contig_123035	evm.TU.supercontig_113.47	Carica_papaya
Contig_25762	8	Contig_3375;Contig_25762;Contig_30784;Contig_33534;Contig_40784;Contig_48169;Contig_79708;Contig_93804	fgenesh4_pg.C_LG_III000355	Populus_trichocarpa
Contig_30224	8	Contig_14715;Contig_14775;Contig_24147;Contig_30224;Contig_31135;Contig_56780;Contig_68543;Contig_77754	evm.TU.supercontig_49.73	Carica_papaya
Contig_120485	8	Contig_15566;Contig_39346;Contig_48460;Contig_52935;Contig_61576;Contig_64401;Contig_120485;Contig_133647	SiPROV002580m|PACid:18179453	Setaria_italica
Contig_6569	8	Contig_5827;Contig_6569;Contig_8362;Contig_16383;Contig_59920;Contig_69770;Contig_70761;Contig_100854	evm.TU.supercontig_124.45	Carica_papaya
Contig_3795	8	Contig_3795;Contig_7343;Contig_7800;Contig_7801;Contig_16282;Contig_18680;Contig_19042;Contig_43229	AT3G56310.1	Arabidopsis_thaliana
Contig_78804	8	Contig_38568;Contig_52108;Contig_78804;Contig_82893;Contig_92701;Contig_128864;Contig_130673;Contig_139649	LOC_Os05g15030.1	Oryza_sativa
Contig_12163	8	Contig_12163;Contig_33697;Contig_44373;Contig_57417;Contig_63678;Contig_109968;Contig_111140;Contig_121886	Glyma08g13040.1	Glycine_max
Contig_3579	8	Contig_3579;Contig_9604;Contig_21788;Contig_31029;Contig_31177;Contig_57063;Contig_79617;Contig_120872	30106.m000666	Ricinus_communis
Contig_72872	8	Contig_31282;Contig_41047;Contig_56869;Contig_66937;Contig_66938;Contig_72872;Contig_93905;Contig_120069	AC148178_5.1	Medicago_truncatula
Contig_71016	8	Contig_17098;Contig_17511;Contig_23772;Contig_40520;Contig_41736;Contig_64452;Contig_71016;Contig_137872	ppa016128m|PACid:17667009	Pruns_persica
Contig_39388	8	Contig_25387;Contig_39388;Contig_66310;Contig_139544;Contig_141641;Contig_142070;Contig_143793;Contig_144562	ppa013758m|PACid:17656730	Pruns_persica
Contig_13206	8	Contig_13206;Contig_33640;Contig_33641;Contig_33909;Contig_55980;Contig_60334;Contig_72368;Contig_75862	AT2G31400.1	Arabidopsis_thaliana
Contig_8655	8	Contig_8655;Contig_9770;Contig_68657;Contig_87279;Contig_100082;Contig_103709;Contig_104736;Contig_125721	ppa011659m|PACid:17656392	Pruns_persica
Contig_2156	8	Contig_2156;Contig_2157;Contig_7640;Contig_12986;Contig_32427;Contig_42804;Contig_85661;Contig_117220	ppa000805m|PACid:17651776	Pruns_persica
Contig_5929	8	Contig_156;Contig_5929;Contig_5930;Contig_17132;Contig_17133;Contig_33390;Contig_79672;Contig_95409	Medtr7g116560.1	Medicago_truncatula
Contig_55677	8	Contig_25513;Contig_37717;Contig_47259;Contig_55677;Contig_56744;Contig_92827;Contig_97410;Contig_115260	ppa002908m|PACid:17649494	Pruns_persica
Contig_32534	8	Contig_722;Contig_10768;Contig_11169;Contig_15278;Contig_32534;Contig_82865;Contig_99957;Contig_109476	ppa000012m|PACid:17653487	Pruns_persica
Contig_3125	8	Contig_1487;Contig_3125;Contig_15001;Contig_33752;Contig_46672;Contig_70319;Contig_75222;Contig_108853	AP010894_6.1	Solanum_lycopersicum
Contig_536	8	Contig_535;Contig_536;Contig_1710;Contig_5839;Contig_7115;Contig_28847;Contig_54272;Contig_66297	LOC_Os08g14570.1	Oryza_sativa
Contig_10705	8	Contig_10467;Contig_10704;Contig_10705;Contig_23440;Contig_28098;Contig_31367;Contig_37841;Contig_67311	LOC_Os08g33850.1	Oryza_sativa
Contig_20525	8	Contig_7610;Contig_8297;Contig_10302;Contig_10303;Contig_20525;Contig_44696;Contig_83958;Contig_98337	30147.m014439	Ricinus_communis
Contig_35087	8	Contig_2736;Contig_10606;Contig_17959;Contig_21568;Contig_35087;Contig_64653;Contig_71478;Contig_82104	eugene3.00161138	Populus_trichocarpa
Contig_38553	8	Contig_7121;Contig_17685;Contig_21744;Contig_38553;Contig_50826;Contig_94089;Contig_100674;Contig_108693	29842.m003676	Ricinus_communis
Contig_121079	8	Contig_45415;Contig_58653;Contig_97055;Contig_121079;Contig_132743;Contig_135453;Contig_141754;Contig_142703	ppa014929m|PACid:17646754	Pruns_persica
Contig_2302	8	Contig_1539;Contig_1540;Contig_2302;Contig_8952;Contig_34586;Contig_34634;Contig_49328;Contig_58070	SiPROV007099m|PACid:18180306	Setaria_italica
Contig_15047	8	Contig_7422;Contig_15047;Contig_15048;Contig_27336;Contig_51217;Contig_52048;Contig_52049;Contig_59534	AT4G10750.1	Arabidopsis_thaliana
Contig_12227	8	Contig_1302;Contig_12227;Contig_20955;Contig_21110;Contig_27002;Contig_34434;Contig_39159;Contig_90508	ppa000361m|PACid:17649740	Pruns_persica
Contig_19557	8	Contig_11180;Contig_19557;Contig_30952;Contig_39687;Contig_48440;Contig_78870;Contig_96440;Contig_101746	LOC_Os05g14530.1	Oryza_sativa
Contig_2200	8	Contig_2200;Contig_2201;Contig_2692;Contig_6894;Contig_6895;Contig_10052;Contig_49761;Contig_64266	ppa005303m|PACid:17641935	Pruns_persica
Contig_16600	8	Contig_16600;Contig_19654;Contig_31398;Contig_57285;Contig_91777;Contig_95351;Contig_115355;Contig_128441	ppa001641m|PACid:17643776	Pruns_persica
Contig_15174	8	Contig_4634;Contig_8398;Contig_15174;Contig_23818;Contig_37646;Contig_44256;Contig_70062;Contig_84692	Glyma17g20190.1	Glycine_max
Contig_52140	8	Contig_7106;Contig_7107;Contig_18009;Contig_41571;Contig_44250;Contig_50371;Contig_52140;Contig_96142	28623.m000396	Ricinus_communis
Contig_18876	8	Contig_2971;Contig_3921;Contig_11125;Contig_13907;Contig_18651;Contig_18876;Contig_21917;Contig_100548	Glyma09g37810.1	Glycine_max
Contig_97418	8	Contig_62087;Contig_83538;Contig_85527;Contig_90557;Contig_91874;Contig_97418;Contig_105311;Contig_121595	LOC_Os01g54290.1	Oryza_sativa
Contig_10987	8	Contig_4719;Contig_10987;Contig_12854;Contig_15149;Contig_19341;Contig_46592;Contig_48594;Contig_88681	Medtr5g105850.1	Medicago_truncatula
Contig_6461	8	Contig_6461;Contig_12404;Contig_12405;Contig_17578;Contig_24937;Contig_44649;Contig_52457;Contig_75248	ppa005315m|PACid:17651218	Pruns_persica
Contig_68	8	Contig_37;Contig_68;Contig_10083;Contig_16476;Contig_40609;Contig_40611;Contig_109429;Contig_110509	30059.m000458	Ricinus_communis
Contig_59519	8	Contig_59519;Contig_62683;Contig_68066;Contig_76352;Contig_88365;Contig_92324;Contig_110120;Contig_138802	LOC_Os12g18320.1	Oryza_sativa
Contig_522	8	Contig_522;Contig_6295;Contig_6298;Contig_12506;Contig_12507;Contig_40396;Contig_61787;Contig_62144	SiPROV013175m|PACid:18203780	Setaria_italica
Contig_10683	8	Contig_9399;Contig_10683;Contig_22876;Contig_54068;Contig_71210;Contig_78108;Contig_84566;Contig_109039	evm.TU.supercontig_48.168	Carica_papaya
Contig_36807	8	Contig_36807;Contig_39483;Contig_60179;Contig_83621;Contig_87538;Contig_88952;Contig_101396;Contig_123057	Sb03g001850.1	Sorghum_bicolor
Contig_99894	8	Contig_45941;Contig_99894;Contig_117746;Contig_135525;Contig_137210;Contig_138329;Contig_139812;Contig_140596	SiPROV034651m|PACid:18203561	Setaria_italica
Contig_146100	8	Contig_62408;Contig_76158;Contig_86311;Contig_124034;Contig_134257;Contig_136295;Contig_146100;Contig_147084	LOC_Os04g48094.1	Oryza_sativa
Contig_8932	8	Contig_8285;Contig_8286;Contig_8932;Contig_8933;Contig_14683;Contig_21100;Contig_27843;Contig_37886	evm.TU.supercontig_12.41	Carica_papaya
Contig_59855	8	Contig_6730;Contig_45292;Contig_59855;Contig_78520;Contig_105185;Contig_118023;Contig_127251;Contig_127820	Glyma16g29220.1	Glycine_max
Contig_16736	8	Contig_3488;Contig_14906;Contig_16736;Contig_16737;Contig_31891;Contig_37911;Contig_83367;Contig_83978	Glyma07g30990.2	Glycine_max
Contig_1959	8	Contig_1858;Contig_1958;Contig_1959;Contig_6834;Contig_59208;Contig_101013;Contig_115476;Contig_125150	AT3G11250.1	Arabidopsis_thaliana
Contig_17116	8	Contig_17116;Contig_20658;Contig_34289;Contig_35596;Contig_41791;Contig_45739;Contig_85814;Contig_129905	fgenesh4_pg.C_LG_VI000114	Populus_trichocarpa
Contig_17241	8	Contig_10265;Contig_12015;Contig_17241;Contig_24436;Contig_24437;Contig_39812;Contig_39818;Contig_59279	SiPROV020668m|PACid:18187171	Setaria_italica
Contig_107221	8	Contig_8640;Contig_26879;Contig_27864;Contig_34362;Contig_43075;Contig_98693;Contig_107221;Contig_107444	AT4G23160.1	Arabidopsis_thaliana
Contig_712	8	Contig_712;Contig_17711;Contig_19662;Contig_19663;Contig_21882;Contig_34139;Contig_62590;Contig_62922	eugene3.00820023	Populus_trichocarpa
Contig_53400	8	Contig_53196;Contig_53400;Contig_57243;Contig_61087;Contig_61090;Contig_70349;Contig_76890;Contig_83255	GSVIVP00018904001	Vitis_vinifera
Contig_14274	8	Contig_2506;Contig_2507;Contig_5276;Contig_11785;Contig_14273;Contig_14274;Contig_24767;Contig_46571	ppa018345m|PACid:17646936	Pruns_persica
Contig_17261	8	Contig_17261;Contig_17950;Contig_45306;Contig_51894;Contig_60048;Contig_92036;Contig_116946;Contig_138678	29726.m003934	Ricinus_communis
Contig_11071	8	Contig_2806;Contig_2807;Contig_4074;Contig_11071;Contig_18171;Contig_47398;Contig_48193;Contig_113407	evm.TU.supercontig_92.65	Carica_papaya
Contig_3410	8	Contig_3410;Contig_16680;Contig_41707;Contig_76552;Contig_102589;Contig_108922;Contig_120647;Contig_124878	jgi|Selmo1|437348|estExt_fgenesh2_pg.C_00339	Selaginella_smoellendorffii
Contig_37145	8	Contig_11766;Contig_12096;Contig_37145;Contig_69538;Contig_96461;Contig_112449;Contig_121273;Contig_139684	GSVIVP00022797001	Vitis_vinifera
Contig_21070	8	Contig_19361;Contig_21070;Contig_31811;Contig_55733;Contig_55734;Contig_79496;Contig_89011;Contig_101374	estExt_Genewise1_v1.C_LG_XIII0606	Populus_trichocarpa
Contig_57108	8	Contig_2100;Contig_4839;Contig_5021;Contig_28045;Contig_57108;Contig_68836;Contig_133166;Contig_146518	SiPROV003417m|PACid:18171156	Setaria_italica
Contig_13168	8	Contig_13168;Contig_27358;Contig_43718;Contig_109156;Contig_121495;Contig_122014;Contig_124521;Contig_131643	AT5G04140.2	Arabidopsis_thaliana
Contig_7782	8	Contig_3191;Contig_7782;Contig_29655;Contig_39370;Contig_43363;Contig_43380;Contig_88083;Contig_100943	ppa005262m|PACid:17664314	Pruns_persica
Contig_26869	8	Contig_10992;Contig_26869;Contig_42593;Contig_51276;Contig_86601;Contig_100723;Contig_112898;Contig_145151	AC232704_11.1	Solanum_lycopersicum
Contig_16840	8	Contig_16839;Contig_16840;Contig_16841;Contig_49604;Contig_53376;Contig_64993;Contig_87996;Contig_110648	SiPROV010447m|PACid:18202733	Setaria_italica
Contig_129172	8	Contig_33781;Contig_55655;Contig_84156;Contig_93738;Contig_105384;Contig_109907;Contig_128735;Contig_129172	LOC_Os09g33610.1	Oryza_sativa
Contig_2613	8	Contig_1862;Contig_2613;Contig_5120;Contig_6310;Contig_47970;Contig_51370;Contig_90941;Contig_147083	Medtr8g102140.1	Medicago_truncatula
Contig_105759	8	Contig_6908;Contig_67088;Contig_96359;Contig_98341;Contig_105759;Contig_116476;Contig_138175;Contig_141818	Medtr5g027900.1	Medicago_truncatula
Contig_41302	8	Contig_28026;Contig_41302;Contig_48580;Contig_53230;Contig_57383;Contig_65730;Contig_90047;Contig_101513	Glyma12g00960.1	Glycine_max
Contig_10119	8	Contig_1310;Contig_1475;Contig_10119;Contig_31465;Contig_39335;Contig_39336;Contig_88259;Contig_124031	ppa000927m|PACid:17663942	Pruns_persica
Contig_9239	8	Contig_9239;Contig_30401;Contig_71702;Contig_82284;Contig_92095;Contig_102239;Contig_120916;Contig_123922	Glyma16g05450.1	Glycine_max
Contig_7785	8	Contig_5637;Contig_7785;Contig_9412;Contig_25736;Contig_34861;Contig_68375;Contig_82852;Contig_83054	SiPROV009194m|PACid:18168144	Setaria_italica
Contig_14532	8	Contig_14532;Contig_17161;Contig_22386;Contig_25336;Contig_58439;Contig_77242;Contig_94309;Contig_137672	Medtr7g106320.1	Medicago_truncatula
Contig_13850	8	Contig_8800;Contig_13850;Contig_14046;Contig_17765;Contig_22023;Contig_22024;Contig_78859;Contig_93107	ppa003729m|PACid:17645824	Pruns_persica
Contig_57715	8	Contig_57715;Contig_66099;Contig_67389;Contig_88742;Contig_97633;Contig_97654;Contig_138708;Contig_144974	ppa018547m|PACid:17643713	Pruns_persica
Contig_101782	8	Contig_26901;Contig_39050;Contig_56217;Contig_72669;Contig_74789;Contig_81110;Contig_101782;Contig_138753	GSVIVP00013492001	Vitis_vinifera
Contig_23307	8	Contig_23307;Contig_23308;Contig_32391;Contig_47072;Contig_52456;Contig_69607;Contig_75724;Contig_109080	ppa000280m|PACid:17643393	Pruns_persica
Contig_20801	8	Contig_20801;Contig_20802;Contig_39739;Contig_67575;Contig_68672;Contig_77166;Contig_85354;Contig_135644	GRMZM2G310115_P02	Zea_mays
Contig_3453	8	Contig_3453;Contig_6440;Contig_16019;Contig_16020;Contig_46496;Contig_53313;Contig_64161;Contig_140775	Medtr7g047420.1	Medicago_truncatula
Contig_14271	8	Contig_14271;Contig_38218;Contig_45182;Contig_48363;Contig_52742;Contig_52743;Contig_99485;Contig_114525	GSVIVP00031931001	Vitis_vinifera
Contig_5300	8	Contig_5300;Contig_10976;Contig_15106;Contig_25708;Contig_42597;Contig_50815;Contig_69198;Contig_73239	Glyma05g24120.1	Glycine_max
Contig_28711	8	Contig_3867;Contig_28711;Contig_31874;Contig_49513;Contig_67258;Contig_74245;Contig_121589;Contig_139217	GSVIVP00031859001	Vitis_vinifera
Contig_6454	8	Contig_1804;Contig_6454;Contig_7288;Contig_46855;Contig_48463;Contig_62564;Contig_108109;Contig_140420	AT5G23450.3	Arabidopsis_thaliana
Contig_49419	8	Contig_24859;Contig_27586;Contig_33371;Contig_45919;Contig_49419;Contig_58218;Contig_81389;Contig_107460	AT3G42860.1	Arabidopsis_thaliana
Contig_6441	8	Contig_2047;Contig_2195;Contig_2904;Contig_5439;Contig_6441;Contig_15064;Contig_22009;Contig_30168	30068.m002513	Ricinus_communis
Contig_15373	8	Contig_2712;Contig_3441;Contig_3442;Contig_5892;Contig_15373;Contig_24654;Contig_30981;Contig_37427	GSVIVP00022546001	Vitis_vinifera
Contig_32486	8	Contig_32486;Contig_37120;Contig_56177;Contig_80870;Contig_122054;Contig_143315;Contig_145022;Contig_146340	Sb04g014351.1	Sorghum_bicolor
Contig_532	8	Contig_532;Contig_896;Contig_1704;Contig_13307;Contig_32403;Contig_121850;Contig_122968;Contig_123554	Medtr4g097300.1	Medicago_truncatula
Contig_80603	8	Contig_3943;Contig_31375;Contig_42009;Contig_48778;Contig_80603;Contig_85391;Contig_96611;Contig_114378	29092.m000465	Ricinus_communis
Contig_32123	8	Contig_32123;Contig_42367;Contig_87185;Contig_102493;Contig_109025;Contig_140504;Contig_141985;Contig_142421	ppa001059m|PACid:17664921	Pruns_persica
Contig_20240	8	Contig_20240;Contig_20241;Contig_46851;Contig_54770;Contig_67183;Contig_83180;Contig_138645;Contig_145984	AT3G11290.1	Arabidopsis_thaliana
Contig_12196	8	Contig_12196;Contig_21719;Contig_67793;Contig_74838;Contig_76301;Contig_89203;Contig_140295;Contig_146011	Glyma06g48360.5	Glycine_max
Contig_10342	8	Contig_10342;Contig_12542;Contig_14613;Contig_37680;Contig_37732;Contig_67121;Contig_73530;Contig_79228	29908.m006050	Ricinus_communis
Contig_18311	8	Contig_1451;Contig_1452;Contig_2719;Contig_18311;Contig_18312;Contig_19009;Contig_24079;Contig_33399	CU280045_3.1	Solanum_lycopersicum
Contig_16079	8	Contig_16079;Contig_17606;Contig_21726;Contig_22283;Contig_40454;Contig_41409;Contig_48245;Contig_67095	29657.m000484	Ricinus_communis
Contig_45353	8	Contig_15575;Contig_26100;Contig_45353;Contig_49823;Contig_62828;Contig_62829;Contig_78668;Contig_141823	estExt_fgenesh4_pg.C_400377	Populus_trichocarpa
Contig_15336	8	Contig_11668;Contig_15336;Contig_24736;Contig_38537;Contig_38906;Contig_49281;Contig_54204;Contig_72803	Medtr1g105810.1	Medicago_truncatula
Contig_2432	8	Contig_2432;Contig_2433;Contig_11771;Contig_12756;Contig_13395;Contig_16297;Contig_36939;Contig_37604	Sb04g008850.1	Sorghum_bicolor
Contig_7862	8	Contig_7862;Contig_18395;Contig_32330;Contig_32331;Contig_35854;Contig_73297;Contig_107516;Contig_122884	AT4G10120.2	Arabidopsis_thaliana
Contig_52603	8	Contig_774;Contig_10223;Contig_15975;Contig_34971;Contig_44356;Contig_52603;Contig_93745;Contig_138840	SiPROV006426m|PACid:18192156	Setaria_italica
Contig_13943	8	Contig_13943;Contig_14492;Contig_32640;Contig_41983;Contig_53941;Contig_74039;Contig_79267;Contig_81302	evm.TU.supercontig_26.187	Carica_papaya
Contig_16713	8	Contig_16713;Contig_20637;Contig_30665;Contig_38436;Contig_39836;Contig_40026;Contig_63503;Contig_136078	eugene3.00031493	Populus_trichocarpa
Contig_74284	8	Contig_27878;Contig_27879;Contig_27881;Contig_27882;Contig_27883;Contig_36452;Contig_46504;Contig_74284	Glyma12g32720.1	Glycine_max
Contig_7132	8	Contig_549;Contig_7132;Contig_7133;Contig_24637;Contig_39334;Contig_62938;Contig_121937;Contig_122935	LOC_Os05g04700.1	Oryza_sativa
Contig_58814	8	Contig_24002;Contig_58814;Contig_139725;Contig_141715;Contig_142744;Contig_144999;Contig_145231;Contig_147276	fgenesh4_pg.C_scaffold_21130000001	Populus_trichocarpa
Contig_9980	8	Contig_976;Contig_5977;Contig_5978;Contig_9980;Contig_25780;Contig_27970;Contig_80404;Contig_100341	Medtr1g103490.1	Medicago_truncatula
Contig_6480	8	Contig_6480;Contig_9575;Contig_16527;Contig_23060;Contig_30475;Contig_37544;Contig_37933;Contig_82299	CU179634_5.1	Medicago_truncatula
Contig_67776	8	Contig_15220;Contig_24679;Contig_37042;Contig_49985;Contig_67776;Contig_74124;Contig_90226;Contig_95402	Sb06g032770.1	Sorghum_bicolor
Contig_3295	8	Contig_3295;Contig_16679;Contig_40997;Contig_73312;Contig_74253;Contig_99661;Contig_105399;Contig_118954	AT5G50430.1	Arabidopsis_thaliana
Contig_11442	8	Contig_11442;Contig_11443;Contig_11444;Contig_21534;Contig_21535;Contig_35361;Contig_66912;Contig_98439	Glyma19g00220.1	Glycine_max
Contig_1132	8	Contig_1132;Contig_85415;Contig_85416;Contig_85976;Contig_95324;Contig_113551;Contig_113552;Contig_121903	SiPROV011764m|PACid:18203495	Setaria_italica
Contig_60175	8	Contig_34963;Contig_42403;Contig_45858;Contig_60175;Contig_83089;Contig_85557;Contig_106343;Contig_110239	ppa024189m|PACid:17652944	Pruns_persica
Contig_25854	8	Contig_12711;Contig_20714;Contig_25854;Contig_74258;Contig_75255;Contig_93586;Contig_117090;Contig_138026	evm.TU.supercontig_16.42	Carica_papaya
Contig_20916	8	Contig_13305;Contig_20916;Contig_25533;Contig_26865;Contig_55948;Contig_58580;Contig_75882;Contig_108610	GSVIVP00015259001	Vitis_vinifera
Contig_2917	8	Contig_2917;Contig_50499;Contig_66022;Contig_83252;Contig_86964;Contig_94613;Contig_96115;Contig_101858	AT3G02260.1	Arabidopsis_thaliana
Contig_9725	8	Contig_7617;Contig_9725;Contig_23795;Contig_31012;Contig_35751;Contig_42014;Contig_52691;Contig_112580	GSVIVP00009544001	Vitis_vinifera
Contig_81526	8	Contig_41546;Contig_45037;Contig_68345;Contig_78836;Contig_81526;Contig_91459;Contig_126231;Contig_143014	ppa000001m|PACid:17663368	Pruns_persica
Contig_36734	8	Contig_23372;Contig_26502;Contig_36733;Contig_36734;Contig_58321;Contig_75519;Contig_88713;Contig_88729	27436.m000290	Ricinus_communis
Contig_46964	8	Contig_46964;Contig_51492;Contig_51933;Contig_58703;Contig_94523;Contig_96667;Contig_114065;Contig_116017	C08SLe0084H03_12.1	Solanum_lycopersicum
Contig_65530	8	Contig_24948;Contig_30917;Contig_45165;Contig_45166;Contig_60994;Contig_65530;Contig_81381;Contig_138634	GSVIVP00027233001	Vitis_vinifera
Contig_426	8	Contig_426;Contig_1634;Contig_1744;Contig_1745;Contig_28618;Contig_59131;Contig_107128;Contig_111198	SiPROV003111m|PACid:18198977	Setaria_italica
Contig_7835	8	Contig_7835;Contig_37634;Contig_49650;Contig_54471;Contig_68259;Contig_74565;Contig_100644;Contig_145729	AC215401_6.1	Solanum_lycopersicum
Contig_30834	8	Contig_3780;Contig_8465;Contig_8466;Contig_19190;Contig_24968;Contig_30834;Contig_63707;Contig_101256	evm.TU.supercontig_3.77	Carica_papaya
Contig_9390	8	Contig_9390;Contig_23260;Contig_31951;Contig_39145;Contig_43695;Contig_59498;Contig_62252;Contig_74323	Glyma15g18120.1	Glycine_max
Contig_37775	8	Contig_37775;Contig_41964;Contig_49393;Contig_49394;Contig_53088;Contig_64312;Contig_67672;Contig_82120	29992.m001431	Ricinus_communis
Contig_3454	8	Contig_3454;Contig_5076;Contig_13779;Contig_30167;Contig_34151;Contig_69564;Contig_115785;Contig_124095	SiPROV005302m|PACid:18177235	Setaria_italica
Contig_31123	8	Contig_29924;Contig_31123;Contig_37750;Contig_48696;Contig_50377;Contig_57600;Contig_116517;Contig_139894	GSVIVP00010714001	Vitis_vinifera
Contig_43108	8	Contig_5368;Contig_35988;Contig_39967;Contig_43108;Contig_43677;Contig_50853;Contig_68091;Contig_74058	ppa010643m|PACid:17654167	Pruns_persica
Contig_138204	8	Contig_25173;Contig_35488;Contig_60304;Contig_70645;Contig_70647;Contig_77954;Contig_121173;Contig_138204	LOC_Os05g30610.1	Oryza_sativa
Contig_21682	8	Contig_2677;Contig_18779;Contig_21249;Contig_21682;Contig_22143;Contig_38985;Contig_48691;Contig_51049	GRMZM2G044269_P01	Zea_mays
Contig_72036	8	Contig_911;Contig_11321;Contig_19291;Contig_37337;Contig_37364;Contig_72036;Contig_123876;Contig_136472	LOC_Os06g44800.1	Oryza_sativa
Contig_26947	8	Contig_26947;Contig_39070;Contig_40677;Contig_49108;Contig_55644;Contig_59643;Contig_100623;Contig_143032	Medtr7g126880.1	Medicago_truncatula
Contig_5926	8	Contig_5926;Contig_29155;Contig_42327;Contig_62863;Contig_95662;Contig_97959;Contig_124548;Contig_138968	evm.TU.supercontig_116.82	Carica_papaya
Contig_27023	8	Contig_1680;Contig_16693;Contig_23497;Contig_27023;Contig_31780;Contig_71215;Contig_77089;Contig_106096	AC216703_2.1	Solanum_lycopersicum
Contig_91211	8	Contig_16562;Contig_48574;Contig_68592;Contig_72078;Contig_83001;Contig_91211;Contig_131527;Contig_142319	AT5G07570.1	Arabidopsis_thaliana
Contig_16780	8	Contig_16780;Contig_16781;Contig_21528;Contig_45756;Contig_45757;Contig_58167;Contig_79413;Contig_88831	GSVIVP00026073001	Vitis_vinifera
Contig_33827	8	Contig_12766;Contig_25110;Contig_25111;Contig_33827;Contig_56276;Contig_62673;Contig_73529;Contig_75326	Medtr7g137930.1	Medicago_truncatula
Contig_17522	8	Contig_6036;Contig_12059;Contig_14485;Contig_17522;Contig_17544;Contig_26628;Contig_35466;Contig_48487	ppa000602m|PACid:17659676	Pruns_persica
Contig_79276	8	Contig_34123;Contig_34124;Contig_35759;Contig_43151;Contig_60348;Contig_79276;Contig_106052;Contig_120564	CU179634_29.1	Medicago_truncatula
Contig_25884	8	Contig_107;Contig_108;Contig_25884;Contig_27682;Contig_29086;Contig_48400;Contig_51989;Contig_91743	LOC_Os10g28020.1	Oryza_sativa
Contig_9566	8	Contig_9566;Contig_9567;Contig_9610;Contig_11403;Contig_28009;Contig_41943;Contig_53596;Contig_79361	Glyma10g29590.1	Glycine_max
Contig_72089	8	Contig_15381;Contig_72088;Contig_72089;Contig_88244;Contig_100640;Contig_108990;Contig_112184;Contig_123913	30014.m000448	Ricinus_communis
Contig_27269	8	Contig_22460;Contig_22461;Contig_22462;Contig_27269;Contig_27270;Contig_29441;Contig_38918;Contig_51329	ppa004295m|PACid:17662240	Pruns_persica
Contig_5760	8	Contig_5760;Contig_43199;Contig_58368;Contig_59108;Contig_80315;Contig_94902;Contig_109621;Contig_147264	LOC_Os03g64080.1	Oryza_sativa
Contig_3882	8	Contig_3882;Contig_9438;Contig_23432;Contig_33929;Contig_33930;Contig_94440;Contig_101769;Contig_116417	SiPROV012570m|PACid:18194715	Setaria_italica
Contig_1582	8	Contig_1582;Contig_11110;Contig_16258;Contig_36222;Contig_68436;Contig_90000;Contig_104767;Contig_136794	Glyma06g46940.1	Glycine_max
Contig_17025	8	Contig_3354;Contig_4047;Contig_4614;Contig_17025;Contig_17026;Contig_82944;Contig_114482;Contig_139433	evm.TU.supercontig_70.79	Carica_papaya
Contig_6679	8	Contig_6679;Contig_35826;Contig_83610;Contig_83785;Contig_94795;Contig_100606;Contig_135780;Contig_144343	AT3G07160.1	Arabidopsis_thaliana
Contig_13956	8	Contig_13956;Contig_27303;Contig_34118;Contig_34119;Contig_34549;Contig_48741;Contig_104551;Contig_125514	Glyma04g09800.1	Glycine_max
Contig_27123	8	Contig_20767;Contig_27123;Contig_38301;Contig_89533;Contig_92236;Contig_138330;Contig_138434;Contig_146997	AT2G36990.1	Arabidopsis_thaliana
Contig_7433	8	Contig_3072;Contig_3485;Contig_7433;Contig_12572;Contig_30823;Contig_34311;Contig_58992;Contig_72019	GSVIVP00000536001	Vitis_vinifera
Contig_116490	8	Contig_2140;Contig_2141;Contig_8692;Contig_12839;Contig_12840;Contig_14672;Contig_69678;Contig_116490	evm.TU.supercontig_4.182	Carica_papaya
Contig_3363	8	Contig_3363;Contig_11602;Contig_16454;Contig_24787;Contig_35069;Contig_76916;Contig_77072;Contig_90010	Sb06g034070.1	Sorghum_bicolor
Contig_28029	8	Contig_10962;Contig_10963;Contig_12118;Contig_12119;Contig_12707;Contig_16639;Contig_28029;Contig_35108	AT2G31820.1	Arabidopsis_thaliana
Contig_25869	8	Contig_16591;Contig_24460;Contig_24461;Contig_25869;Contig_39806;Contig_42059;Contig_42825;Contig_86965	GSVIVP00036516001	Vitis_vinifera
Contig_4500	8	Contig_4500;Contig_11046;Contig_17554;Contig_59752;Contig_92784;Contig_99898;Contig_105574;Contig_106088	GRMZM2G305115_P01	Zea_mays
Contig_14807	8	Contig_4678;Contig_14807;Contig_14812;Contig_33488;Contig_38534;Contig_48813;Contig_57849;Contig_100009	Glyma10g35140.1	Glycine_max
Contig_141041	8	Contig_25100;Contig_38651;Contig_53897;Contig_56039;Contig_58544;Contig_62275;Contig_113593;Contig_141041	GSVIVP00009008001	Vitis_vinifera
Contig_12918	8	Contig_11459;Contig_11460;Contig_11461;Contig_12918;Contig_13826;Contig_30486;Contig_64137;Contig_83846	LOC_Os04g18030.1	Oryza_sativa
Contig_23255	8	Contig_10889;Contig_11591;Contig_17742;Contig_17743;Contig_23254;Contig_23255;Contig_42714;Contig_124194	Glyma13g37520.1	Glycine_max
Contig_2296	8	Contig_2296;Contig_6949;Contig_6950;Contig_32621;Contig_36938;Contig_82028;Contig_84439;Contig_89525	GSVIVP00034340001	Vitis_vinifera
Contig_92878	8	Contig_70483;Contig_76624;Contig_77747;Contig_87929;Contig_91476;Contig_92878;Contig_102066;Contig_115112	GSVIVP00018044001	Vitis_vinifera
Contig_40616	8	Contig_3382;Contig_3383;Contig_24749;Contig_35551;Contig_40616;Contig_61238;Contig_62660;Contig_94711	eugene3.00101917	Populus_trichocarpa
Contig_124430	8	Contig_40808;Contig_82215;Contig_82217;Contig_93910;Contig_95962;Contig_124430;Contig_141221;Contig_142712	jgi|Selmo1|73774|e_gw1.0.1.1	Selaginella_smoellendorffii
Contig_35323	8	Contig_24447;Contig_24448;Contig_35323;Contig_56150;Contig_92607;Contig_107635;Contig_125782;Contig_133456	29982.m000218	Ricinus_communis
Contig_25766	8	Contig_11087;Contig_25766;Contig_28823;Contig_42693;Contig_45582;Contig_49590;Contig_55620;Contig_142329	GSVIVP00002562001	Vitis_vinifera
Contig_110775	8	Contig_33322;Contig_73162;Contig_75853;Contig_77936;Contig_98292;Contig_110775;Contig_120261;Contig_143632	Sb01g032130.1	Sorghum_bicolor
Contig_3700	8	Contig_3700;Contig_10000;Contig_18867;Contig_19931;Contig_26562;Contig_29331;Contig_107942;Contig_128552	28592.m000285	Ricinus_communis
Contig_20839	8	Contig_4567;Contig_6331;Contig_6332;Contig_6333;Contig_20839;Contig_41197;Contig_75316;Contig_83843	fgenesh4_pm.C_LG_II000319	Populus_trichocarpa
Contig_4341	8	Contig_4340;Contig_4341;Contig_7887;Contig_29882;Contig_45841;Contig_52259;Contig_77599;Contig_107372	evm.TU.supercontig_151.55	Carica_papaya
Contig_8760	8	Contig_1584;Contig_5167;Contig_6183;Contig_6184;Contig_8760;Contig_47836;Contig_47837;Contig_118574	AT3G10660.1	Arabidopsis_thaliana
Contig_4441	8	Contig_4441;Contig_4976;Contig_5654;Contig_5777;Contig_5778;Contig_7626;Contig_10013;Contig_12778	Glyma08g09650.1	Glycine_max
Contig_2705	8	Contig_2705;Contig_2706;Contig_5862;Contig_14211;Contig_21399;Contig_34731;Contig_55689;Contig_80162	Glyma17g12770.1	Glycine_max
Contig_19448	8	Contig_19448;Contig_32862;Contig_49555;Contig_51254;Contig_53970;Contig_64133;Contig_65299;Contig_145623	evm.TU.supercontig_2.314	Carica_papaya
Contig_66539	8	Contig_66539;Contig_92723;Contig_112487;Contig_114260;Contig_135404;Contig_137938;Contig_139919;Contig_141690	ppa022698m|PACid:17640666	Pruns_persica
Contig_31956	8	Contig_4428;Contig_14544;Contig_18434;Contig_18594;Contig_25578;Contig_31956;Contig_46787;Contig_60610	SiPROV031637m|PACid:18184468	Setaria_italica
Contig_135712	8	Contig_55389;Contig_78965;Contig_83661;Contig_110493;Contig_134943;Contig_135712;Contig_136485;Contig_146979	AT1G67140.1	Arabidopsis_thaliana
Contig_75797	8	Contig_14389;Contig_38740;Contig_47226;Contig_59785;Contig_72076;Contig_75797;Contig_76637;Contig_97057	GRMZM2G415891_P01	Zea_mays
Contig_19487	8	Contig_10572;Contig_19487;Contig_39573;Contig_47113;Contig_58533;Contig_61525;Contig_61527;Contig_65948	LOC_Os02g05660.1	Oryza_sativa
Contig_101762	8	Contig_937;Contig_11774;Contig_63073;Contig_63074;Contig_92138;Contig_101762;Contig_115523;Contig_135596	GSVIVP00031397001	Vitis_vinifera
Contig_56478	8	Contig_56478;Contig_72455;Contig_74726;Contig_74727;Contig_75810;Contig_87157;Contig_108986;Contig_137519	29693.m002020	Ricinus_communis
Contig_67247	8	Contig_7208;Contig_23092;Contig_56257;Contig_59003;Contig_61137;Contig_63692;Contig_67247;Contig_108427	GSVIVP00028372001	Vitis_vinifera
Contig_18028	8	Contig_18027;Contig_18028;Contig_18029;Contig_21389;Contig_24374;Contig_33010;Contig_47349;Contig_74406	ppa001454m|PACid:17666454	Pruns_persica
Contig_12491	8	Contig_11145;Contig_11378;Contig_12491;Contig_52175;Contig_69113;Contig_92741;Contig_108385;Contig_113393	GSVIVP00020295001	Vitis_vinifera
Contig_1269	8	Contig_1269;Contig_1270;Contig_37558;Contig_51840;Contig_62557;Contig_69543;Contig_71757;Contig_123945	29818.m000404	Ricinus_communis
Contig_2272	8	Contig_1898;Contig_2272;Contig_11885;Contig_50844;Contig_79509;Contig_82178;Contig_99240;Contig_119198	GSVIVP00018153001	Vitis_vinifera
Contig_2048	8	Contig_1560;Contig_2048;Contig_23099;Contig_29730;Contig_42974;Contig_76436;Contig_83308;Contig_97333	evm.TU.supercontig_12.103	Carica_papaya
Contig_18039	8	Contig_18039;Contig_30069;Contig_40661;Contig_41340;Contig_52942;Contig_53287;Contig_78006;Contig_94772	SiPROV018429m|PACid:18194585	Setaria_italica
Contig_1017	8	Contig_1017;Contig_8004;Contig_20442;Contig_21087;Contig_41920;Contig_41946;Contig_42945;Contig_134775	GSVIVP00027318001	Vitis_vinifera
Contig_2750	8	Contig_2750;Contig_2751;Contig_2941;Contig_4100;Contig_10203;Contig_22853;Contig_76647;Contig_123622	estExt_Genewise1_v1.C_LG_II0778	Populus_trichocarpa
Contig_12717	8	Contig_1398;Contig_1399;Contig_5159;Contig_12717;Contig_13597;Contig_20187;Contig_59126;Contig_80982	30147.m013737	Ricinus_communis
Contig_47179	8	Contig_22929;Contig_35099;Contig_47179;Contig_68139;Contig_80509;Contig_85123;Contig_85878;Contig_147176	GSVIVP00002054001	Vitis_vinifera
Contig_29837	8	Contig_3541;Contig_6224;Contig_12149;Contig_12200;Contig_12201;Contig_18201;Contig_29837;Contig_55725	SiPROV010615m|PACid:18172086	Setaria_italica
Contig_19564	7	Contig_4259;Contig_19564;Contig_19565;Contig_41145;Contig_44507;Contig_135365;Contig_139589	AT2G31880.1	Arabidopsis_thaliana
Contig_127974	7	Contig_80414;Contig_90707;Contig_90737;Contig_110004;Contig_127974;Contig_142272;Contig_144023	AC233675_22.1	Medicago_truncatula
Contig_1505	7	Contig_1505;Contig_1856;Contig_14768;Contig_45626;Contig_65670;Contig_83802;Contig_142449	29917.m002004	Ricinus_communis
Contig_33417	7	Contig_8885;Contig_23468;Contig_33417;Contig_49469;Contig_70189;Contig_121215;Contig_142245	27533.m000078	Ricinus_communis
Contig_53695	7	Contig_29097;Contig_36059;Contig_42043;Contig_42044;Contig_49982;Contig_53695;Contig_56450	Medtr1g093690.1	Medicago_truncatula
Contig_20944	7	Contig_20944;Contig_72146;Contig_82538;Contig_94910;Contig_139504;Contig_144543;Contig_146913	AT5G15880.1	Arabidopsis_thaliana
Contig_88448	7	Contig_69477;Contig_88448;Contig_97822;Contig_97823;Contig_119290;Contig_133862;Contig_139233	ppa021209m|PACid:17662794	Pruns_persica
Contig_20982	7	Contig_20981;Contig_20982;Contig_33215;Contig_33216;Contig_60248;Contig_60249;Contig_60250	Medtr8g077580.1	Medicago_truncatula
Contig_27785	7	Contig_393;Contig_27785;Contig_116458;Contig_135823;Contig_135826;Contig_135827;Contig_141075	ppa020137m|PACid:17655233	Pruns_persica
Contig_40184	7	Contig_20469;Contig_40140;Contig_40182;Contig_40183;Contig_40184;Contig_44691;Contig_52078	AT5G15710.1	Arabidopsis_thaliana
Contig_46934	7	Contig_10505;Contig_46934;Contig_88954;Contig_94338;Contig_98919;Contig_105975;Contig_110763	ppa023218m|PACid:17658686	Pruns_persica
Contig_80850	7	Contig_20992;Contig_21044;Contig_45222;Contig_74442;Contig_75669;Contig_78541;Contig_80850	GSVIVP00031192001	Vitis_vinifera
Contig_86538	7	Contig_40081;Contig_86538;Contig_128562;Contig_136484;Contig_140114;Contig_140115;Contig_143452	LOC_Os11g09240.1	Oryza_sativa
Contig_11889	7	Contig_7515;Contig_11889;Contig_18836;Contig_56526;Contig_56527;Contig_65510;Contig_80185	GRMZM2G412885_P01	Zea_mays
Contig_3235	7	Contig_3235;Contig_7685;Contig_7686;Contig_7687;Contig_15440;Contig_49094;Contig_119879	Sb09g027080.1	Sorghum_bicolor
Contig_4237	7	Contig_4237;Contig_16435;Contig_16436;Contig_16437;Contig_44179;Contig_47208;Contig_52576	ppa006554m|PACid:17656889	Pruns_persica
Contig_100905	7	Contig_20824;Contig_67745;Contig_96257;Contig_100905;Contig_102512;Contig_116981;Contig_140330	LOC_Os11g34050.1	Oryza_sativa
Contig_100965	7	Contig_47859;Contig_49103;Contig_78104;Contig_96333;Contig_100965;Contig_141784;Contig_143767	LOC_Os10g21070.1	Oryza_sativa
Contig_1234	7	Contig_1234;Contig_1235;Contig_30311;Contig_53423;Contig_85903;Contig_113288;Contig_129381	Medtr3g043810.1	Medicago_truncatula
Contig_765	7	Contig_764;Contig_765;Contig_6269;Contig_12418;Contig_12590;Contig_31510;Contig_127668	ppa006998m|PACid:17648024	Pruns_persica
Contig_29081	7	Contig_11941;Contig_18233;Contig_29081;Contig_35342;Contig_75371;Contig_76538;Contig_94147	ppa000016m|PACid:17640952	Pruns_persica
Contig_19107	7	Contig_2446;Contig_3605;Contig_3607;Contig_19107;Contig_45936;Contig_107313;Contig_139187	GSVIVP00014448001	Vitis_vinifera
Contig_119151	7	Contig_5001;Contig_16982;Contig_66437;Contig_87473;Contig_87474;Contig_119151;Contig_120533	GRMZM2G110952_P05	Zea_mays
Contig_89628	7	Contig_6775;Contig_7103;Contig_45177;Contig_47175;Contig_70351;Contig_89628;Contig_118211	ppa009366m|PACid:17664168	Pruns_persica
Contig_82922	7	Contig_43021;Contig_47186;Contig_71492;Contig_82922;Contig_86997;Contig_86998;Contig_89338	LOC_Os07g32690.1	Oryza_sativa
Contig_124798	7	Contig_21220;Contig_30088;Contig_66103;Contig_68127;Contig_90427;Contig_93838;Contig_124798	GSVIVP00013746001	Vitis_vinifera
Contig_13196	7	Contig_2499;Contig_2500;Contig_2501;Contig_13196;Contig_46335;Contig_82325;Contig_106613	ppa000863m|PACid:17653947	Pruns_persica
Contig_92175	7	Contig_64555;Contig_65355;Contig_78180;Contig_86059;Contig_86290;Contig_92175;Contig_123970	LOC_Os07g13560.1	Oryza_sativa
Contig_805	7	Contig_805;Contig_9159;Contig_13409;Contig_15776;Contig_20776;Contig_47423;Contig_52799	grail3.0001103101	Populus_trichocarpa
Contig_9975	7	Contig_8992;Contig_9975;Contig_18970;Contig_37487;Contig_97751;Contig_102759;Contig_103235	GRMZM2G047595_P01	Zea_mays
Contig_1950	7	Contig_1949;Contig_1950;Contig_1951;Contig_19414;Contig_31031;Contig_38194;Contig_84807	ppa002772m|PACid:17653629	Pruns_persica
Contig_22209	7	Contig_13387;Contig_13388;Contig_22209;Contig_27102;Contig_27103;Contig_36193;Contig_76460	ppa003332m|PACid:17660030	Pruns_persica
Contig_21462	7	Contig_15971;Contig_18771;Contig_21461;Contig_21462;Contig_24761;Contig_33528;Contig_111903	AT2G29690.1	Arabidopsis_thaliana
Contig_5483	7	Contig_1946;Contig_5483;Contig_8068;Contig_13380;Contig_38184;Contig_55842;Contig_60918	gw1.I.4198.1	Populus_trichocarpa
Contig_912	7	Contig_912;Contig_22163;Contig_31346;Contig_36265;Contig_74953;Contig_86074;Contig_102025	Glyma01g33090.1	Glycine_max
Contig_15661	7	Contig_5657;Contig_15661;Contig_32223;Contig_46784;Contig_61747;Contig_97262;Contig_102845	Medtr1g093130.1	Medicago_truncatula
Contig_40789	7	Contig_6040;Contig_10469;Contig_18388;Contig_29283;Contig_35129;Contig_40789;Contig_52869	Sb01g038270.1	Sorghum_bicolor
Contig_91374	7	Contig_6981;Contig_13301;Contig_41388;Contig_64928;Contig_69739;Contig_91374;Contig_143074	Glyma14g37470.1	Glycine_max
Contig_2504	7	Contig_1028;Contig_2504;Contig_12205;Contig_19571;Contig_22440;Contig_35613;Contig_136241	Glyma20g30100.1	Glycine_max
Contig_15732	7	Contig_286;Contig_15732;Contig_21020;Contig_40131;Contig_67582;Contig_98542;Contig_129546	estExt_fgenesh4_pg.C_LG_I2255	Populus_trichocarpa
Contig_11352	7	Contig_8203;Contig_11351;Contig_11352;Contig_25214;Contig_44716;Contig_46456;Contig_46921	GRMZM2G141320_P01	Zea_mays
Contig_19972	7	Contig_16009;Contig_19972;Contig_19973;Contig_19974;Contig_21452;Contig_44761;Contig_50921	Glyma09g08340.2	Glycine_max
Contig_28741	7	Contig_8189;Contig_24382;Contig_28741;Contig_96337;Contig_97837;Contig_99182;Contig_117382	Sb09g022370.1	Sorghum_bicolor
Contig_54383	7	Contig_14618;Contig_18628;Contig_20550;Contig_21427;Contig_26978;Contig_47981;Contig_54383	GSVIVP00007632001	Vitis_vinifera
Contig_754	7	Contig_754;Contig_5121;Contig_5122;Contig_5123;Contig_9071;Contig_26729;Contig_57259	GRMZM2G055320_P01	Zea_mays
Contig_39479	7	Contig_39479;Contig_47899;Contig_47900;Contig_86895;Contig_101893;Contig_106465;Contig_111087	ppa001022m|PACid:17654243	Pruns_persica
Contig_5578	7	Contig_5578;Contig_5579;Contig_23304;Contig_58345;Contig_89909;Contig_104430;Contig_128536	ppa001520m|PACid:17654339	Pruns_persica
Contig_45422	7	Contig_45422;Contig_59957;Contig_61138;Contig_65292;Contig_81992;Contig_93551;Contig_141355	30147.m014083	Ricinus_communis
Contig_22593	7	Contig_22593;Contig_42563;Contig_59201;Contig_66502;Contig_77593;Contig_90701;Contig_138081	Medtr2g008710.1	Medicago_truncatula
Contig_4194	7	Contig_4191;Contig_4192;Contig_4193;Contig_4194;Contig_27696;Contig_30045;Contig_52093	SiPROV021847m|PACid:18173062	Setaria_italica
Contig_15747	7	Contig_15747;Contig_33545;Contig_61102;Contig_135774;Contig_137549;Contig_137553;Contig_142613	evm.TU.supercontig_284.7	Carica_papaya
Contig_144878	7	Contig_60499;Contig_70284;Contig_84192;Contig_84921;Contig_141380;Contig_142601;Contig_144878	GSVIVP00033234001	Vitis_vinifera
Contig_38764	7	Contig_16585;Contig_28331;Contig_38736;Contig_38737;Contig_38763;Contig_38764;Contig_97560	SiPROV018183m|PACid:18199503	Setaria_italica
Contig_188	7	Contig_188;Contig_5321;Contig_10722;Contig_10723;Contig_10724;Contig_27877;Contig_36990	SiPROV007374m|PACid:18195790	Setaria_italica
Contig_5642	7	Contig_3769;Contig_3770;Contig_5642;Contig_6511;Contig_10139;Contig_35031;Contig_118615	ppa000782m|PACid:17655790	Pruns_persica
Contig_6470	7	Contig_6470;Contig_20159;Contig_39841;Contig_41090;Contig_75997;Contig_103149;Contig_143230	30147.m013822	Ricinus_communis
Contig_39024	7	Contig_989;Contig_990;Contig_39024;Contig_53143;Contig_53144;Contig_53697;Contig_57596	Sb01g029110.1	Sorghum_bicolor
Contig_121805	7	Contig_1394;Contig_40460;Contig_49362;Contig_74913;Contig_80431;Contig_119040;Contig_121805	29761.m000426	Ricinus_communis
Contig_21648	7	Contig_21647;Contig_21648;Contig_21650;Contig_27036;Contig_60948;Contig_69916;Contig_104495	AT1G65910.1	Arabidopsis_thaliana
Contig_23021	7	Contig_13076;Contig_23021;Contig_40265;Contig_46269;Contig_52355;Contig_67592;Contig_101217	SiPROV002611m|PACid:18187975	Setaria_italica
Contig_5340	7	Contig_5340;Contig_7529;Contig_7530;Contig_12484;Contig_25149;Contig_55651;Contig_67759	Glyma03g03190.1	Glycine_max
Contig_64784	7	Contig_25627;Contig_35348;Contig_49015;Contig_64784;Contig_93631;Contig_112015;Contig_128494	GRMZM2G121495_P02	Zea_mays
Contig_78650	7	Contig_8067;Contig_8205;Contig_33383;Contig_33384;Contig_61985;Contig_69224;Contig_78650	Glyma10g11570.1	Glycine_max
Contig_123740	7	Contig_58508;Contig_87004;Contig_111810;Contig_117814;Contig_117823;Contig_121816;Contig_123740	EF647604_7.1	Solanum_lycopersicum
Contig_82444	7	Contig_38076;Contig_82444;Contig_88539;Contig_118907;Contig_137237;Contig_138024;Contig_147271	ppa001868m|PACid:17662443	Pruns_persica
Contig_17163	7	Contig_6410;Contig_17163;Contig_20282;Contig_32487;Contig_32488;Contig_123712;Contig_123713	ppa008208m|PACid:17646761	Pruns_persica
Contig_19084	7	Contig_17060;Contig_19084;Contig_21131;Contig_34759;Contig_39618;Contig_50527;Contig_65176	C02HBa0040B13_12.1	Solanum_lycopersicum
Contig_99568	7	Contig_46397;Contig_50651;Contig_52704;Contig_77908;Contig_90120;Contig_99568;Contig_141070	Glyma09g18860.1	Glycine_max
Contig_20559	7	Contig_20559;Contig_20560;Contig_20572;Contig_23268;Contig_29295;Contig_33469;Contig_60698	CU928038_5.1	Solanum_lycopersicum
Contig_15399	7	Contig_6191;Contig_15399;Contig_24567;Contig_24688;Contig_41525;Contig_66497;Contig_70486	Medtr3g122310.1	Medicago_truncatula
Contig_30623	7	Contig_29098;Contig_30623;Contig_37374;Contig_60564;Contig_60729;Contig_67336;Contig_88751	Glyma18g38310.1	Glycine_max
Contig_51065	7	Contig_51065;Contig_66253;Contig_74168;Contig_80166;Contig_81745;Contig_99918;Contig_115824	GSVIVP00031851001	Vitis_vinifera
Contig_40348	7	Contig_34382;Contig_40348;Contig_48091;Contig_62567;Contig_68814;Contig_84996;Contig_110854	evm.TU.supercontig_504.2	Carica_papaya
Contig_29635	7	Contig_4304;Contig_29635;Contig_35482;Contig_39131;Contig_54807;Contig_84706;Contig_101739	evm.TU.supercontig_28.18	Carica_papaya
Contig_6514	7	Contig_6514;Contig_16513;Contig_25122;Contig_25123;Contig_36948;Contig_37069;Contig_119235	GSVIVP00027771001	Vitis_vinifera
Contig_66784	7	Contig_11797;Contig_22091;Contig_22093;Contig_40510;Contig_56615;Contig_66784;Contig_81859	GSVIVP00036181001	Vitis_vinifera
Contig_12904	7	Contig_12904;Contig_29745;Contig_44715;Contig_63038;Contig_69669;Contig_71242;Contig_132507	GSVIVP00014089001	Vitis_vinifera
Contig_34476	7	Contig_30922;Contig_34476;Contig_42972;Contig_58472;Contig_70935;Contig_102095;Contig_102514	AT3G48190.1	Arabidopsis_thaliana
Contig_42195	7	Contig_33017;Contig_42195;Contig_79790;Contig_89246;Contig_91185;Contig_101803;Contig_143637	eugene3.00020650	Populus_trichocarpa
Contig_37783	7	Contig_6920;Contig_23464;Contig_37783;Contig_44408;Contig_44712;Contig_45815;Contig_63197	fgenesh4_pg.C_scaffold_280000005	Populus_trichocarpa
Contig_3463	7	Contig_1766;Contig_2509;Contig_2555;Contig_2556;Contig_3463;Contig_30230;Contig_84801	SiPROV006731m|PACid:18168228	Setaria_italica
Contig_822	7	Contig_822;Contig_23494;Contig_79845;Contig_94214;Contig_99702;Contig_106029;Contig_125554	29889.m003361	Ricinus_communis
Contig_1001	7	Contig_1001;Contig_1166;Contig_2198;Contig_31060;Contig_44699;Contig_118041;Contig_130761	Medtr5g097510.1	Medicago_truncatula
Contig_6271	7	Contig_2132;Contig_3806;Contig_3807;Contig_6271;Contig_16946;Contig_58851;Contig_76994	SiPROV004486m|PACid:18176563	Setaria_italica
Contig_9519	7	Contig_9519;Contig_11114;Contig_46760;Contig_48236;Contig_76681;Contig_83350;Contig_113302	29846.m000182	Ricinus_communis
Contig_2803	7	Contig_2803;Contig_29128;Contig_31967;Contig_47892;Contig_77907;Contig_87496;Contig_92098	LOC_Os10g42439.1	Oryza_sativa
Contig_12830	7	Contig_12347;Contig_12830;Contig_24893;Contig_34923;Contig_44490;Contig_64290;Contig_100340	Glyma13g38310.1	Glycine_max
Contig_16192	7	Contig_14048;Contig_14049;Contig_14050;Contig_16192;Contig_22087;Contig_53481;Contig_119593	29453.m000063	Ricinus_communis
Contig_14640	7	Contig_4128;Contig_14640;Contig_41716;Contig_51294;Contig_96727;Contig_103150;Contig_113933	ppa018907m|PACid:17647002	Pruns_persica
Contig_28529	7	Contig_19898;Contig_25092;Contig_28529;Contig_33666;Contig_40841;Contig_74543;Contig_111480	ppa004485m|PACid:17650917	Pruns_persica
Contig_52334	7	Contig_10514;Contig_16183;Contig_20789;Contig_52334;Contig_60222;Contig_74254;Contig_102286	Sb04g030760.1	Sorghum_bicolor
Contig_31520	7	Contig_31520;Contig_82143;Contig_84957;Contig_87602;Contig_105533;Contig_113818;Contig_146362	GSVIVP00029102001	Vitis_vinifera
Contig_11836	7	Contig_11836;Contig_20035;Contig_28456;Contig_28457;Contig_38735;Contig_61471;Contig_91195	evm.TU.supercontig_3.393	Carica_papaya
Contig_1795	7	Contig_1795;Contig_13236;Contig_42823;Contig_42824;Contig_44196;Contig_49726;Contig_56335	Glyma09g34850.1	Glycine_max
Contig_3720	7	Contig_1906;Contig_3604;Contig_3720;Contig_21369;Contig_75469;Contig_83835;Contig_101364	Sb01g041950.1	Sorghum_bicolor
Contig_42391	7	Contig_30718;Contig_33239;Contig_42390;Contig_42391;Contig_42392;Contig_64278;Contig_99026	Glyma15g07310.1	Glycine_max
Contig_13270	7	Contig_384;Contig_13270;Contig_32894;Contig_37556;Contig_45689;Contig_139025;Contig_140367	GRMZM2G034572_P01	Zea_mays
Contig_2915	7	Contig_2915;Contig_16910;Contig_20083;Contig_25910;Contig_37290;Contig_74235;Contig_101499	Sb03g039930.1	Sorghum_bicolor
Contig_5582	7	Contig_5345;Contig_5582;Contig_5583;Contig_36172;Contig_117798;Contig_127576;Contig_129047	SiPROV004155m|PACid:18197766	Setaria_italica
Contig_2185	7	Contig_2185;Contig_11524;Contig_27470;Contig_45153;Contig_47130;Contig_61229;Contig_64441	Glyma01g39800.1	Glycine_max
Contig_583	7	Contig_583;Contig_613;Contig_38898;Contig_74027;Contig_81712;Contig_86120;Contig_87200	ppa009087m|PACid:17647969	Pruns_persica
Contig_4620	7	Contig_4618;Contig_4619;Contig_4620;Contig_19740;Contig_25137;Contig_28559;Contig_47749	CU074308_19.1	Solanum_lycopersicum
Contig_38841	7	Contig_30061;Contig_38841;Contig_41300;Contig_44799;Contig_46484;Contig_52871;Contig_54681	LOC_Os09g07020.1	Oryza_sativa
Contig_21995	7	Contig_14527;Contig_21938;Contig_21994;Contig_21995;Contig_30546;Contig_43525;Contig_135510	AT2G02710.1	Arabidopsis_thaliana
Contig_49224	7	Contig_24839;Contig_49224;Contig_51261;Contig_55106;Contig_62332;Contig_78142;Contig_92208	evm.TU.supercontig_27.12	Carica_papaya
Contig_12363	7	Contig_1105;Contig_3741;Contig_12363;Contig_29868;Contig_47966;Contig_101120;Contig_118946	GRMZM2G174741_P01	Zea_mays
Contig_7363	7	Contig_6971;Contig_7363;Contig_15482;Contig_17991;Contig_30791;Contig_83730;Contig_85857	ppa018502m|PACid:17653055	Pruns_persica
Contig_7214	7	Contig_7214;Contig_22239;Contig_25500;Contig_25501;Contig_48449;Contig_53044;Contig_67105	eugene3.00141444	Populus_trichocarpa
Contig_21412	7	Contig_19628;Contig_21412;Contig_28131;Contig_42046;Contig_59057;Contig_59058;Contig_137438	Glyma08g10870.1	Glycine_max
Contig_69667	7	Contig_43307;Contig_43308;Contig_45496;Contig_69667;Contig_99228;Contig_139214;Contig_145570	fgenesh4_pg.C_scaffold_223000009	Populus_trichocarpa
Contig_1909	7	Contig_1909;Contig_12557;Contig_19092;Contig_42444;Contig_42445;Contig_44330;Contig_46447	AT5G11200.2	Arabidopsis_thaliana
Contig_24602	7	Contig_24599;Contig_24600;Contig_24601;Contig_24602;Contig_33365;Contig_65623;Contig_100793	29822.m003421	Ricinus_communis
Contig_3832	7	Contig_2513;Contig_3831;Contig_3832;Contig_8181;Contig_69289;Contig_105060;Contig_105061	SiPROV015015m|PACid:18171645	Setaria_italica
Contig_129326	7	Contig_55865;Contig_74679;Contig_90378;Contig_129326;Contig_137126;Contig_140359;Contig_142500	Sb07g011900.1	Sorghum_bicolor
Contig_135356	7	Contig_43591;Contig_60855;Contig_74605;Contig_74606;Contig_98207;Contig_135356;Contig_145443	jgi|Selmo1|415005|fgenesh2_pg.C_scaffold_25000245	Selaginella_smoellendorffii
Contig_13775	7	Contig_12657;Contig_13773;Contig_13774;Contig_13775;Contig_32882;Contig_63117;Contig_141521	SiPROV005199m|PACid:18181927	Setaria_italica
Contig_97184	7	Contig_97184;Contig_125681;Contig_135589;Contig_139329;Contig_141133;Contig_146222;Contig_147324	AT3G12080.2	Arabidopsis_thaliana
Contig_1382	7	Contig_1382;Contig_13185;Contig_14722;Contig_15151;Contig_23793;Contig_64836;Contig_115947	SiPROV002435m|PACid:18170855	Setaria_italica
Contig_29080	7	Contig_6064;Contig_13563;Contig_24148;Contig_29080;Contig_42175;Contig_50464;Contig_60171	Medtr8g081390.1	Medicago_truncatula
Contig_3323	7	Contig_3322;Contig_3323;Contig_3573;Contig_18339;Contig_24892;Contig_33809;Contig_46405	SiPROV006955m|PACid:18169057	Setaria_italica
Contig_14133	7	Contig_5240;Contig_5241;Contig_14133;Contig_30959;Contig_82218;Contig_115208;Contig_130418	30146.m003514	Ricinus_communis
Contig_28038	7	Contig_28038;Contig_30158;Contig_40195;Contig_41150;Contig_41151;Contig_41991;Contig_95181	Glyma14g35690.1	Glycine_max
Contig_11119	7	Contig_11119;Contig_36014;Contig_39395;Contig_65930;Contig_82277;Contig_85032;Contig_115782	eugene3.00131305	Populus_trichocarpa
Contig_43881	7	Contig_8214;Contig_13496;Contig_34256;Contig_43881;Contig_56275;Contig_57140;Contig_60904	LOC_Os01g26970.5	Oryza_sativa
Contig_20483	7	Contig_7125;Contig_20483;Contig_21469;Contig_36524;Contig_37380;Contig_49511;Contig_139633	evm.TU.supercontig_25.135	Carica_papaya
Contig_3181	7	Contig_3181;Contig_7716;Contig_10040;Contig_17002;Contig_35349;Contig_52249;Contig_65584	GRMZM2G130375_P05	Zea_mays
Contig_14623	7	Contig_14623;Contig_83584;Contig_83585;Contig_88053;Contig_88054;Contig_91985;Contig_143773	29842.m003639	Ricinus_communis
Contig_57846	7	Contig_31287;Contig_32444;Contig_40852;Contig_41257;Contig_57846;Contig_68861;Contig_115524	evm.TU.supercontig_116.58	Carica_papaya
Contig_13034	7	Contig_13034;Contig_20216;Contig_76038;Contig_92632;Contig_95581;Contig_98842;Contig_100568	evm.TU.supercontig_1.255	Carica_papaya
Contig_19395	7	Contig_15160;Contig_15161;Contig_15936;Contig_19395;Contig_35739;Contig_50917;Contig_72883	Glyma04g01610.1	Glycine_max
Contig_36253	7	Contig_1089;Contig_6848;Contig_14041;Contig_30044;Contig_36253;Contig_37477;Contig_40086	29693.m002069	Ricinus_communis
Contig_370	7	Contig_370;Contig_2136;Contig_2137;Contig_9871;Contig_12042;Contig_25026;Contig_107097	evm.TU.supercontig_92.94	Carica_papaya
Contig_7423	7	Contig_7423;Contig_30867;Contig_49197;Contig_57424;Contig_59013;Contig_69537;Contig_71204	AT1G11170.1	Arabidopsis_thaliana
Contig_13248	7	Contig_8072;Contig_12162;Contig_12164;Contig_13248;Contig_32275;Contig_69507;Contig_111570	30073.m002199	Ricinus_communis
Contig_63909	7	Contig_7091;Contig_7144;Contig_19731;Contig_23642;Contig_51090;Contig_63909;Contig_89350	GRMZM2G358619_P01	Zea_mays
Contig_443	7	Contig_443;Contig_14771;Contig_18841;Contig_26843;Contig_117745;Contig_137041;Contig_145398	AT2G45260.1	Arabidopsis_thaliana
Contig_79755	7	Contig_4103;Contig_21596;Contig_34754;Contig_56905;Contig_79755;Contig_101362;Contig_111274	GSVIVP00024861001	Vitis_vinifera
Contig_10399	7	Contig_10399;Contig_16869;Contig_17882;Contig_26868;Contig_45441;Contig_56756;Contig_59090	GSVIVP00003337001	Vitis_vinifera
Contig_16706	7	Contig_16706;Contig_42336;Contig_49986;Contig_102114;Contig_110558;Contig_118131;Contig_119983	Medtr8g044140.1	Medicago_truncatula
Contig_10971	7	Contig_7186;Contig_10971;Contig_33176;Contig_34826;Contig_41770;Contig_46829;Contig_77057	Glyma01g39200.1	Glycine_max
Contig_3972	7	Contig_3972;Contig_3973;Contig_18918;Contig_22250;Contig_24993;Contig_24994;Contig_95436	GSVIVP00029599001	Vitis_vinifera
Contig_3001	7	Contig_3001;Contig_20085;Contig_20086;Contig_23045;Contig_23046;Contig_95573;Contig_137092	Medtr3g076380.1	Medicago_truncatula
Contig_887	7	Contig_887;Contig_11539;Contig_37917;Contig_79540;Contig_81925;Contig_90860;Contig_104160	LOC_Os02g42230.1	Oryza_sativa
Contig_68535	7	Contig_19069;Contig_39541;Contig_45442;Contig_51377;Contig_68535;Contig_73059;Contig_88458	ppa002210m|PACid:17647038	Pruns_persica
Contig_103375	7	Contig_37168;Contig_46064;Contig_51975;Contig_75577;Contig_103375;Contig_113188;Contig_118254	GRMZM2G036236_P01	Zea_mays
Contig_11820	7	Contig_11820;Contig_68665;Contig_93024;Contig_110191;Contig_114631;Contig_125313;Contig_130749	Sb06g013680.1	Sorghum_bicolor
Contig_113402	7	Contig_32524;Contig_36949;Contig_37581;Contig_62866;Contig_83912;Contig_107229;Contig_113402	ppa001020m|PACid:17657529	Pruns_persica
Contig_3346	7	Contig_3346;Contig_10449;Contig_23785;Contig_23786;Contig_79444;Contig_82898;Contig_92315	Medtr7g022440.1	Medicago_truncatula
Contig_134475	7	Contig_50290;Contig_84533;Contig_115422;Contig_121634;Contig_134475;Contig_135570;Contig_147354	LOC_Os08g11200.1	Oryza_sativa
Contig_23978	7	Contig_11996;Contig_11997;Contig_15041;Contig_22064;Contig_22065;Contig_23978;Contig_28713	ppa010052m|PACid:17662939	Pruns_persica
Contig_102069	7	Contig_12961;Contig_12962;Contig_45711;Contig_61720;Contig_102069;Contig_118821;Contig_122786	Glyma01g02240.1	Glycine_max
Contig_140292	7	Contig_32502;Contig_46687;Contig_87274;Contig_116841;Contig_128295;Contig_140292;Contig_143918	Glyma12g16620.1	Glycine_max
Contig_30243	7	Contig_1712;Contig_30243;Contig_32700;Contig_77698;Contig_79507;Contig_99842;Contig_137765	AC235757_42.1	Medicago_truncatula
Contig_139596	7	Contig_118517;Contig_135643;Contig_136525;Contig_136841;Contig_139596;Contig_144257;Contig_145283	jgi|Selmo1|161424|estExt_Genewise1.C_1140152	Selaginella_smoellendorffii
Contig_18021	7	Contig_14040;Contig_16987;Contig_18021;Contig_19728;Contig_39417;Contig_74849;Contig_141638	Glyma13g29010.1	Glycine_max
Contig_6739	7	Contig_6739;Contig_6740;Contig_18309;Contig_26810;Contig_27319;Contig_27949;Contig_41239	27810.m000646	Ricinus_communis
Contig_14692	7	Contig_14692;Contig_33840;Contig_65373;Contig_75279;Contig_89054;Contig_89055;Contig_118980	eugene3.00110382	Populus_trichocarpa
Contig_19116	7	Contig_7136;Contig_11294;Contig_19116;Contig_37650;Contig_37651;Contig_38554;Contig_43080	Medtr2g077230.1	Medicago_truncatula
Contig_17495	7	Contig_8908;Contig_17495;Contig_20665;Contig_25503;Contig_25504;Contig_31312;Contig_58003	eugene3.10220001	Populus_trichocarpa
Contig_2491	7	Contig_2490;Contig_2491;Contig_2492;Contig_20523;Contig_94517;Contig_121464;Contig_122553	evm.TU.supercontig_5.103	Carica_papaya
Contig_19630	7	Contig_18773;Contig_19629;Contig_19630;Contig_27094;Contig_31698;Contig_43399;Contig_133511	LOC_Os12g39620.1	Oryza_sativa
Contig_5353	7	Contig_5353;Contig_49355;Contig_50215;Contig_64445;Contig_88968;Contig_112767;Contig_144519	29801.m003197	Ricinus_communis
Contig_33706	7	Contig_19940;Contig_19941;Contig_30607;Contig_33706;Contig_66740;Contig_100121;Contig_100262	30138.m003894	Ricinus_communis
Contig_10273	7	Contig_10273;Contig_44657;Contig_46700;Contig_50251;Contig_67628;Contig_117142;Contig_121437	GSVIVP00034032001	Vitis_vinifera
Contig_5829	7	Contig_2718;Contig_5829;Contig_14954;Contig_73182;Contig_81631;Contig_90750;Contig_99161	29912.m005278	Ricinus_communis
Contig_3949	7	Contig_3949;Contig_4912;Contig_12562;Contig_15629;Contig_25381;Contig_60122;Contig_77018	GSVIVP00016606001	Vitis_vinifera
Contig_633	7	Contig_633;Contig_2193;Contig_10946;Contig_11710;Contig_40347;Contig_50855;Contig_52987	Glyma20g33380.1	Glycine_max
Contig_12231	7	Contig_877;Contig_12231;Contig_15235;Contig_30545;Contig_48494;Contig_49589;Contig_85943	GSVIVP00033873001	Vitis_vinifera
Contig_10373	7	Contig_690;Contig_5519;Contig_10373;Contig_14374;Contig_15263;Contig_41866;Contig_58082	LOC_Os08g40880.1	Oryza_sativa
Contig_13982	7	Contig_2560;Contig_2561;Contig_13981;Contig_13982;Contig_13983;Contig_23630;Contig_23775	AT5G04170.1	Arabidopsis_thaliana
Contig_22134	7	Contig_485;Contig_15485;Contig_21393;Contig_22133;Contig_22134;Contig_30628;Contig_64701	SiPROV012424m|PACid:18193640	Setaria_italica
Contig_12223	7	Contig_12223;Contig_12551;Contig_74363;Contig_78892;Contig_80254;Contig_107018;Contig_116654	Glyma19g37170.1	Glycine_max
Contig_15076	7	Contig_15076;Contig_15961;Contig_33310;Contig_48380;Contig_54792;Contig_81717;Contig_107902	Glyma08g13780.1	Glycine_max
Contig_58001	7	Contig_40439;Contig_46695;Contig_56332;Contig_58001;Contig_58623;Contig_99189;Contig_145982	ppa006136m|PACid:17647086	Pruns_persica
Contig_7410	7	Contig_7410;Contig_7411;Contig_10779;Contig_10780;Contig_33571;Contig_38071;Contig_94485	30169.m006584	Ricinus_communis
Contig_15477	7	Contig_15477;Contig_15511;Contig_23425;Contig_23426;Contig_27131;Contig_28942;Contig_82242	29866.m000624	Ricinus_communis
Contig_2608	7	Contig_2607;Contig_2608;Contig_2609;Contig_17939;Contig_17975;Contig_39419;Contig_78062	GSVIVP00032305001	Vitis_vinifera
Contig_32725	7	Contig_19727;Contig_32725;Contig_62923;Contig_72192;Contig_80087;Contig_110650;Contig_134625	CU326400_12.1	Solanum_lycopersicum
Contig_4581	7	Contig_4581;Contig_17375;Contig_20989;Contig_38316;Contig_46568;Contig_85868;Contig_128581	GRMZM2G064701_P01	Zea_mays
Contig_68335	7	Contig_31721;Contig_41758;Contig_48799;Contig_62988;Contig_68335;Contig_89143;Contig_112106	LOC_Os08g34300.1	Oryza_sativa
Contig_17849	7	Contig_17849;Contig_17850;Contig_29225;Contig_29226;Contig_30231;Contig_51598;Contig_78537	GSVIVP00033674001	Vitis_vinifera
Contig_29035	7	Contig_11118;Contig_28867;Contig_29035;Contig_29300;Contig_40391;Contig_49315;Contig_136091	ppa003767m|PACid:17640643	Pruns_persica
Contig_5206	7	Contig_5203;Contig_5204;Contig_5205;Contig_5206;Contig_6164;Contig_8909;Contig_99130	evm.TU.supercontig_48.202	Carica_papaya
Contig_22192	7	Contig_2566;Contig_5558;Contig_14240;Contig_14241;Contig_22192;Contig_22616;Contig_61790	GSVIVP00001776001	Vitis_vinifera
Contig_87407	7	Contig_48742;Contig_48743;Contig_87407;Contig_91431;Contig_91432;Contig_94993;Contig_107852	AT1G17950.1	Arabidopsis_thaliana
Contig_19225	7	Contig_10571;Contig_19224;Contig_19225;Contig_34509;Contig_41286;Contig_48270;Contig_95515	Sb03g011300.1	Sorghum_bicolor
Contig_5468	7	Contig_5468;Contig_15733;Contig_46832;Contig_52173;Contig_60664;Contig_67507;Contig_110058	GRMZM2G445905_P03	Zea_mays
Contig_6744	7	Contig_6744;Contig_20589;Contig_29627;Contig_29628;Contig_30079;Contig_61420;Contig_93057	AC210349_4.1	Solanum_lycopersicum
Contig_32420	7	Contig_10715;Contig_27971;Contig_32420;Contig_35504;Contig_56461;Contig_71331;Contig_88420	ppa016391m|PACid:17669190	Pruns_persica
Contig_3417	7	Contig_490;Contig_3417;Contig_16636;Contig_37890;Contig_39015;Contig_39755;Contig_50050	30075.m001150	Ricinus_communis
Contig_17678	7	Contig_17677;Contig_17678;Contig_17679;Contig_27655;Contig_81095;Contig_105737;Contig_119422	SiPROV014605m|PACid:18176350	Setaria_italica
Contig_9094	7	Contig_2535;Contig_6847;Contig_9094;Contig_9095;Contig_11561;Contig_12571;Contig_66874	GRMZM2G450233_P03	Zea_mays
Contig_11159	7	Contig_11159;Contig_11536;Contig_12239;Contig_12786;Contig_12858;Contig_12859;Contig_70415	Sb03g041120.1	Sorghum_bicolor
Contig_25075	7	Contig_7953;Contig_9892;Contig_24195;Contig_25075;Contig_32560;Contig_44824;Contig_87730	AC215403_8.1	Solanum_lycopersicum
Contig_30873	7	Contig_19769;Contig_30873;Contig_30874;Contig_35776;Contig_51054;Contig_106671;Contig_141389	ppa026425m|PACid:17663364	Pruns_persica
Contig_39924	7	Contig_23070;Contig_23072;Contig_39924;Contig_43269;Contig_43521;Contig_75369;Contig_91621	ppa026773m|PACid:17650479	Pruns_persica
Contig_12706	7	Contig_10588;Contig_12706;Contig_20964;Contig_47613;Contig_47614;Contig_70596;Contig_118198	SiPROV016194m|PACid:18196088	Setaria_italica
Contig_21274	7	Contig_21274;Contig_22955;Contig_44376;Contig_48464;Contig_82673;Contig_104913;Contig_111426	Glyma03g36900.1	Glycine_max
Contig_25109	7	Contig_12262;Contig_17636;Contig_21559;Contig_25109;Contig_53985;Contig_68267;Contig_69027	grail3.0032001601	Populus_trichocarpa
Contig_19145	7	Contig_9033;Contig_10292;Contig_14603;Contig_19145;Contig_27807;Contig_29238;Contig_132811	28166.m001068	Ricinus_communis
Contig_5533	7	Contig_5533;Contig_15722;Contig_58073;Contig_68942;Contig_85347;Contig_100470;Contig_110242	Glyma01g34560.1	Glycine_max
Contig_112086	7	Contig_42201;Contig_75907;Contig_78001;Contig_82098;Contig_91048;Contig_110088;Contig_112086	ppa021406m|PACid:17668639	Pruns_persica
Contig_10922	7	Contig_9761;Contig_10922;Contig_13648;Contig_24478;Contig_33109;Contig_83913;Contig_125080	LOC_Os01g41210.1	Oryza_sativa
Contig_3755	7	Contig_3755;Contig_40109;Contig_47337;Contig_47338;Contig_68680;Contig_77947;Contig_99606	AT3G06080.2	Arabidopsis_thaliana
Contig_5530	7	Contig_5530;Contig_17123;Contig_43306;Contig_62434;Contig_108550;Contig_137345;Contig_138485	GSVIVP00019838001	Vitis_vinifera
Contig_16338	7	Contig_16338;Contig_16339;Contig_30702;Contig_52336;Contig_62784;Contig_103824;Contig_104024	GRMZM2G071304_P01	Zea_mays
Contig_29951	7	Contig_25616;Contig_25617;Contig_29418;Contig_29419;Contig_29951;Contig_41009;Contig_41010	Glyma17g36540.1	Glycine_max
Contig_20998	7	Contig_8658;Contig_8659;Contig_19447;Contig_20998;Contig_79188;Contig_95084;Contig_102402	29957.m001436	Ricinus_communis
Contig_6244	7	Contig_6244;Contig_32561;Contig_52321;Contig_53825;Contig_67310;Contig_115841;Contig_120253	GRMZM2G383240_P05	Zea_mays
Contig_11564	7	Contig_8395;Contig_10895;Contig_10896;Contig_11564;Contig_68433;Contig_82561;Contig_93372	SiPROV004029m|PACid:18202584	Setaria_italica
Contig_14877	7	Contig_12249;Contig_14877;Contig_51311;Contig_58355;Contig_64130;Contig_93475;Contig_136766	fgenesh4_pg.C_LG_I002397	Populus_trichocarpa
Contig_243	7	Contig_243;Contig_6460;Contig_14597;Contig_14598;Contig_26284;Contig_35710;Contig_60129	AC209509_1.1	Solanum_lycopersicum
Contig_458	7	Contig_458;Contig_23526;Contig_29728;Contig_31288;Contig_43714;Contig_53372;Contig_64477	estExt_fgenesh4_pg.C_LG_XVIII0863	Populus_trichocarpa
Contig_14580	7	Contig_14580;Contig_14581;Contig_34793;Contig_66546;Contig_75350;Contig_119861;Contig_137194	GSVIVP00033992001	Vitis_vinifera
Contig_10163	7	Contig_10163;Contig_13911;Contig_36438;Contig_61374;Contig_66006;Contig_90845;Contig_93339	jgi|Selmo1|97066|e_gw1.19.158.1	Selaginella_smoellendorffii
Contig_28825	7	Contig_1924;Contig_9172;Contig_15968;Contig_16051;Contig_28825;Contig_31435;Contig_34594	evm.TU.supercontig_3143.1	Carica_papaya
Contig_11586	7	Contig_11586;Contig_25810;Contig_33132;Contig_33461;Contig_48949;Contig_68615;Contig_79243	Sb01g039580.1	Sorghum_bicolor
Contig_5495	7	Contig_1046;Contig_5495;Contig_5793;Contig_11799;Contig_18968;Contig_18969;Contig_42599	jgi|Selmo1|438121|estExt_fgenesh2_pg.C_20072	Selaginella_smoellendorffii
Contig_15631	7	Contig_15631;Contig_20135;Contig_25200;Contig_25201;Contig_40548;Contig_107839;Contig_126422	Glyma19g41590.1	Glycine_max
Contig_6178	7	Contig_2220;Contig_6178;Contig_12139;Contig_53612;Contig_54012;Contig_130923;Contig_144553	evm.TU.supercontig_152.50	Carica_papaya
Contig_4445	7	Contig_4445;Contig_10661;Contig_24463;Contig_44695;Contig_66470;Contig_81914;Contig_105145	ppb006058m|PACid:17650502	Pruns_persica
Contig_8300	7	Contig_8300;Contig_28276;Contig_29106;Contig_38124;Contig_38617;Contig_40041;Contig_42182	GSVIVP00015261001	Vitis_vinifera
Contig_20557	7	Contig_20557;Contig_24140;Contig_25396;Contig_58438;Contig_96338;Contig_103657;Contig_110034	gw1.1084.3.1	Populus_trichocarpa
Contig_142059	7	Contig_24174;Contig_58007;Contig_59284;Contig_100338;Contig_114380;Contig_142059;Contig_143342	Glyma01g10840.1	Glycine_max
Contig_40846	7	Contig_7498;Contig_7684;Contig_18824;Contig_22095;Contig_40846;Contig_61240;Contig_66463	ppa018734m|PACid:17667170	Pruns_persica
Contig_70815	7	Contig_46005;Contig_48736;Contig_49075;Contig_53111;Contig_70815;Contig_76284;Contig_142952	GSVIVP00030206001	Vitis_vinifera
Contig_4453	7	Contig_4453;Contig_18908;Contig_32521;Contig_33100;Contig_131086;Contig_131349;Contig_147267	Glyma11g09240.1	Glycine_max
Contig_29947	7	Contig_29947;Contig_34379;Contig_137739;Contig_139451;Contig_141871;Contig_142986;Contig_144923	GSVIVP00001617001	Vitis_vinifera
Contig_9855	7	Contig_9855;Contig_20119;Contig_32948;Contig_33633;Contig_41423;Contig_72879;Contig_79519	Medtr3g009530.1	Medicago_truncatula
Contig_88375	7	Contig_58168;Contig_69549;Contig_83893;Contig_88375;Contig_144178;Contig_144331;Contig_144668	SiPROV002006m|PACid:18171523	Setaria_italica
Contig_27088	7	Contig_17180;Contig_17221;Contig_17222;Contig_27088;Contig_31860;Contig_49997;Contig_79602	eugene3.00400367	Populus_trichocarpa
Contig_316	7	Contig_316;Contig_317;Contig_318;Contig_1661;Contig_7620;Contig_60283;Contig_68097	GRMZM2G122479_P03	Zea_mays
Contig_14464	7	Contig_7554;Contig_14464;Contig_18506;Contig_27988;Contig_36753;Contig_56029;Contig_78119	29970.m001026	Ricinus_communis
Contig_4889	7	Contig_4889;Contig_4890;Contig_24869;Contig_43093;Contig_44662;Contig_55077;Contig_70792	Glyma03g37050.2	Glycine_max
Contig_2830	7	Contig_2094;Contig_2095;Contig_2830;Contig_33012;Contig_43122;Contig_49527;Contig_99293	ppa009376m|PACid:17648944	Pruns_persica
Contig_123620	7	Contig_20139;Contig_52902;Contig_54877;Contig_84262;Contig_110039;Contig_111926;Contig_123620	fgenesh4_pg.C_scaffold_131000073	Populus_trichocarpa
Contig_9356	7	Contig_9356;Contig_9997;Contig_12997;Contig_13024;Contig_13025;Contig_73063;Contig_80313	LOC_Os05g07030.1	Oryza_sativa
Contig_7084	7	Contig_4712;Contig_7046;Contig_7084;Contig_41375;Contig_45044;Contig_54973;Contig_114219	evm.TU.supercontig_184.25	Carica_papaya
Contig_85004	7	Contig_46525;Contig_61252;Contig_85004;Contig_99505;Contig_106228;Contig_109501;Contig_141494	C02HBa0066C13_4.1	Solanum_lycopersicum
Contig_59775	7	Contig_13078;Contig_13079;Contig_52901;Contig_59775;Contig_79958;Contig_136030;Contig_143459	C02HBa0023N04_7.1	Solanum_lycopersicum
Contig_13047	7	Contig_5315;Contig_13047;Contig_23143;Contig_23144;Contig_33218;Contig_53131;Contig_54225	Sb01g039040.1	Sorghum_bicolor
Contig_100281	7	Contig_58981;Contig_86892;Contig_92387;Contig_100281;Contig_109567;Contig_136842;Contig_144138	LOC_Os09g11740.1	Oryza_sativa
Contig_45654	7	Contig_36464;Contig_41336;Contig_45654;Contig_45655;Contig_74250;Contig_92161;Contig_99476	GSVIVP00021031001	Vitis_vinifera
Contig_37513	7	Contig_17330;Contig_37513;Contig_63761;Contig_84723;Contig_112467;Contig_134146;Contig_143036	AC212274_2.1	Solanum_lycopersicum
Contig_1047	7	Contig_161;Contig_162;Contig_1047;Contig_6237;Contig_11123;Contig_23801;Contig_103377	Glyma05g30020.1	Glycine_max
Contig_11934	7	Contig_9440;Contig_11934;Contig_31754;Contig_34544;Contig_45433;Contig_46069;Contig_64957	29794.m003407	Ricinus_communis
Contig_45585	7	Contig_10172;Contig_15932;Contig_45585;Contig_78762;Contig_110903;Contig_115188;Contig_121094	29661.m000914	Ricinus_communis
Contig_14463	7	Contig_14036;Contig_14463;Contig_19578;Contig_24122;Contig_28277;Contig_50854;Contig_146817	GSVIVP00022717001	Vitis_vinifera
Contig_83226	7	Contig_24726;Contig_32547;Contig_54599;Contig_82140;Contig_83226;Contig_101839;Contig_112033	LOC_Os10g31864.1	Oryza_sativa
Contig_24843	7	Contig_24843;Contig_55336;Contig_91275;Contig_119970;Contig_143023;Contig_144760;Contig_147418	Medtr8g008450.1	Medicago_truncatula
Contig_14831	7	Contig_5607;Contig_9972;Contig_14831;Contig_14832;Contig_19160;Contig_25185;Contig_63247	Glyma11g09040.1	Glycine_max
Contig_4809	7	Contig_4809;Contig_7113;Contig_12669;Contig_47780;Contig_47781;Contig_48303;Contig_52588	Medtr4g136490.1	Medicago_truncatula
Contig_9667	7	Contig_9667;Contig_42853;Contig_65504;Contig_69156;Contig_98314;Contig_109602;Contig_111511	ppa000737m|PACid:17643055	Pruns_persica
Contig_32584	7	Contig_32584;Contig_39839;Contig_106301;Contig_111921;Contig_122297;Contig_123203;Contig_127188	GSVIVP00008718001	Vitis_vinifera
Contig_9741	7	Contig_5359;Contig_9741;Contig_55501;Contig_106216;Contig_106217;Contig_111186;Contig_117100	GSVIVP00030198001	Vitis_vinifera
Contig_10278	7	Contig_1308;Contig_10278;Contig_16524;Contig_16975;Contig_49528;Contig_102345;Contig_147256	GSVIVP00023616001	Vitis_vinifera
Contig_44491	7	Contig_26802;Contig_29429;Contig_35572;Contig_38178;Contig_42839;Contig_42840;Contig_44491	AT1G44770.1	Arabidopsis_thaliana
Contig_50728	7	Contig_16530;Contig_50728;Contig_65149;Contig_72623;Contig_98752;Contig_106994;Contig_112066	LOC_Os02g24730.1	Oryza_sativa
Contig_73927	7	Contig_17243;Contig_25051;Contig_57816;Contig_59312;Contig_73927;Contig_88711;Contig_138775	GSVIVP00028650001	Vitis_vinifera
Contig_4622	7	Contig_4622;Contig_26798;Contig_51331;Contig_64601;Contig_69028;Contig_70983;Contig_89024	eugene3.00002227	Populus_trichocarpa
Contig_23239	7	Contig_12020;Contig_23239;Contig_30501;Contig_32234;Contig_32934;Contig_90842;Contig_93931	ppa007135m|PACid:17655950	Pruns_persica
Contig_907	7	Contig_907;Contig_908;Contig_24942;Contig_39596;Contig_39661;Contig_43443;Contig_92824	ppa005150m|PACid:17659990	Pruns_persica
Contig_23000	7	Contig_23000;Contig_34325;Contig_34326;Contig_36038;Contig_37645;Contig_42576;Contig_57990	eugene3.00111055	Populus_trichocarpa
Contig_123635	7	Contig_56118;Contig_78471;Contig_95296;Contig_115563;Contig_123635;Contig_127444;Contig_138057	LOC_Os12g29700.1	Oryza_sativa
Contig_29926	7	Contig_6832;Contig_6833;Contig_14720;Contig_29926;Contig_35911;Contig_37547;Contig_62983	eugene3.00181112	Populus_trichocarpa
Contig_24506	7	Contig_12084;Contig_12085;Contig_24506;Contig_26423;Contig_54795;Contig_66634;Contig_138627	29603.m000539	Ricinus_communis
Contig_15883	7	Contig_4987;Contig_15882;Contig_15883;Contig_30330;Contig_47849;Contig_88510;Contig_129243	evm.TU.supercontig_129.29	Carica_papaya
Contig_9380	7	Contig_9380;Contig_14337;Contig_29210;Contig_29211;Contig_34092;Contig_61818;Contig_84575	ppa002130m|PACid:17642741	Pruns_persica
Contig_15898	7	Contig_8782;Contig_15898;Contig_15899;Contig_38765;Contig_48264;Contig_53065;Contig_58740	ppb021897m|PACid:17642721	Pruns_persica
Contig_122334	7	Contig_22285;Contig_48746;Contig_66608;Contig_120612;Contig_122334;Contig_124510;Contig_124772	GSVIVP00031533001	Vitis_vinifera
Contig_12106	7	Contig_12106;Contig_13106;Contig_13107;Contig_35502;Contig_40895;Contig_45504;Contig_75344	ppa006260m|PACid:17643112	Pruns_persica
Contig_12345	7	Contig_2356;Contig_4089;Contig_5886;Contig_5992;Contig_9715;Contig_12345;Contig_122984	jgi|Selmo1|150713|estExt_Genewise1.C_280400	Selaginella_smoellendorffii
Contig_18708	7	Contig_18708;Contig_62647;Contig_64017;Contig_64816;Contig_73485;Contig_108563;Contig_137222	ppa016794m|PACid:17668140	Pruns_persica
Contig_30579	7	Contig_2;Contig_7240;Contig_7592;Contig_22427;Contig_30579;Contig_56512;Contig_66550	GSVIVP00002593001	Vitis_vinifera
Contig_8078	7	Contig_8077;Contig_8078;Contig_20290;Contig_27626;Contig_46131;Contig_55546;Contig_95319	GSVIVP00004069001	Vitis_vinifera
Contig_9011	7	Contig_9011;Contig_19653;Contig_28324;Contig_87515;Contig_87516;Contig_116843;Contig_117101	estExt_fgenesh4_pm.C_LG_XII0400	Populus_trichocarpa
Contig_67298	7	Contig_4465;Contig_15282;Contig_17368;Contig_25156;Contig_25952;Contig_67298;Contig_141228	ppb018444m|PACid:17646664	Pruns_persica
Contig_20123	7	Contig_13312;Contig_13349;Contig_20122;Contig_20123;Contig_30724;Contig_33558;Contig_80774	Glyma20g24810.1	Glycine_max
Contig_77674	7	Contig_6798;Contig_69360;Contig_69361;Contig_77674;Contig_85248;Contig_85249;Contig_122583	ppa000892m|PACid:17667404	Pruns_persica
Contig_79630	7	Contig_33039;Contig_79630;Contig_82754;Contig_136235;Contig_139839;Contig_139840;Contig_144127	jgi|Selmo1|424023|fgenesh2_pg.C_scaffold_64000163	Selaginella_smoellendorffii
Contig_65997	7	Contig_21127;Contig_39312;Contig_48432;Contig_59824;Contig_65997;Contig_82237;Contig_88440	29805.m001538	Ricinus_communis
Contig_18914	7	Contig_18914;Contig_18915;Contig_22828;Contig_29669;Contig_29670;Contig_29671;Contig_29672	AT3G22960.1	Arabidopsis_thaliana
Contig_16510	7	Contig_16510;Contig_32746;Contig_35823;Contig_48965;Contig_76884;Contig_83904;Contig_88125	fgenesh4_pg.C_scaffold_64000033	Populus_trichocarpa
Contig_1852	7	Contig_1852;Contig_2708;Contig_6710;Contig_35393;Contig_92066;Contig_92331;Contig_96271	GSVIVP00025419001	Vitis_vinifera
Contig_73754	7	Contig_73754;Contig_80690;Contig_115944;Contig_132906;Contig_140327;Contig_142464;Contig_144551	LOC_Os01g11650.2	Oryza_sativa
Contig_23428	7	Contig_23428;Contig_24027;Contig_24028;Contig_32372;Contig_35418;Contig_68858;Contig_135975	ppa005088m|PACid:17656139	Pruns_persica
Contig_48798	7	Contig_48798;Contig_102241;Contig_108634;Contig_138294;Contig_139980;Contig_144220;Contig_146404	AT3G04960.3	Arabidopsis_thaliana
Contig_32724	7	Contig_15025;Contig_18217;Contig_18218;Contig_32724;Contig_75866;Contig_88657;Contig_103525	SiPROV008537m|PACid:18202776	Setaria_italica
Contig_19700	7	Contig_9042;Contig_19700;Contig_19701;Contig_23677;Contig_47161;Contig_85325;Contig_109657	AT2G44280.1	Arabidopsis_thaliana
Contig_22498	7	Contig_2203;Contig_12690;Contig_22498;Contig_64900;Contig_65311;Contig_65312;Contig_79150	AC209511_7.1	Solanum_lycopersicum
Contig_5343	7	Contig_5343;Contig_7009;Contig_8410;Contig_14856;Contig_17041;Contig_58277;Contig_108976	GRMZM2G167103_P02	Zea_mays
Contig_26498	7	Contig_15032;Contig_26498;Contig_52914;Contig_56639;Contig_70958;Contig_81532;Contig_137233	29992.m001437	Ricinus_communis
Contig_6862	7	Contig_2341;Contig_6862;Contig_17422;Contig_18167;Contig_18168;Contig_32829;Contig_32830	LOC_Os05g06280.1	Oryza_sativa
Contig_22641	7	Contig_22640;Contig_22641;Contig_28080;Contig_31889;Contig_43091;Contig_61560;Contig_100735	30190.m011068	Ricinus_communis
Contig_36639	7	Contig_36163;Contig_36639;Contig_36640;Contig_61402;Contig_71336;Contig_74044;Contig_86415	estExt_Genewise1_v1.C_LG_VI2421	Populus_trichocarpa
Contig_2816	7	Contig_2815;Contig_2816;Contig_26182;Contig_71599;Contig_100345;Contig_104285;Contig_112888	AT5G13940.1	Arabidopsis_thaliana
Contig_26503	7	Contig_20947;Contig_26503;Contig_46894;Contig_49200;Contig_75625;Contig_107149;Contig_120785	Glyma09g09850.1	Glycine_max
Contig_46545	7	Contig_1482;Contig_19179;Contig_35080;Contig_46545;Contig_49749;Contig_54993;Contig_84816	Glyma15g15070.1	Glycine_max
Contig_89940	7	Contig_35649;Contig_41706;Contig_52105;Contig_89940;Contig_105208;Contig_117638;Contig_124363	LOC_Os10g37170.1	Oryza_sativa
Contig_39569	7	Contig_2300;Contig_9845;Contig_34292;Contig_36096;Contig_36338;Contig_39569;Contig_64859	SiPROV026128m|PACid:18187030	Setaria_italica
Contig_16594	7	Contig_16594;Contig_60236;Contig_68716;Contig_74828;Contig_94243;Contig_98360;Contig_109652	eugene3.00410164	Populus_trichocarpa
Contig_32254	7	Contig_30962;Contig_32254;Contig_36791;Contig_42514;Contig_73734;Contig_78699;Contig_108714	Glyma13g08910.1	Glycine_max
Contig_251	7	Contig_179;Contig_251;Contig_12666;Contig_12903;Contig_31753;Contig_88403;Contig_126247	Glyma06g17940.1	Glycine_max
Contig_11127	7	Contig_3653;Contig_11127;Contig_21409;Contig_29394;Contig_65125;Contig_140137;Contig_140699	AP010783_7.1	Solanum_lycopersicum
Contig_48164	7	Contig_42791;Contig_48164;Contig_50454;Contig_62536;Contig_92352;Contig_98052;Contig_147334	LOC_Os12g44200.1	Oryza_sativa
Contig_70939	7	Contig_29189;Contig_47696;Contig_55995;Contig_68279;Contig_70939;Contig_103027;Contig_136334	AT5G13920.1	Arabidopsis_thaliana
Contig_49420	7	Contig_29203;Contig_49420;Contig_51133;Contig_58825;Contig_62079;Contig_94043;Contig_114541	GSVIVP00034882001	Vitis_vinifera
Contig_104945	7	Contig_27156;Contig_42980;Contig_46645;Contig_51163;Contig_63787;Contig_104945;Contig_105648	LOC_Os03g22900.1	Oryza_sativa
Contig_11683	7	Contig_11683;Contig_30198;Contig_30569;Contig_47462;Contig_71756;Contig_78825;Contig_92479	ppa007992m|PACid:17645002	Pruns_persica
Contig_21152	7	Contig_13653;Contig_21152;Contig_21757;Contig_28436;Contig_32641;Contig_66487;Contig_95788	ppa008900m|PACid:17663079	Pruns_persica
Contig_6673	7	Contig_6673;Contig_12128;Contig_15590;Contig_30526;Contig_48703;Contig_64712;Contig_145376	GRMZM2G702184_P01	Zea_mays
Contig_10147	7	Contig_10147;Contig_20502;Contig_24941;Contig_38171;Contig_45094;Contig_60718;Contig_77713	Medtr4g097770.1	Medicago_truncatula
Contig_32838	7	Contig_14826;Contig_16285;Contig_25826;Contig_25827;Contig_32838;Contig_36376;Contig_140059	ppa003499m|PACid:17668497	Pruns_persica
Contig_22244	7	Contig_16981;Contig_22243;Contig_22244;Contig_114680;Contig_122505;Contig_122635;Contig_124042	Sb06g020720.1	Sorghum_bicolor
Contig_14687	7	Contig_12944;Contig_14687;Contig_17971;Contig_35088;Contig_37598;Contig_96299;Contig_112455	LOC_Os04g59550.1	Oryza_sativa
Contig_2363	7	Contig_111;Contig_2363;Contig_8803;Contig_17042;Contig_44872;Contig_91481;Contig_108985	27504.m000617	Ricinus_communis
Contig_7248	7	Contig_2844;Contig_7248;Contig_12746;Contig_24095;Contig_24319;Contig_28425;Contig_56352	ppa001120m|PACid:17662671	Pruns_persica
Contig_4145	7	Contig_4145;Contig_31454;Contig_40482;Contig_43829;Contig_85583;Contig_105771;Contig_105772	Medtr8g005620.1	Medicago_truncatula
Contig_144963	7	Contig_118036;Contig_138502;Contig_142304;Contig_142920;Contig_142921;Contig_143140;Contig_144963	AT1G23970.2	Arabidopsis_thaliana
Contig_26970	7	Contig_7520;Contig_10669;Contig_11166;Contig_20091;Contig_26969;Contig_26970;Contig_109163	LOC_Os12g19030.1	Oryza_sativa
Contig_11028	7	Contig_11028;Contig_49734;Contig_57850;Contig_66562;Contig_85078;Contig_86422;Contig_96946	AT3G57290.1	Arabidopsis_thaliana
Contig_491	7	Contig_491;Contig_5218;Contig_20707;Contig_29254;Contig_31025;Contig_49332;Contig_103007	evm.TU.supercontig_113.29	Carica_papaya
Contig_9995	7	Contig_9995;Contig_15578;Contig_21017;Contig_25849;Contig_77137;Contig_99534;Contig_128495	SiPROV010323m|PACid:18191822	Setaria_italica
Contig_13718	7	Contig_13718;Contig_16898;Contig_26815;Contig_59761;Contig_64725;Contig_66606;Contig_74133	SiPROV009864m|PACid:18177344	Setaria_italica
Contig_6896	7	Contig_6896;Contig_6898;Contig_6899;Contig_7656;Contig_45834;Contig_101365;Contig_127579	ppa024774m|PACid:17653412	Pruns_persica
Contig_12609	7	Contig_1197;Contig_12609;Contig_14819;Contig_47661;Contig_55936;Contig_62578;Contig_111386	Glyma18g45910.1	Glycine_max
Contig_74093	7	Contig_30890;Contig_54423;Contig_74093;Contig_81016;Contig_108019;Contig_138222;Contig_140480	LOC_Os05g34330.1	Oryza_sativa
Contig_12996	7	Contig_180;Contig_12996;Contig_19426;Contig_27609;Contig_35971;Contig_98427;Contig_120729	Glyma13g27220.1	Glycine_max
Contig_5605	7	Contig_2834;Contig_5605;Contig_9583;Contig_20613;Contig_21845;Contig_111695;Contig_125079	SiPROV006959m|PACid:18178819	Setaria_italica
Contig_21361	7	Contig_1311;Contig_8197;Contig_21361;Contig_31026;Contig_44317;Contig_65941;Contig_78167	SiPROV001707m|PACid:18194387	Setaria_italica
Contig_15429	7	Contig_4209;Contig_8273;Contig_15358;Contig_15429;Contig_24802;Contig_58768;Contig_122301	CU074308_6.1	Solanum_lycopersicum
Contig_44325	7	Contig_29656;Contig_31155;Contig_31475;Contig_33058;Contig_44325;Contig_88840;Contig_100869	LOC_Os11g20554.1	Oryza_sativa
Contig_28553	7	Contig_28553;Contig_34316;Contig_50083;Contig_55756;Contig_64194;Contig_132835;Contig_142390	ppa017979m|PACid:17651141	Pruns_persica
Contig_481	7	Contig_481;Contig_482;Contig_1737;Contig_1738;Contig_105745;Contig_110467;Contig_146295	ppa009639m|PACid:17650220	Pruns_persica
Contig_25249	7	Contig_25249;Contig_41251;Contig_41259;Contig_44105;Contig_51448;Contig_84597;Contig_114752	Glyma20g30550.1	Glycine_max
Contig_2261	7	Contig_2261;Contig_13256;Contig_16207;Contig_16208;Contig_43137;Contig_69794;Contig_87941	Medtr3g136400.1	Medicago_truncatula
Contig_2863	7	Contig_2860;Contig_2861;Contig_2862;Contig_2863;Contig_6655;Contig_16582;Contig_16771	SiPROV003336m|PACid:18168583	Setaria_italica
Contig_18320	7	Contig_924;Contig_3269;Contig_17016;Contig_18300;Contig_18320;Contig_82760;Contig_146972	Glyma12g02380.1	Glycine_max
Contig_69	7	Contig_69;Contig_8222;Contig_27154;Contig_43179;Contig_44444;Contig_45512;Contig_46471	GSVIVP00020894001	Vitis_vinifera
Contig_32873	7	Contig_1759;Contig_26070;Contig_32873;Contig_40338;Contig_58944;Contig_61518;Contig_81769	ppa000463m|PACid:17652898	Pruns_persica
Contig_4940	7	Contig_4940;Contig_43939;Contig_48220;Contig_57613;Contig_69562;Contig_136162;Contig_144421	29842.m003663	Ricinus_communis
Contig_20578	7	Contig_14218;Contig_15865;Contig_20577;Contig_20578;Contig_20580;Contig_20615;Contig_29690	Glyma12g25500.1	Glycine_max
Contig_22535	7	Contig_10743;Contig_15830;Contig_22535;Contig_28010;Contig_40949;Contig_40950;Contig_68251	eugene3.00141204	Populus_trichocarpa
Contig_26277	7	Contig_14207;Contig_14208;Contig_22236;Contig_22237;Contig_26277;Contig_84251;Contig_107413	Medtr7g139190.1	Medicago_truncatula
Contig_31059	7	Contig_31059;Contig_40956;Contig_57421;Contig_60751;Contig_63468;Contig_103189;Contig_138254	Medtr5g106780.1	Medicago_truncatula
Contig_7749	7	Contig_7749;Contig_19855;Contig_19856;Contig_19857;Contig_28994;Contig_31142;Contig_99641	evm.TU.supercontig_95.72	Carica_papaya
Contig_22522	7	Contig_22520;Contig_22521;Contig_22522;Contig_56320;Contig_65478;Contig_72703;Contig_139808	LOC_Os08g19870.1	Oryza_sativa
Contig_49944	7	Contig_16631;Contig_25433;Contig_29800;Contig_49944;Contig_54837;Contig_107589;Contig_138572	Sb04g007000.1	Sorghum_bicolor
Contig_36451	7	Contig_12258;Contig_13948;Contig_14268;Contig_19718;Contig_28118;Contig_36451;Contig_140756	SiPROV011790m|PACid:18197886	Setaria_italica
Contig_57334	7	Contig_20039;Contig_33963;Contig_37446;Contig_43660;Contig_57334;Contig_119650;Contig_145347	GSVIVP00017296001	Vitis_vinifera
Contig_2547	7	Contig_2547;Contig_5191;Contig_5279;Contig_5280;Contig_14600;Contig_14601;Contig_51476	Sb08g019580.1	Sorghum_bicolor
Contig_20723	7	Contig_915;Contig_6707;Contig_20723;Contig_24610;Contig_27948;Contig_60159;Contig_70285	LOC_Os03g22430.1	Oryza_sativa
Contig_22021	7	Contig_5617;Contig_21208;Contig_21855;Contig_22021;Contig_37180;Contig_50332;Contig_59462	30185.m000954	Ricinus_communis
Contig_15026	7	Contig_6986;Contig_15026;Contig_15027;Contig_26415;Contig_39455;Contig_70835;Contig_137640	ppa001171m|PACid:17657916	Pruns_persica
Contig_142249	7	Contig_24509;Contig_38025;Contig_44147;Contig_51278;Contig_74966;Contig_88642;Contig_142249	ppb024283m|PACid:17666892	Pruns_persica
Contig_8474	7	Contig_8474;Contig_8475;Contig_21557;Contig_25941;Contig_63082;Contig_103138;Contig_114721	AT2G37690.1	Arabidopsis_thaliana
Contig_12755	7	Contig_2067;Contig_2495;Contig_12721;Contig_12754;Contig_12755;Contig_19334;Contig_105511	AC212435_17.1	Solanum_lycopersicum
Contig_801	7	Contig_801;Contig_802;Contig_6030;Contig_12901;Contig_29423;Contig_29424;Contig_102325	SiPROV005972m|PACid:18187173	Setaria_italica
Contig_54907	7	Contig_15107;Contig_28967;Contig_54907;Contig_59155;Contig_69428;Contig_116174;Contig_118920	SiPROV028046m|PACid:18205776	Setaria_italica
Contig_4939	7	Contig_2562;Contig_4939;Contig_8574;Contig_15570;Contig_56024;Contig_58270;Contig_89130	ppa022087m|PACid:17651219	Pruns_persica
Contig_8682	7	Contig_8682;Contig_31976;Contig_90040;Contig_138499;Contig_140287;Contig_142373;Contig_146711	Medtr7g067880.1	Medicago_truncatula
Contig_8955	7	Contig_8955;Contig_21907;Contig_31617;Contig_47898;Contig_49759;Contig_51944;Contig_52877	Medtr2g009390.1	Medicago_truncatula
Contig_9538	7	Contig_9538;Contig_22980;Contig_22981;Contig_25907;Contig_27306;Contig_56899;Contig_81915	29641.m000390	Ricinus_communis
Contig_106292	7	Contig_9100;Contig_9125;Contig_25775;Contig_78112;Contig_96120;Contig_106292;Contig_123900	SiPROV021206m|PACid:18168071	Setaria_italica
Contig_25638	7	Contig_9452;Contig_25638;Contig_54069;Contig_84918;Contig_96050;Contig_112469;Contig_146440	Sb04g002250.1	Sorghum_bicolor
Contig_73668	7	Contig_26576;Contig_69509;Contig_73668;Contig_128187;Contig_139741;Contig_140286;Contig_143621	ppa013690m|PACid:17655287	Pruns_persica
Contig_7573	7	Contig_2685;Contig_2686;Contig_7573;Contig_35255;Contig_35980;Contig_43689;Contig_61094	27699.m000214	Ricinus_communis
Contig_2928	7	Contig_2928;Contig_6916;Contig_22315;Contig_41382;Contig_76569;Contig_115111;Contig_140337	evm.TU.supercontig_6.415	Carica_papaya
Contig_23711	7	Contig_16468;Contig_23711;Contig_35758;Contig_36171;Contig_75250;Contig_108151;Contig_114921	Sb03g045010.1	Sorghum_bicolor
Contig_22999	7	Contig_9704;Contig_22999;Contig_28848;Contig_32327;Contig_33428;Contig_33429;Contig_103811	GSVIVP00014498001	Vitis_vinifera
Contig_654	7	Contig_654;Contig_3420;Contig_3421;Contig_14414;Contig_19935;Contig_46743;Contig_91268	LOC_Os08g43190.1	Oryza_sativa
Contig_20447	7	Contig_6356;Contig_20447;Contig_39822;Contig_53223;Contig_54616;Contig_54617;Contig_83919	GSVIVP00011732001	Vitis_vinifera
Contig_19949	7	Contig_4907;Contig_7824;Contig_19846;Contig_19949;Contig_20153;Contig_35457;Contig_81070	evm.TU.supercontig_9.89	Carica_papaya
Contig_49431	7	Contig_47327;Contig_49431;Contig_119700;Contig_122051;Contig_122105;Contig_123257;Contig_123926	Glyma12g12290.1	Glycine_max
Contig_9598	7	Contig_8108;Contig_9598;Contig_9599;Contig_31623;Contig_45558;Contig_64512;Contig_66526	evm.TU.supercontig_20.51	Carica_papaya
Contig_20973	7	Contig_2855;Contig_9442;Contig_20973;Contig_21700;Contig_23256;Contig_50468;Contig_114072	SiPROV005923m|PACid:18176748	Setaria_italica
Contig_22075	7	Contig_22075;Contig_33141;Contig_45592;Contig_59311;Contig_59735;Contig_66182;Contig_123996	SiPROV017861m|PACid:18199406	Setaria_italica
Contig_24065	7	Contig_11772;Contig_24065;Contig_27398;Contig_28439;Contig_39061;Contig_91926;Contig_118466	jgi|Selmo1|90180|e_gw1.11.1099.1	Selaginella_smoellendorffii
Contig_124086	7	Contig_11358;Contig_15608;Contig_27458;Contig_34096;Contig_67289;Contig_107694;Contig_124086	GRMZM2G124411_P04	Zea_mays
Contig_1386	7	Contig_1386;Contig_61381;Contig_66059;Contig_84417;Contig_91303;Contig_100135;Contig_126431	jgi|Selmo1|96269|e_gw1.18.19.1	Selaginella_smoellendorffii
Contig_138125	7	Contig_136743;Contig_137776;Contig_138125;Contig_138126;Contig_140979;Contig_141627;Contig_141708	Glyma06g22690.1	Glycine_max
Contig_121522	7	Contig_39074;Contig_48869;Contig_56301;Contig_56302;Contig_84446;Contig_84471;Contig_121522	LOC_Os08g17990.1	Oryza_sativa
Contig_13432	7	Contig_13432;Contig_26925;Contig_48569;Contig_67757;Contig_93366;Contig_95239;Contig_115852	evm.TU.supercontig_9.255	Carica_papaya
Contig_30960	7	Contig_30960;Contig_36968;Contig_40882;Contig_60101;Contig_82266;Contig_105955;Contig_113491	eugene3.00120511	Populus_trichocarpa
Contig_136471	7	Contig_73417;Contig_110238;Contig_115975;Contig_136471;Contig_141325;Contig_141763;Contig_143200	LOC_Os12g23490.1	Oryza_sativa
Contig_6150	7	Contig_6149;Contig_6150;Contig_12429;Contig_14643;Contig_40035;Contig_58035;Contig_101567	Medtr5g097110.1	Medicago_truncatula
Contig_9851	7	Contig_8966;Contig_8967;Contig_9851;Contig_13167;Contig_81039;Contig_98613;Contig_101445	jgi|Selmo1|76023|e_gw1.1.1840.1	Selaginella_smoellendorffii
Contig_141750	7	Contig_60659;Contig_76704;Contig_98593;Contig_112496;Contig_119247;Contig_137405;Contig_141750	Glyma19g05280.1	Glycine_max
Contig_57682	7	Contig_17866;Contig_26417;Contig_30781;Contig_30850;Contig_57682;Contig_76077;Contig_109193	ppa008063m|PACid:17660580	Pruns_persica
Contig_20392	7	Contig_20392;Contig_21328;Contig_21329;Contig_21330;Contig_24351;Contig_47826;Contig_71510	SiPROV017268m|PACid:18177624	Setaria_italica
Contig_118850	7	Contig_5166;Contig_21126;Contig_44991;Contig_46932;Contig_51896;Contig_118850;Contig_137010	Glyma02g45330.1	Glycine_max
Contig_61627	7	Contig_55828;Contig_55829;Contig_61627;Contig_70751;Contig_79860;Contig_141180;Contig_145810	ppb013527m|PACid:17654257	Pruns_persica
Contig_26085	7	Contig_9775;Contig_9776;Contig_9777;Contig_26085;Contig_26103;Contig_31607;Contig_84545	AT4G28190.1	Arabidopsis_thaliana
Contig_44599	7	Contig_30802;Contig_44599;Contig_69524;Contig_83964;Contig_138247;Contig_138431;Contig_144516	SiPROV017032m|PACid:18184640	Setaria_italica
Contig_3330	7	Contig_3330;Contig_16022;Contig_16023;Contig_70405;Contig_73755;Contig_80886;Contig_125828	LOC_Os03g22810.1	Oryza_sativa
Contig_17234	7	Contig_4000;Contig_17234;Contig_24578;Contig_63160;Contig_110482;Contig_123283;Contig_132567	evm.TU.supercontig_17.5	Carica_papaya
Contig_56807	7	Contig_28368;Contig_50693;Contig_56807;Contig_85014;Contig_85015;Contig_92429;Contig_135915	ppa026771m|PACid:17654224	Pruns_persica
Contig_142068	7	Contig_7073;Contig_8059;Contig_97263;Contig_139182;Contig_140726;Contig_142068;Contig_143068	LOC_Os04g19900.1	Oryza_sativa
Contig_24071	7	Contig_24069;Contig_24070;Contig_24071;Contig_34355;Contig_34402;Contig_69824;Contig_79552	GSVIVP00016037001	Vitis_vinifera
Contig_42469	7	Contig_991;Contig_15229;Contig_15230;Contig_19646;Contig_42469;Contig_49014;Contig_113469	30068.m002626	Ricinus_communis
Contig_2924	7	Contig_2924;Contig_22743;Contig_30368;Contig_31182;Contig_32044;Contig_71523;Contig_106346	Glyma18g05740.1	Glycine_max
Contig_26777	7	Contig_5322;Contig_24490;Contig_26777;Contig_27431;Contig_42901;Contig_47486;Contig_94776	LOC_Os02g52430.2	Oryza_sativa
Contig_2545	7	Contig_2545;Contig_25127;Contig_57010;Contig_69949;Contig_69950;Contig_83197;Contig_105935	ppa000469m|PACid:17667041	Pruns_persica
Contig_13780	7	Contig_13780;Contig_16035;Contig_51003;Contig_58827;Contig_89492;Contig_103651;Contig_120188	LOC_Os08g25010.1	Oryza_sativa
Contig_812	7	Contig_812;Contig_5471;Contig_30910;Contig_40067;Contig_52536;Contig_104899;Contig_144613	Glyma20g01760.1	Glycine_max
Contig_41005	7	Contig_41005;Contig_72422;Contig_86634;Contig_135136;Contig_140422;Contig_140425;Contig_142530	Glyma07g08590.1	Glycine_max
Contig_37013	7	Contig_16224;Contig_37013;Contig_59242;Contig_59243;Contig_68447;Contig_73742;Contig_99907	eugene3.00051206	Populus_trichocarpa
Contig_3689	7	Contig_3689;Contig_20978;Contig_51874;Contig_52283;Contig_98881;Contig_99986;Contig_135394	AP009398_3.1	Solanum_lycopersicum
Contig_26965	7	Contig_17376;Contig_17639;Contig_17640;Contig_26964;Contig_26965;Contig_27452;Contig_35111	AC226017_1.1	Solanum_lycopersicum
Contig_39246	7	Contig_3840;Contig_12809;Contig_27859;Contig_35392;Contig_39246;Contig_39538;Contig_55471	30122.m000356	Ricinus_communis
Contig_4447	7	Contig_4446;Contig_4447;Contig_7833;Contig_23817;Contig_37876;Contig_58530;Contig_62886	Sb04g006440.1	Sorghum_bicolor
Contig_9143	7	Contig_9143;Contig_9144;Contig_11313;Contig_27294;Contig_66931;Contig_76257;Contig_118250	Medtr5g073820.1	Medicago_truncatula
Contig_157	7	Contig_157;Contig_2648;Contig_18289;Contig_18927;Contig_33313;Contig_40718;Contig_47173	Glyma10g00810.1	Glycine_max
Contig_1822	7	Contig_60;Contig_1822;Contig_8202;Contig_13873;Contig_15878;Contig_19244;Contig_97757	LOC_Os03g16010.1	Oryza_sativa
Contig_9790	7	Contig_9790;Contig_14839;Contig_18214;Contig_24559;Contig_26794;Contig_49189;Contig_51059	Medtr1g132780.1	Medicago_truncatula
Contig_85115	7	Contig_18776;Contig_30703;Contig_79019;Contig_85115;Contig_85951;Contig_145514;Contig_146771	AT4G15230.1	Arabidopsis_thaliana
Contig_24728	7	Contig_392;Contig_24728;Contig_68485;Contig_71322;Contig_72226;Contig_88531;Contig_138733	jgi|Selmo1|410847|fgenesh2_pg.C_scaffold_13000345	Selaginella_smoellendorffii
Contig_9735	7	Contig_9733;Contig_9734;Contig_9735;Contig_24329;Contig_24330;Contig_60706;Contig_100070	Glyma19g41540.1	Glycine_max
Contig_52231	7	Contig_3908;Contig_9713;Contig_52231;Contig_71723;Contig_80814;Contig_110320;Contig_116302	Sb10g026363.1	Sorghum_bicolor
Contig_13865	7	Contig_5823;Contig_13865;Contig_19175;Contig_26489;Contig_31680;Contig_42536;Contig_65694	Glyma11g20500.1	Glycine_max
Contig_47299	7	Contig_31647;Contig_32385;Contig_33073;Contig_47299;Contig_50289;Contig_73160;Contig_111856	fgenesh4_pg.C_LG_VIII001119	Populus_trichocarpa
Contig_15319	7	Contig_15319;Contig_17401;Contig_17493;Contig_23607;Contig_52590;Contig_69124;Contig_70213	Glyma11g11370.1	Glycine_max
Contig_39876	7	Contig_24105;Contig_31571;Contig_39876;Contig_57368;Contig_72302;Contig_74458;Contig_89644	evm.TU.supercontig_115.49	Carica_papaya
Contig_22940	7	Contig_8912;Contig_8913;Contig_21835;Contig_22940;Contig_28718;Contig_43066;Contig_108221	GRMZM2G113476_P03	Zea_mays
Contig_6584	7	Contig_5597;Contig_6584;Contig_10864;Contig_15132;Contig_38875;Contig_44198;Contig_47162	Sb04g034480.1	Sorghum_bicolor
Contig_2211	7	Contig_2210;Contig_2211;Contig_7507;Contig_9067;Contig_10611;Contig_22362;Contig_23310	LOC_Os04g20220.1	Oryza_sativa
Contig_9222	7	Contig_9222;Contig_21105;Contig_22659;Contig_40774;Contig_40775;Contig_52269;Contig_75267	ppa004395m|PACid:17662850	Pruns_persica
Contig_77702	7	Contig_24137;Contig_24138;Contig_66199;Contig_66200;Contig_66260;Contig_77702;Contig_82108	29333.m001097	Ricinus_communis
Contig_15493	7	Contig_15493;Contig_20902;Contig_20903;Contig_31907;Contig_31908;Contig_59194;Contig_93761	estExt_fgenesh4_pg.C_LG_II2227	Populus_trichocarpa
Contig_17880	7	Contig_17880;Contig_17881;Contig_25328;Contig_56702;Contig_64255;Contig_104296;Contig_133763	29945.m000090	Ricinus_communis
Contig_33637	7	Contig_33637;Contig_34397;Contig_58105;Contig_64471;Contig_65884;Contig_76260;Contig_111052	AT1G67120.1	Arabidopsis_thaliana
Contig_45980	7	Contig_5541;Contig_27211;Contig_27212;Contig_33068;Contig_38851;Contig_45980;Contig_95820	GRMZM2G075719_P02	Zea_mays
Contig_22174	7	Contig_1994;Contig_17916;Contig_22174;Contig_61968;Contig_85455;Contig_91411;Contig_95460	ppa001285m|PACid:17643754	Pruns_persica
Contig_121459	7	Contig_84928;Contig_88889;Contig_110922;Contig_121459;Contig_125166;Contig_135876;Contig_142100	LOC_Os03g38764.1	Oryza_sativa
Contig_177	7	Contig_177;Contig_4384;Contig_4385;Contig_60279;Contig_100864;Contig_110793;Contig_120003	Medtr1g068380.1	Medicago_truncatula
Contig_833	7	Contig_721;Contig_833;Contig_23812;Contig_31278;Contig_39195;Contig_123879;Contig_139238	SiPROV015936m|PACid:18172396	Setaria_italica
Contig_16970	7	Contig_10306;Contig_16970;Contig_20437;Contig_31425;Contig_64532;Contig_67817;Contig_70547	GRMZM2G153704_P02	Zea_mays
Contig_1648	7	Contig_1648;Contig_5338;Contig_5339;Contig_33177;Contig_35507;Contig_87484;Contig_94242	Glyma02g01450.1	Glycine_max
Contig_6929	7	Contig_6929;Contig_32638;Contig_41440;Contig_41441;Contig_55041;Contig_79979;Contig_89391	SiPROV026150m|PACid:18173719	Setaria_italica
Contig_25493	7	Contig_9756;Contig_15955;Contig_25493;Contig_25494;Contig_32173;Contig_44997;Contig_130382	GSVIVP00026866001	Vitis_vinifera
Contig_45522	7	Contig_34501;Contig_34502;Contig_34503;Contig_45521;Contig_45522;Contig_48519;Contig_97670	27471.m000423	Ricinus_communis
Contig_6614	7	Contig_201;Contig_202;Contig_232;Contig_6614;Contig_48345;Contig_57409;Contig_75532	LOC_Os09g25960.1	Oryza_sativa
Contig_31258	7	Contig_10229;Contig_31258;Contig_34394;Contig_40108;Contig_105160;Contig_113602;Contig_135684	29842.m003707	Ricinus_communis
Contig_4557	7	Contig_4557;Contig_7854;Contig_23670;Contig_47446;Contig_55723;Contig_82832;Contig_110943	LOC_Os02g35140.1	Oryza_sativa
Contig_35746	7	Contig_10479;Contig_14621;Contig_34639;Contig_35746;Contig_35747;Contig_65816;Contig_65817	AC188778_11.1	Solanum_lycopersicum
Contig_139660	7	Contig_17579;Contig_73394;Contig_78260;Contig_90474;Contig_136213;Contig_139660;Contig_140493	LOC_Os02g29410.1	Oryza_sativa
Contig_78503	7	Contig_9201;Contig_39122;Contig_51718;Contig_68168;Contig_76492;Contig_78503;Contig_90593	Glyma17g33020.1	Glycine_max
Contig_54611	7	Contig_41031;Contig_54611;Contig_62149;Contig_71257;Contig_81584;Contig_90239;Contig_115142	ppa026960m|PACid:17658909	Pruns_persica
Contig_32146	7	Contig_31416;Contig_31417;Contig_31418;Contig_31655;Contig_32146;Contig_42209;Contig_114200	Glyma01g00790.1	Glycine_max
Contig_10968	7	Contig_10968;Contig_37716;Contig_40785;Contig_42019;Contig_57792;Contig_84145;Contig_106739	Sb04g029310.1	Sorghum_bicolor
Contig_109335	7	Contig_1490;Contig_1595;Contig_76565;Contig_84062;Contig_85752;Contig_109335;Contig_125204	SiPROV015733m|PACid:18184058	Setaria_italica
Contig_136439	7	Contig_31633;Contig_103793;Contig_124136;Contig_136436;Contig_136439;Contig_139927;Contig_146111	LOC_Os06g49720.1	Oryza_sativa
Contig_20711	7	Contig_11069;Contig_11070;Contig_20711;Contig_20756;Contig_44731;Contig_53073;Contig_68044	GSVIVP00019410001	Vitis_vinifera
Contig_20897	7	Contig_11383;Contig_17672;Contig_20897;Contig_25978;Contig_54664;Contig_55551;Contig_59258	SiPROV005044m|PACid:18186611	Setaria_italica
Contig_12791	7	Contig_3891;Contig_12791;Contig_15847;Contig_15848;Contig_15906;Contig_30120;Contig_140740	fgenesh4_pg.C_LG_XII001011	Populus_trichocarpa
Contig_75095	7	Contig_64515;Contig_68964;Contig_73477;Contig_75095;Contig_103142;Contig_109875;Contig_139325	29841.m002899	Ricinus_communis
Contig_82	7	Contig_82;Contig_144;Contig_6370;Contig_6767;Contig_12543;Contig_28730;Contig_53979	jgi|Selmo1|227280|fgenesh1_kg.C_scaffold_1000036	Selaginella_smoellendorffii
Contig_30426	7	Contig_10046;Contig_13019;Contig_19456;Contig_19457;Contig_30426;Contig_69213;Contig_70599	ppa000773m|PACid:17656814	Pruns_persica
Contig_33800	7	Contig_16054;Contig_22898;Contig_33800;Contig_38237;Contig_38776;Contig_46644;Contig_140256	SiPROV006781m|PACid:18194353	Setaria_italica
Contig_45881	7	Contig_14607;Contig_45881;Contig_59574;Contig_89854;Contig_90222;Contig_112192;Contig_143246	Medtr8g081860.1	Medicago_truncatula
Contig_2668	6	Contig_2668;Contig_7746;Contig_8649;Contig_28653;Contig_33379;Contig_79636	ppa021749m|PACid:17660103	Pruns_persica
Contig_31885	6	Contig_26648;Contig_31749;Contig_31750;Contig_31885;Contig_81415;Contig_140014	Glyma17g02630.1	Glycine_max
Contig_103147	6	Contig_103147;Contig_140766;Contig_142650;Contig_143076;Contig_143368;Contig_144972	Glyma16g32730.1	Glycine_max
Contig_26929	6	Contig_26929;Contig_29000;Contig_29001;Contig_29002;Contig_70741;Contig_71046	Sb06g032650.1	Sorghum_bicolor
Contig_5909	6	Contig_5133;Contig_5909;Contig_32520;Contig_48221;Contig_54122;Contig_91523	Sb01g043880.1	Sorghum_bicolor
Contig_27015	6	Contig_17557;Contig_27015;Contig_47751;Contig_52964;Contig_80339;Contig_147114	AT2G30100.1	Arabidopsis_thaliana
Contig_49695	6	Contig_28172;Contig_36752;Contig_38182;Contig_49695;Contig_70676;Contig_109099	LOC_Os10g04316.1	Oryza_sativa
Contig_53992	6	Contig_3436;Contig_3794;Contig_20738;Contig_20739;Contig_32881;Contig_53992	ppa006379m|PACid:17653525	Pruns_persica
Contig_68957	6	Contig_17753;Contig_47758;Contig_54227;Contig_68957;Contig_102293;Contig_117210	LOC_Os11g12490.1	Oryza_sativa
Contig_15769	6	Contig_15769;Contig_17604;Contig_33916;Contig_35642;Contig_37137;Contig_95541	Glyma09g06680.1	Glycine_max
Contig_136332	6	Contig_44314;Contig_65888;Contig_95994;Contig_136332;Contig_142109;Contig_146648	SiPROV032194m|PACid:18179225	Setaria_italica
Contig_43103	6	Contig_24923;Contig_31065;Contig_42084;Contig_43103;Contig_51180;Contig_71188	evm.TU.supercontig_19.83	Carica_papaya
Contig_7727	6	Contig_7727;Contig_8198;Contig_8821;Contig_18380;Contig_19739;Contig_30639	SiPROV022168m|PACid:18171038	Setaria_italica
Contig_16907	6	Contig_11956;Contig_16905;Contig_16906;Contig_16907;Contig_19335;Contig_42459	ppa014640m|PACid:17651075	Pruns_persica
Contig_45611	6	Contig_23752;Contig_42199;Contig_45589;Contig_45611;Contig_63140;Contig_110178	ppa019265m|PACid:17650204	Pruns_persica
Contig_21768	6	Contig_1408;Contig_1409;Contig_15651;Contig_21768;Contig_79373;Contig_98091	evm.TU.supercontig_55.112	Carica_papaya
Contig_36408	6	Contig_20047;Contig_34187;Contig_36408;Contig_59188;Contig_66198;Contig_104444	LOC_Os05g29050.2	Oryza_sativa
Contig_1118	6	Contig_1118;Contig_5181;Contig_27771;Contig_49198;Contig_81816;Contig_126117	ppa000135m|PACid:17653217	Pruns_persica
Contig_30067	6	Contig_30067;Contig_54365;Contig_54366;Contig_63758;Contig_75677;Contig_111115	29235.m000236	Ricinus_communis
Contig_31654	6	Contig_13121;Contig_25928;Contig_28040;Contig_31654;Contig_36263;Contig_72482	GSVIVP00027572001	Vitis_vinifera
Contig_52142	6	Contig_6449;Contig_8519;Contig_32057;Contig_52142;Contig_85057;Contig_104881	estExt_fgenesh4_pg.C_LG_X1195	Populus_trichocarpa
Contig_100416	6	Contig_6412;Contig_44084;Contig_53981;Contig_88540;Contig_100416;Contig_112895	AT3G50180.1	Arabidopsis_thaliana
Contig_49704	6	Contig_5277;Contig_17987;Contig_31530;Contig_49704;Contig_64796;Contig_67020	evm.TU.supercontig_14.20	Carica_papaya
Contig_11856	6	Contig_11855;Contig_11856;Contig_32050;Contig_38090;Contig_48820;Contig_56149	30170.m014223	Ricinus_communis
Contig_383	6	Contig_383;Contig_42789;Contig_65697;Contig_117783;Contig_121357;Contig_135590	GSVIVP00032748001	Vitis_vinifera
Contig_1753	6	Contig_1753;Contig_1754;Contig_68035;Contig_76092;Contig_138099;Contig_142481	ppa011465m|PACid:17640955	Pruns_persica
Contig_39903	6	Contig_12295;Contig_22610;Contig_35113;Contig_39903;Contig_75363;Contig_77690	LOC_Os01g16910.1	Oryza_sativa
Contig_622	6	Contig_622;Contig_1805;Contig_5661;Contig_18640;Contig_34030;Contig_82835	AT5G48385.1	Arabidopsis_thaliana
Contig_20252	6	Contig_2587;Contig_20252;Contig_32649;Contig_68701;Contig_129603;Contig_147173	Glyma17g02590.1	Glycine_max
Contig_6731	6	Contig_6731;Contig_14841;Contig_14842;Contig_31822;Contig_87506;Contig_134453	AT5G51200.1	Arabidopsis_thaliana
Contig_49540	6	Contig_14667;Contig_27919;Contig_49540;Contig_80475;Contig_94207;Contig_140795	29842.m003661	Ricinus_communis
Contig_23136	6	Contig_23136;Contig_25943;Contig_31132;Contig_32586;Contig_39339;Contig_39340	GSVIVP00011738001	Vitis_vinifera
Contig_1288	6	Contig_1288;Contig_1289;Contig_14641;Contig_29840;Contig_36773;Contig_79514	Glyma10g29920.1	Glycine_max
Contig_14338	6	Contig_11537;Contig_14338;Contig_31006;Contig_80693;Contig_85711;Contig_99465	ppa007072m|PACid:17647585	Pruns_persica
Contig_31856	6	Contig_17429;Contig_17430;Contig_17431;Contig_18018;Contig_31856;Contig_45798	ppa019242m|PACid:17658754	Pruns_persica
Contig_23732	6	Contig_8349;Contig_23732;Contig_52976;Contig_70871;Contig_70872;Contig_97317	evm.TU.supercontig_6.182	Carica_papaya
Contig_39309	6	Contig_34266;Contig_34696;Contig_39309;Contig_57893;Contig_66661;Contig_66662	ppa025546m|PACid:17664282	Pruns_persica
Contig_17826	6	Contig_13672;Contig_17826;Contig_18235;Contig_63550;Contig_89559;Contig_110790	LOC_Os12g21700.1	Oryza_sativa
Contig_21928	6	Contig_21928;Contig_27869;Contig_38792;Contig_39778;Contig_61813;Contig_61814	jgi|Selmo1|430375|fgenesh2_pg.C_scaffold_129000039	Selaginella_smoellendorffii
Contig_112565	6	Contig_36920;Contig_44312;Contig_45806;Contig_67141;Contig_84293;Contig_112565	LOC_Os05g24610.1	Oryza_sativa
Contig_77416	6	Contig_1692;Contig_60534;Contig_68136;Contig_77416;Contig_89897;Contig_112976	evm.TU.supercontig_126.39	Carica_papaya
Contig_9427	6	Contig_9427;Contig_17441;Contig_19030;Contig_50579;Contig_79560;Contig_136286	SiPROV014819m|PACid:18172399	Setaria_italica
Contig_18399	6	Contig_12618;Contig_18399;Contig_30035;Contig_30036;Contig_42772;Contig_135052	30065.m001161	Ricinus_communis
Contig_55395	6	Contig_49143;Contig_49144;Contig_50548;Contig_55123;Contig_55395;Contig_138533	30174.m008739	Ricinus_communis
Contig_244	6	Contig_244;Contig_6459;Contig_23790;Contig_29337;Contig_32380;Contig_41128	GSVIVP00017734001	Vitis_vinifera
Contig_16996	6	Contig_15059;Contig_16996;Contig_16997;Contig_17751;Contig_67382;Contig_144438	GRMZM2G083091_P01	Zea_mays
Contig_7611	6	Contig_1901;Contig_7611;Contig_21601;Contig_45416;Contig_100141;Contig_146527	30170.m013896	Ricinus_communis
Contig_30905	6	Contig_21502;Contig_30905;Contig_39064;Contig_45947;Contig_63472;Contig_118156	30174.m009017	Ricinus_communis
Contig_2676	6	Contig_2676;Contig_2679;Contig_11213;Contig_11264;Contig_13844;Contig_14460	ppa010541m|PACid:17641422	Pruns_persica
Contig_5749	6	Contig_2042;Contig_5749;Contig_13331;Contig_22145;Contig_22146;Contig_39390	Glyma05g03500.1	Glycine_max
Contig_16086	6	Contig_8457;Contig_8459;Contig_16086;Contig_35909;Contig_68427;Contig_139905	evm.TU.supercontig_160.32	Carica_papaya
Contig_5564	6	Contig_2916;Contig_5564;Contig_5565;Contig_14976;Contig_25789;Contig_81510	AT3G58390.1	Arabidopsis_thaliana
Contig_123262	6	Contig_52345;Contig_60652;Contig_74050;Contig_108482;Contig_115032;Contig_123262	Glyma08g16450.1	Glycine_max
Contig_38353	6	Contig_19897;Contig_31334;Contig_38353;Contig_49581;Contig_72619;Contig_100838	eugene3.04360003	Populus_trichocarpa
Contig_40052	6	Contig_40052;Contig_66941;Contig_69265;Contig_108677;Contig_120801;Contig_142357	ppa021479m|PACid:17648363	Pruns_persica
Contig_5492	6	Contig_5492;Contig_5493;Contig_15735;Contig_32823;Contig_51781;Contig_60392	29748.m000379	Ricinus_communis
Contig_33293	6	Contig_5377;Contig_5378;Contig_27770;Contig_33293;Contig_33294;Contig_57917	GSVIVP00038614001	Vitis_vinifera
Contig_13418	6	Contig_13418;Contig_47063;Contig_47064;Contig_92025;Contig_101525;Contig_107580	evm.TU.supercontig_165.47	Carica_papaya
Contig_9334	6	Contig_9334;Contig_27732;Contig_44043;Contig_44091;Contig_98721;Contig_121699	GSVIVP00019991001	Vitis_vinifera
Contig_35158	6	Contig_4810;Contig_21244;Contig_35158;Contig_38922;Contig_85478;Contig_100544	Glyma07g00570.1	Glycine_max
Contig_9183	6	Contig_5114;Contig_9183;Contig_15339;Contig_15412;Contig_44632;Contig_89892	30074.m001378	Ricinus_communis
Contig_14417	6	Contig_14417;Contig_25735;Contig_36758;Contig_37089;Contig_44445;Contig_47624	SiPROV012817m|PACid:18171150	Setaria_italica
Contig_27562	6	Contig_27562;Contig_32014;Contig_33416;Contig_48373;Contig_62234;Contig_84571	CU222539_4.1	Solanum_lycopersicum
Contig_90663	6	Contig_90663;Contig_100030;Contig_135883;Contig_137244;Contig_141678;Contig_141986	CU914753_10.1	Solanum_lycopersicum
Contig_75492	6	Contig_75492;Contig_76716;Contig_111793;Contig_120077;Contig_140939;Contig_141318	Medtr5g092860.1	Medicago_truncatula
Contig_10232	6	Contig_7799;Contig_10232;Contig_48390;Contig_60673;Contig_68758;Contig_73165	29970.m000984	Ricinus_communis
Contig_56016	6	Contig_13089;Contig_30405;Contig_35831;Contig_47407;Contig_56016;Contig_113034	Medtr7g089090.1	Medicago_truncatula
Contig_58404	6	Contig_43389;Contig_58404;Contig_79924;Contig_106862;Contig_142292;Contig_142972	ppb016318m|PACid:17645806	Pruns_persica
Contig_24064	6	Contig_17021;Contig_24064;Contig_32914;Contig_35561;Contig_37203;Contig_56202	SiPROV010114m|PACid:18180300	Setaria_italica
Contig_41856	6	Contig_9437;Contig_41856;Contig_69994;Contig_102735;Contig_138298;Contig_142863	GSVIVP00036252001	Vitis_vinifera
Contig_862	6	Contig_862;Contig_16575;Contig_23600;Contig_33199;Contig_38121;Contig_144829	GRMZM2G438378_P01	Zea_mays
Contig_47286	6	Contig_9248;Contig_47286;Contig_51727;Contig_58329;Contig_72929;Contig_138741	eugene3.00062015	Populus_trichocarpa
Contig_12538	6	Contig_7319;Contig_12538;Contig_12539;Contig_18624;Contig_42734;Contig_77219	Glyma09g39910.1	Glycine_max
Contig_5251	6	Contig_5251;Contig_35155;Contig_45419;Contig_52487;Contig_80720;Contig_90396	GSVIVP00034544001	Vitis_vinifera
Contig_13747	6	Contig_12520;Contig_13747;Contig_14191;Contig_20587;Contig_27925;Contig_60669	AT1G27320.1	Arabidopsis_thaliana
Contig_122832	6	Contig_68800;Contig_93409;Contig_120432;Contig_120433;Contig_122832;Contig_136616	ppa015946m|PACid:17666668	Pruns_persica
[truncated: 33,949 more rows]
