# Supplementary material for: Transcriptome profile of cup-shaped galls in Litsea acuminata leaves
Source: PLoS One. 2018 Oct 24;13(10):e0205265. doi: 10.1371/journal.pone.0205265 (PMC6200225; doi:10.1371/journal.pone.0205265)
Supplement: S2 Table — (XLSX) [file pone.0205265.s003.xlsx]

## Sheet: S2 Table
S2 Table. List and fold change of genes with at least 2-fold change in MapMan functional categories.
Function	Category	BinCode	BinName	TAIR ID	Description	Fold change (gall/leaves)
Photosystem	Light reaction	1.1.1.1	PS.lightreaction.photosystem II.LHC-II	at1g29930	Symbols: CAB1, AB140, CAB140, LHCB1.3 | CAB1 (CHLOROPHYLL A/B BINDING PROTEIN 1); chlorophyll binding | chr1:10478005-10479048 FORWARD	-2.40148
		1.1.1.1	PS.lightreaction.photosystem II.LHC-II	at4g10340	Symbols: LHCB5 | LHCB5 (LIGHT HARVESTING COMPLEX OF PHOTOSYSTEM II 5); chlorophyll binding | chr4:6408016-6409677 FORWARD	-2.6184
		1.1.1.1	PS.lightreaction.photosystem II.LHC-II	at1g76570	chlorophyll A-B binding family protein | chr1:28729132-28730825 FORWARD	-2.68692
		1.1.1.1	PS.lightreaction.photosystem II.LHC-II	at3g08940	Symbols: LHCB4.2 | LHCB4.2 (light harvesting complex PSII); chlorophyll binding | chr3:2717675-2718883 FORWARD	-3.12076
		1.1.1.2	PS.lightreaction.photosystem II.PSII polypeptide subunits	atcg00680	Symbols: PSBB | encodes for CP47, subunit of the photosystem II reaction center. | chrC:72371-73897 FORWARD	3.3303
		1.1.1.2	PS.lightreaction.photosystem II.PSII polypeptide subunits	at2g30790	Symbols: PSBP-2 | PSBP-2 (photosystem II subunit P-2); calcium ion binding | chr2:13119047-13120090 REVERSE	-2.0013
		1.1.1.2	PS.lightreaction.photosystem II.PSII polypeptide subunits	at3g01440	oxygen evolving enhancer 3 (PsbQ) family protein | chr3:168435-169618 FORWARD	-2.02517
		1.1.1.2	PS.lightreaction.photosystem II.PSII polypeptide subunits	at4g15510	photosystem II reaction center PsbP family protein | chr4:8860616-8862665 FORWARD	-2.06602
		1.1.1.2	PS.lightreaction.photosystem II.PSII polypeptide subunits	at4g21280	Symbols: PSBQ, PSBQA, PSBQ-1 | oxygen-evolving enhancer protein 3, chloroplast, putative (PSBQ1) (PSBQ) | chr4:11334402-11335773 FORWARD	-2.06716
		1.1.1.2	PS.lightreaction.photosystem II.PSII polypeptide subunits	at1g67740	Symbols: PSBY, YCF32 | PSBY | chr1:25394068-25395154 REVERSE	-2.10126
		1.1.1.2	PS.lightreaction.photosystem II.PSII polypeptide subunits	at2g39470	Symbols: PPL2 | PPL2 (PsbP-like protein 2); calcium ion binding | chr2:16476216-16477843 FORWARD	-2.13878
		1.1.1.2	PS.lightreaction.photosystem II.PSII polypeptide subunits	at2g28605	Encodes a PsbP domain-OEC23 like protein localized in thylakoid (peripheral-lumenal side). | chr2:12254888-12255837 FORWARD	-2.30056
		1.1.1.2	PS.lightreaction.photosystem II.PSII polypeptide subunits	at2g01918	calcium ion binding | chr2:424110-425713 REVERSE	-2.41411
		1.1.1.2	PS.lightreaction.photosystem II.PSII polypeptide subunits	at5g11450	oxygen-evolving complex-related | chr5:3654427-3656555 FORWARD	-2.42351
		1.1.1.2	PS.lightreaction.photosystem II.PSII polypeptide subunits	at1g06680	Symbols: PSBP-1, OEE2, PSII-P, OE23 | PSBP-1 (PHOTOSYSTEM II SUBUNIT P-1); poly(U) binding | chr1:2047825-2049418 FORWARD	-2.48563
		1.1.1.2	PS.lightreaction.photosystem II.PSII polypeptide subunits	atcg00280	Symbols: PSBC | chloroplast gene encoding a CP43 subunit of the photosystem II reaction center. promoter contains a blue-light responsive element. | chrC:33720-35141 FORWARD	-2.6401
		1.1.1.2	PS.lightreaction.photosystem II.PSII polypeptide subunits	at4g28660	Symbols: PSB28 | PSB28 (PHOTOSYSTEM II REACTION CENTER PSB28 PROTEIN) | chr4:14149916-14151104 FORWARD	-3.25289
		1.1.1.2	PS.lightreaction.photosystem II.PSII polypeptide subunits	at3g56650	thylakoid lumenal 20 kDa protein | chr3:20984752-20986131 FORWARD	-3.36987
		1.1.1.2	PS.lightreaction.photosystem II.PSII polypeptide subunits	at1g77090	thylakoid lumenal 29.8 kDa protein | chr1:28960387-28961922 REVERSE	-3.40668
		1.1.1.2	PS.lightreaction.photosystem II.PSII polypeptide subunits	at2g30570	Symbols: PSBW | PSBW (PHOTOSYSTEM II REACTION CENTER W) | chr2:13019028-13020194 REVERSE	-3.48737
		1.1.1.2	PS.lightreaction.photosystem II.PSII polypeptide subunits	at1g79040	Symbols: PSBR | PSBR (photosystem II subunit R) | chr1:29736016-29737009 FORWARD	-3.58909
		1.1.1.2	PS.lightreaction.photosystem II.PSII polypeptide subunits	atcg00710	Symbols: PSBH | Encodes a 8 kD phosphoprotein that is a component of the photosystem II oxygen evolving core. Its exact molecular function has not been determined but it may play a role in mediating electron transfer between the secondary quinone acceptors, QA and QB, associated with the acceptor side of PSII. | chrC:74485-74706 FORWARD	-3.64629
		1.1.1.2	PS.lightreaction.photosystem II.PSII polypeptide subunits	at1g05385	photosystem II 11 kDa protein-related | chr1:1582671-1583718 REVERSE	-3.89006
		1.1.1.2	PS.lightreaction.photosystem II.PSII polypeptide subunits	at1g44575	Symbols: NPQ4, PSBS | NPQ4 (NONPHOTOCHEMICAL QUENCHING); chlorophyll binding / xanthophyll binding | chr1:16871696-16873383 FORWARD	-4.12094
		1.1.1.2	PS.lightreaction.photosystem II.PSII polypeptide subunits	at1g14150	oxygen evolving enhancer 3 (PsbQ) family protein | chr1:4839853-4840751 FORWARD	-4.61724
		1.1.1.2	PS.lightreaction.photosystem II.PSII polypeptide subunits	atcg00020	Symbols: PSBA | Encodes chlorophyll binding protein D1, a part of the photosystem II reaction center core | chrC:383-1444 REVERSE	-5.24205
		1.1.1.2	PS.lightreaction.photosystem II.PSII polypeptide subunits	at1g76450	oxygen-evolving complex-related | chr1:28684551-28686244 FORWARD	-6.39005
		1.1.2.1	PS.lightreaction.photosystem I.LHC-I	at3g54890	Symbols: LHCA1 | LHCA1; chlorophyll binding | chr3:20339504-20341103 REVERSE	2.83599
		1.1.2.1	PS.lightreaction.photosystem I.LHC-I	at3g61470	Symbols: LHCA2 | LHCA2; chlorophyll binding | chr3:22745653-22747282 FORWARD	-2.35312
		1.1.2.1	PS.lightreaction.photosystem I.LHC-I	at1g61520	Symbols: LHCA3 | LHCA3; chlorophyll binding | chr1:22700010-22701383 FORWARD	-2.6115
		1.1.2.1	PS.lightreaction.photosystem I.LHC-I	at1g34000	Symbols: OHP2 | OHP2 (ONE-HELIX PROTEIN 2) | chr1:12357910-12358966 REVERSE	-2.77989
		1.1.2.1	PS.lightreaction.photosystem I.LHC-I	at1g45474	Symbols: LHCA5 | LHCA5; pigment binding | chr1:17179302-17180530 FORWARD	-3.97945
		1.1.2.2	PS.lightreaction.photosystem I.PSI polypeptide subunits	at1g08380	Symbols: PSAO | PSAO (photosystem I subunit O) | chr1:2640813-2641828 REVERSE	16.4747
		1.1.2.2	PS.lightreaction.photosystem I.PSI polypeptide subunits	atcg00630	Symbols: PSAJ | Encodes subunit J of photosystem I. | chrC:66929-67063 FORWARD	-2.31335
		1.1.2.2	PS.lightreaction.photosystem I.PSI polypeptide subunits	atcg01060	Symbols: PSAC | Encodes the PsaC subunit of photosystem I. | chrC:117318-117563 REVERSE	-2.57773
		1.1.2.2	PS.lightreaction.photosystem I.PSI polypeptide subunits	at1g55670	Symbols: PSAG | PSAG (PHOTOSYSTEM I SUBUNIT G) | chr1:20802670-20803449 REVERSE	-2.79342
		1.1.2.2	PS.lightreaction.photosystem I.PSI polypeptide subunits	at5g64040	Symbols: PSAN | PSAN; calmodulin binding | chr5:25628588-25629615 REVERSE	-3.02498
		1.1.2.2	PS.lightreaction.photosystem I.PSI polypeptide subunits	at2g20260	Symbols: PSAE-2 | PSAE-2 (photosystem I subunit E-2); catalytic | chr2:8736734-8737767 FORWARD	-3.03002
		1.1.2.2	PS.lightreaction.photosystem I.PSI polypeptide subunits	at1g03130	Symbols: PSAD-2 | PSAD-2 (photosystem I subunit D-2) | chr1:753307-754198 REVERSE	-3.2699
		1.1.2.2	PS.lightreaction.photosystem I.PSI polypeptide subunits	at1g31330	Symbols: PSAF | PSAF (photosystem I subunit F) | chr1:11214824-11216037 REVERSE	-3.89443
		1.1.2.2	PS.lightreaction.photosystem I.PSI polypeptide subunits	atcg00340	Symbols: PSAB | Encodes the D1 subunit of photosystem I and II reaction centers. | chrC:37375-39579 REVERSE	-4.14103
		1.1.2.2	PS.lightreaction.photosystem I.PSI polypeptide subunits	at1g30380	Symbols: PSAK | PSAK (photosystem I subunit K) | chr1:10722197-10723247 FORWARD	-4.3711
		1.1.2.2	PS.lightreaction.photosystem I.PSI polypeptide subunits	at4g12800	Symbols: PSAL | PSAL (photosystem I subunit L) | chr4:7521322-7522670 FORWARD	-13.3044
		1.1.2.2	PS.lightreaction.photosystem I.PSI polypeptide subunits	at2g46820	Symbols: PTAC8, TMP14, PSAP, PSI-P | PSI-P (PHOTOSYSTEM I P SUBUNIT); DNA binding | chr2:19243589-19245141 FORWARD	-73.2535
		1.1.3	PS.lightreaction.cytochrome b6/f	atcg00720	Symbols: PETB | Encodes the cytochrome b(6) subunit of the cytochrome b6f complex. | chrC:74841-76292 FORWARD	2.07406
		1.1.3	PS.lightreaction.cytochrome b6/f	at5g36120	Symbols: CCB3 | CCB3 (COFACTOR ASSEMBLY, COMPLEX C (B6F),) | chr5:14198587-14199243 REVERSE	-2.15397
		1.1.3	PS.lightreaction.cytochrome b6/f	at4g03280	Symbols: PETC, PGR1 | PETC (PHOTOSYNTHETIC ELECTRON TRANSFER C); electron transporter, transferring electrons from cytochrome b6/f complex of photosystem II | chr4:1440146-1441863 FORWARD	-2.62729
		1.1.3	PS.lightreaction.cytochrome b6/f	atcg00730	Symbols: PETD | A chloroplast gene encoding subunit IV of the cytochrome b6/f complex | chrC:76481-77672 FORWARD	-2.785
		1.1.30	PS.lightreaction.state transition	at4g02630	protein kinase family protein | chr4:1151613-1153356 FORWARD	-2.17923
		1.1.30	PS.lightreaction.state transition	at1g68830	Symbols: STN7 | STN7 (Stt7 homolog STN7); kinase/ protein kinase | chr1:25872445-25875550 REVERSE	-4.90034
		1.1.4	PS.lightreaction.ATP synthase	at2g31040	ATP synthase protein I -related | chr2:13208906-13211085 REVERSE	-5.26348
		1.1.4	PS.lightreaction.ATP synthase	at4g32260	ATP synthase family | chr4:15573636-15574737 REVERSE	-7.9336
		1.1.4.4	PS.lightreaction.ATP synthase.gamma chain	at4g04640	Symbols: ATPC1 | ATPC1; enzyme regulator | chr4:2350498-2352018 REVERSE	-2.91144
		1.1.4.5	PS.lightreaction.ATP synthase.subunit C	atcg00140	Symbols: ATPH | ATPase III subunit | chrC:13262-13507 REVERSE	-27.4404
		1.1.4.7	PS.lightreaction.ATP synthase.delta chain	at4g09650	Symbols: ATPD | ATPD (ATP SYNTHASE DELTA-SUBUNIT GENE); hydrogen ion transporting ATP synthase, rotational mechanism / proton-transporting ATPase, rotational mechanism | chr4:6100743-6101708 FORWARD	-3.32095
		1.1.40	PS.lightreaction.cyclic electron flow-chlororespiration	atcg01110	Symbols: NDHH | Encodes the 49KDa plastid NAD(P)H dehydrogenase subunit H protein. Its transcription is regulated by an ndhF-specific plastid sigma factor, SIG4. | chrC:122011-123192 REVERSE	-2.34764
		1.1.40	PS.lightreaction.cyclic electron flow-chlororespiration	at4g22260	Symbols: IM, IM1 | IM (IMMUTANS); alternative oxidase | chr4:11769754-11772516 REVERSE	-2.60071
		1.1.40	PS.lightreaction.cyclic electron flow-chlororespiration	atcg01250	Symbols: NDHB.2 | NADH dehydrogenase ND2 | chrC:141854-143708 FORWARD	-3.40809
		1.1.40	PS.lightreaction.cyclic electron flow-chlororespiration	atcg01070	Symbols: NDHE | NADH dehydrogenase ND4L | chrC:117804-118109 REVERSE	-4.15763
		1.1.40	PS.lightreaction.cyclic electron flow-chlororespiration	at3g15840	Symbols: PIFI | PIFI (post-illumination chlorophyll fluorescence increase) | chr3:5356638-5358500 REVERSE	-5.58689
		1.1.5.1	PS.lightreaction.other electron carrier (ox/red).plastocyanin	at1g20340	Symbols: DRT112, PETE2 | DRT112; copper ion binding / electron carrier | chr1:7042429-7043363 REVERSE	-27.9802
		1.1.5.1	PS.lightreaction.other electron carrier (ox/red).plastocyanin	at1g76100	Symbols: PETE1 | PETE1 (PLASTOCYANIN 1); copper ion binding / electron carrier | chr1:28553987-28554768 REVERSE	-28.8262
		1.1.5.2	PS.lightreaction.other electron carrier (ox/red).ferredoxin	at3g16250	Symbols: NDF4 | NDF4 (NDH-DEPENDENT CYCLIC ELECTRON FLOW 1); electron carrier/ iron-sulfur cluster binding | chr3:5506931-5508414 REVERSE	-2.53418
		1.1.5.4	PS.lightreaction.other electron carrier (ox/red).ferredoxin oxireductase	at1g15140	oxidoreductase NAD-binding domain-containing protein | chr1:5210206-5212349 REVERSE	-3.74066
		1.1.6	PS.lightreaction.NADH DH	at5g58260	Encodes subunit NDH-N of NAD(P)H:plastoquinone dehydrogenase complex (Ndh complex) present in the thylakoid membrane of chloroplasts. This subunit is thought to be required for Ndh complex assembly. | chr5:23560876-23561944 REVERSE	-2.08651
		1.1.6	PS.lightreaction.NADH DH	at4g37920	unknown protein | chr4:17828433-17830465 REVERSE	-2.2448
		1.1.6	PS.lightreaction.NADH DH	atcg00430	Symbols: PSBG | Encodes a protein which was originally thought to be part of photosystem II but its wheat homolog was later shown to encode for subunit K of NADH dehydrogenase. | chrC:49257-49934 REVERSE	-2.58179
		1.1.6	PS.lightreaction.NADH DH	at2g01590	Symbols: CRR3 | CRR3 (CHLORORESPIRATORY REDUCTION 3) | chr2:266630-267798 FORWARD	-2.63795
		1.1.6	PS.lightreaction.NADH DH	at1g70760	Symbols: CRR23 | CRR23 ((chlororespiratory reduction 23) | chr1:26687230-26688384 FORWARD	-3.11492
		1.1.6	PS.lightreaction.NADH DH	at4g37925	Symbols: NDH-M | NDH-M (subunit NDH-M of NAD(P)H:plastoquinone dehydrogenase complex) | chr4:17830562-17831554 REVERSE	-4.35561
	Photorespiration	1.2	PS.photorespiration	at4g17360	formyltetrahydrofolate deformylase/ hydroxymethyl-, formyl- and related transferase/ methyltransferase | chr4:9703547-9705468 REVERSE	-4.05072
		1.2.1	PS.photorespiration.phosphoglycolate phosphatase	at5g36700	Symbols: ATPGLP1, PGLP1 | PGLP1 (2-PHOSPHOGLYCOLATE PHOSPHATASE 1); phosphoglycolate phosphatase | chr5:14421635-14424490 REVERSE	-3.23086
		1.2.2	PS.photorespiration.glycolate oxydase	at3g14420	(S)-2-hydroxy-acid oxidase, peroxisomal, putative / glycolate oxidase, putative / short chain alpha-hydroxy acid oxidase, putative | chr3:4821523-4824178 FORWARD	-14.4242
		1.2.3	PS.photorespiration.aminotransferases peroxisomal	at1g70580	Symbols: AOAT2, GGT2 | AOAT2 (ALANINE-2-OXOGLUTARATE AMINOTRANSFERASE 2); L-alanine:2-oxoglutarate aminotransferase/ glycine:2-oxoglutarate aminotransferase | chr1:26612719-26616069 FORWARD	-4.69666
		1.2.3	PS.photorespiration.aminotransferases peroxisomal	at2g13360	Symbols: AGT, AGT1 | AGT (ALANINE:GLYOXYLATE AMINOTRANSFERASE); alanine-glyoxylate transaminase/ serine-glyoxylate transaminase/ serine-pyruvate transaminase | chr2:5539240-5541358 REVERSE	-5.51747
		1.2.4.1	PS.photorespiration.glycine cleavage.P subunit	at4g33010	Symbols: AtGLDP1 | AtGLDP1 (Arabidopsis thaliana glycine decarboxylase P-protein 1); catalytic/ glycine dehydrogenase (decarboxylating)/ pyridoxal phosphate binding | chr4:15926670-15931332 REVERSE	-4.14324
		1.2.4.2	PS.photorespiration.glycine cleavage.T subunit	at1g11860	aminomethyltransferase, putative | chr1:4001280-4003442 FORWARD	-3.948
		1.2.6	PS.photorespiration.hydroxypyruvate reductase	at2g45630	oxidoreductase family protein | chr2:18796000-18797089 FORWARD	-2.36153
		1.2.6	PS.photorespiration.hydroxypyruvate reductase	at1g68010	Symbols: HPR | HPR; glycerate dehydrogenase/ poly(U) binding | chr1:25493218-25495988 FORWARD	-4.17653
		1.2.7	PS.photorespiration.glycerate kinase	at1g80380	phosphoribulokinase/uridine kinase-related | chr1:30217219-30220004 FORWARD	-4.94209
	Calvin cycle	1.3	PS.calvin cyle	at3g62410	Symbols: CP12-2, CP12 | CP12-2; protein binding | chr3:23090944-23091566 FORWARD	-2.32827
		1.3	PS.calvin cyle	at2g47400	Symbols: CP12-1, CP12 | CP12-1 | chr2:19446854-19447438 FORWARD	-11.0017
		1.3.11	PS.calvin cyle.RPE	at5g61410	Symbols: RPE, EMB2728 | RPE; catalytic/ ribulose-phosphate 3-epimerase | chr5:24683606-24686105 REVERSE	-3.38474
		1.3.12	PS.calvin cyle.PRK	at1g32060	Symbols: PRK | PRK (PHOSPHORIBULOKINASE); ATP binding / phosphoribulokinase/ protein binding | chr1:11532533-11534639 FORWARD	-5.90866
		1.3.13	PS.calvin cyle.rubisco interacting	at2g39730	Symbols: RCA | RCA (RUBISCO ACTIVASE); ADP binding / ATP binding / enzyme regulator/ ribulose-1,5-bisphosphate carboxylase/oxygenase activator | chr2:16570746-16573548 REVERSE	-17.5275
		1.3.2	PS.calvin cyle.rubisco small subunit	at1g67090	Symbols: RBCS1A | RBCS1A (RIBULOSE BISPHOSPHATE CARBOXYLASE SMALL CHAIN 1A); copper ion binding / ribulose-bisphosphate carboxylase | chr1:25048158-25049424 REVERSE	12.8278
		1.3.2	PS.calvin cyle.rubisco small subunit	at5g38410	ribulose bisphosphate carboxylase small chain 3B / RuBisCO small subunit 3B (RBCS-3B) (ATS3B) | chr5:15377173-15378416 REVERSE	-4.44789
		1.3.3	PS.calvin cyle.phosphoglycerate kinase	at1g56190	phosphoglycerate kinase, putative | chr1:21028238-21030649 FORWARD	-2.73663
		1.3.4	PS.calvin cyle.GAP	at1g42970	Symbols: GAPB | GAPB (GLYCERALDEHYDE-3-PHOSPHATE DEHYDROGENASE B SUBUNIT); glyceraldehyde-3-phosphate dehydrogenase (NADP+)/ glyceraldehyde-3-phosphate dehydrogenase | chr1:16127381-16129843 FORWARD	-9.62346
		1.3.6	PS.calvin cyle.aldolase	at4g38970	fructose-bisphosphate aldolase, putative | chr4:18163496-18165762 REVERSE	-2.54814
		1.3.6	PS.calvin cyle.aldolase	at2g21330	fructose-bisphosphate aldolase, putative | chr2:9128151-9130240 REVERSE	-7.00858
		1.3.7	PS.calvin cyle.FBPase	at3g54050	fructose-1,6-bisphosphatase, putative / D-fructose-1,6-bisphosphate 1-phosphohydrolase, putative / FBPase, putative | chr3:20016905-20018780 FORWARD	-5.50925
		1.3.8	PS.calvin cyle.transketolase	at2g45290	transketolase, putative | chr2:18672682-18675906 FORWARD	-2.10468
		1.3.9	PS.calvin cyle.seduheptulose bisphosphatase	at3g55800	Symbols: SBPASE | SBPASE (sedoheptulose-bisphosphatase); phosphoric ester hydrolase/ sedoheptulose-bisphosphatase | chr3:20709386-20711640 FORWARD	-4.66289
Cell wall	Precursor synthesis	10.1	cell wall.precursor synthesis	at1g17270	unknown protein | chr1:5909249-5911693 REVERSE	5.51085
		10.1	cell wall.precursor synthesis	at1g31070	UDP-N-acetylglucosamine pyrophosphorylase-related | chr1:11084859-11088563 FORWARD	3.99119
		10.1.10	cell wall.precursor synthesis.RHM	at1g78570	Symbols: RHM1, ROL1, ATRHM1 | RHM1 (RHAMNOSE BIOSYNTHESIS 1); UDP-L-rhamnose synthase/ UDP-glucose 4,6-dehydratase/ catalytic | chr1:29549649-29552438 FORWARD	2.06362
		10.1.12.1	cell wall.precursor synthesis.KDO pathway.arabinose-5-phosphate isomerase	at3g54690	sugar isomerase (SIS) domain-containing protein / CBS domain-containing protein | chr3:20246539-20248140 FORWARD	3.72007
		10.1.12.2	cell wall.precursor synthesis.KDO pathway.KDO-8-Phosphate Synthase	at1g79500	2-dehydro-3-deoxyphosphooctonate aldolase / phospho-2-dehydro-3-deoxyoctonate aldolase / 3-deoxy-D-manno-octulosonic acid 8-phosphate synthetase (KDSA) | chr1:29903420-29909437 FORWARD	2.87932
		10.1.12.4	cell wall.precursor synthesis.KDO pathway.CMP-KDO Synthetase	at1g53000	cytidylyltransferase family | chr1:19745046-19747245 REVERSE	-2.44567
		10.1.2	cell wall.precursor synthesis.UGE	at1g12780	Symbols: UGE1 | UGE1 (UDP-D-glucose/UDP-D-galactose 4-epimerase 1); UDP-glucose 4-epimerase/ protein dimerization | chr1:4355926-4358328 REVERSE	5.94623
		10.1.2	cell wall.precursor synthesis.UGE	at1g63180	Symbols: UGE3 | UGE3 (UDP-D-glucose/UDP-D-galactose 4-epimerase 3); UDP-glucose 4-epimerase/ protein dimerization | chr1:23427409-23429603 REVERSE	-2.23652
		10.1.3	cell wall.precursor synthesis.AXS	at2g27860	Symbols: AXS1 | AXS1 (UDP-D-apiose/UDP-D-xylose synthase 1); NAD or NADH binding / UDP-glucuronate decarboxylase | chr2:11864393-11866907 REVERSE	2.22482
		10.1.30.1	cell wall.precursor synthesis.sugar kinases.galacturonic acid kinase	at3g10700	GHMP kinase family protein | chr3:3346578-3351023 REVERSE	2.00683
		10.1.30.2	ell wall.precursor synthesis.sugar kinases.arabinose-1-kinase	at4g16130	Symbols: ARA1, ISA1, ATISA1 | ARA1 (ARABINOSE KINASE); ATP binding / L-arabinokinase/ galactokinase | chr4:9120867-9127938 FORWARD	5.96588
		10.1.4	cell wall.precursor synthesis.UGD	at5g15490	UDP-glucose 6-dehydrogenase, putative | chr5:5027639-5030194 REVERSE	2.82786
		10.1.4	cell wall.precursor synthesis.UGD	at1g26570	Symbols: UGD1, ATUGD1 | UGD1 (UDP-GLUCOSE DEHYDROGENASE 1); NAD or NADH binding / UDP-glucose 6-dehydrogenase/ binding / catalytic/ coenzyme binding / oxidoreductase/ oxidoreductase, acting on the CH-OH group of donors, NAD or NADP as acceptor | chr1:9182204-9184393 FORWARD	-2.27149
		10.1.5	cell wall.precursor synthesis.UXS	at2g28760	Symbols: UXS6 | NAD-dependent epimerase/dehydratase family protein | chr2:12336188-12339027 REVERSE	3.56007
		10.1.6	cell wall.precursor synthesis.GAE	at3g23820	Symbols: GAE6 | GAE6 (UDP-D-GLUCURONATE 4-EPIMERASE 6); UDP-glucuronate 4-epimerase/ catalytic | chr3:8603444-8605462 FORWARD	152.25
		10.1.6	cell wall.precursor synthesis.GAE	at4g00110	Symbols: GAE3 | GAE3 (UDP-D-GLUCURONATE 4-EPIMERASE 3); UDP-glucuronate 4-epimerase/ catalytic | chr4:38504-40189 REVERSE	5.17858
		10.1.6	cell wall.precursor synthesis.GAE	at2g45310	Symbols: GAE4 | GAE4 (UDP-D-GLUCURONATE 4-EPIMERASE 4); binding / catalytic/ coenzyme binding / racemase and epimerase, acting on carbohydrates and derivatives | chr2:18682081-18684042 FORWARD	-2.32827
		10.1.7	cell wall.precursor synthesis.GMD	at3g51160	Symbols: MUR1, MUR_1, GMD2 | MUR1 (MURUS 1); GDP-mannose 4,6-dehydratase | chr3:19007010-19008427 REVERSE	4.28566
		10.1.8	cell wall.precursor synthesis.GER	at1g17890	Symbols: GER2 | GER2; binding / catalytic/ coenzyme binding | chr1:6154268-6155752 REVERSE	2.68088
		10.1.9	cell wall.precursor synthesis.MUR4	at1g30620	Symbols: HSR8, MUR4, UXE1 | MUR4 (MURUS 4); UDP-arabinose 4-epimerase/ catalytic | chr1:10854549-10858244 FORWARD	2.30836
	Cellulose synthesis	10.2	cell wall.cellulose synthesis	at3g07330	Symbols: ATCSLC06, CSLC06, ATCSLC6 | ATCSLC6 (CELLULOSE-SYNTHASE LIKE C6); cellulose synthase/ transferase, transferring glycosyl groups | chr3:2335612-2339100 REVERSE	18.4875
		10.2	cell wall.cellulose synthesis	at5g03760	Symbols: ATCSLA09, CSLA09, ATCSLA9, CSLA9, RAT4 | ATCSLA09; mannan synthase/ transferase, transferring glycosyl groups | chr5:985675-990549 REVERSE	7.97639
		10.2	cell wall.cellulose synthesis	at4g31590	Symbols: ATCSLC05, CSLC05, ATCSLC5 | ATCSLC5 (CELLULOSE-SYNTHASE LIKE C5); cellulose synthase/ transferase, transferring glycosyl groups | chr4:15309506-15312591 REVERSE	4.11779
		10.2	cell wall.cellulose synthesis	at1g24070	Symbols: ATCSLA10, CSLA10 | ATCSLA10; cellulose synthase/ transferase, transferring glycosyl groups | chr1:8516238-8519734 REVERSE	-3.11822
		10.2.1	cell wall.cellulose synthesis.cellulose synthase	at5g17420	Symbols: IRX3, CESA7, ATCESA7, MUR10 | IRX3 (IRREGULAR XYLEM 3); cellulose synthase | chr5:5736630-5741465 REVERSE	31.535
		10.2.1	cell wall.cellulose synthesis.cellulose synthase	at4g18780	Symbols: CESA8, IRX1, ATCESA8, LEW2 | IRX1 (IRREGULAR XYLEM 1); cellulose synthase/ transferase, transferring glycosyl groups | chr4:10312624-10316790 REVERSE	20.8861
		10.2.1	cell wall.cellulose synthesis.cellulose synthase	at5g09870	Symbols: CESA5 | CESA5 (CELLULOSE SYNTHASE 5); cellulose synthase/ transferase, transferring glycosyl groups | chr5:3073356-3078262 FORWARD	17.2244
		10.2.1	cell wall.cellulose synthesis.cellulose synthase	at4g39350	Symbols: CESA2, ATH-A, ATCESA2 | CESA2 (CELLULOSE SYNTHASE A2); cellulose synthase/ transferase, transferring glycosyl groups | chr4:18296797-18302192 FORWARD	3.60782
		10.2.1	cell wall.cellulose synthesis.cellulose synthase	at5g16910	Symbols: ATCSLD2, CSLD2 | CSLD2 (CELLULOSE-SYNTHASE LIKE D2); cellulose synthase/ transferase, transferring glycosyl groups | chr5:5561679-5565580 FORWARD	2.02257
		10.2.1	cell wall.cellulose synthesis.cellulose synthase	at4g15290	Symbols: ATCSLB05, CSLB05, ATCSLB5 | ATCSLB05; cellulose synthase/ transferase/ transferase, transferring glycosyl groups | chr4:8721487-8726669 REVERSE	-2.01942
		10.2.1	cell wall.cellulose synthesis.cellulose synthase	at5g05170	Symbols: CESA3, IXR1, ATCESA3, ATH-B, CEV1 | CEV1 (CONSTITUTIVE EXPRESSION OF VSP 1); cellulose synthase/ transferase, transferring glycosyl groups | chr5:1530174-1535414 REVERSE	-2.07882
		10.2.1	cell wall.cellulose synthesis.cellulose synthase	at1g32180	Symbols: ATCSLD6, CSLD6 | ATCSLD6; cellulose synthase/ transferase, transferring glycosyl groups | chr1:11586516-11589651 REVERSE	-2.22136
		10.2.1	cell wall.cellulose synthesis.cellulose synthase	at1g55850	Symbols: ATCSLE1, CSLE1 | ATCSLE1; cellulose synthase/ transferase, transferring glycosyl groups | chr1:20876699-20879482 FORWARD	-2.68362
		10.2.1	cell wall.cellulose synthesis.cellulose synthase	at2g32610	Symbols: ATCSLB01, CSLB01, ATCSLB1 | ATCSLB01; cellulose synthase/ transferase/ transferase, transferring glycosyl groups | chr2:13836234-13839513 FORWARD	-3.88046
		10.2.1	cell wall.cellulose synthesis.cellulose synthase	at4g38190	Symbols: ATCSLD4, CSLD4 | ATCSLD4; cellulose synthase/ transferase, transferring glycosyl groups | chr4:17909919-17913641 REVERSE	-4.57339
		10.2.1	cell wall.cellulose synthesis.cellulose synthase	at4g15320	Symbols: ATCSLB06, CSLB06, ATCSLB6 | ATCSLB06 (CELLULOSE SYNTHASE LIKE B6); cellulose synthase/ transferase/ transferase, transferring glycosyl groups | chr4:8742639-8747981 REVERSE	-4.83948
		10.2.1	cell wall.cellulose synthesis.cellulose synthase	at2g32540	Symbols: ATCSLB04, CSLB04, ATCSLB4 | ATCSLB04; cellulose synthase/ transferase/ transferase, transferring glycosyl groups | chr2:13814686-13818289 FORWARD	-5.23372
		10.2.1	cell wall.cellulose synthesis.cellulose synthase	at2g35650	Symbols: ATCSLA07, CSLA07, ATCSLA7, CSLA7 | ATCSLA07 (CELLULOSE SYNTHASE LIKE); mannan synthase/ transferase, transferring glycosyl groups | chr2:14985488-14988357 FORWARD	-11.3642
		10.2.2	cell wall.cellulose synthesis.COBRA	at5g15630	Symbols: COBL4, IRX6 | IRX6 | chr5:5084704-5086792 FORWARD	19.711
	Hemicellulose synthesis	10.3	cell wall.hemicellulose synthesis	at5g62620	galactosyltransferase family protein | chr5:25136751-25139946 FORWARD	10.154
		10.3	cell wall.hemicellulose synthesis	at2g03220	Symbols: FT1, ATFUT1, ATFT1, MUR2 | FT1 (FUCOSYLTRANSFERASE 1); fucosyltransferase/ transferase, transferring glycosyl groups | chr2:970259-972407 REVERSE	4.221
		10.3.1.1	cell wall.hemicellulose synthesis.xyloglucan.XXXG galactose Transferase	at2g20370	Symbols: KAM1, MUR3 | MUR3 (MURUS 3); catalytic/ transferase, transferring glycosyl groups | chr2:8791986-8794401 FORWARD	3.57943
		10.3.2	cell wall.hemicellulose synthesis.glucuronoxylan	at5g54690	Symbols: GAUT12, LGT6, IRX8 | GAUT12 (GALACTURONOSYLTRANSFERASE 12); polygalacturonate 4-alpha-galacturonosyltransferase/ transferase, transferring glycosyl groups / transferase, transferring hexosyl groups | chr5:22219224-22221840 REVERSE	11.6475
		10.3.2	cell wall.hemicellulose synthesis.glucuronoxylan	at2g37090	Symbols: IRX9 | IRX9 (IRREGULAR XYLEM 9); transferase, transferring glycosyl groups / xylosyltransferase | chr2:15587394-15589257 REVERSE	6.06315
		10.3.2	cell wall.hemicellulose synthesis.glucuronoxylan	at2g28110	Symbols: FRA8, IRX7 | FRA8 (FRAGILE FIBER 8); glucuronosyltransferase/ transferase | chr2:11977944-11979837 REVERSE	4.72917
	Pectin synthesis	10.4	cell wall.pectin synthesis	at3g25140	Symbols: GAUT8, QUA1 | QUA1 (QUASIMODO 1); polygalacturonate 4-alpha-galacturonosyltransferase/ transferase, transferring glycosyl groups / transferase, transferring hexosyl groups | chr3:9154711-9156845 FORWARD	2.7352
		10.4.3.6	cell wall.pectin synthesis.rhamnogalacturonan II.Xylose Transferase with Fucose Acceptor	at4g01220	FUNCTIONS IN: molecular_function unknown; INVOLVED IN: biological_process unknown; LOCATED IN: endoplasmic reticulum; EXPRESSED IN: 22 plant structures; EXPRESSED DURING: 13 growth stages; CONTAINS InterPro DOMAIN/s: Reticulon (InterPro:IPR003388); BEST Arabidopsis thaliana protein match is: RGXT1 (rhamnogalacturonan xylosyltransferase 1); UDP-xylosyltransferase (TAIR:AT4G01770.1); Has 188 Blast …	3.3673
	Cell wall proteins	10.5	cell wall.cell wall proteins	at3g58800	unknown protein | chr3:21748228-21749928 FORWARD	3.29546
		10.5	cell wall.cell wall proteins	at3g48530	Symbols: KING1 | KING1 (SNF1-RELATED PROTEIN KINASE REGULATORY SUBUNIT GAMMA 1) | chr3:17987378-17989763 FORWARD	2.68634
		10.5.1	cell wall.cell wall proteins.AGPs	at5g06390	Symbols: FLA17 | FLA17 (FASCICLIN-LIKE ARABINOGALACTAN PROTEIN 17 PRECURSOR) | chr5:1952851-1955788 FORWARD	26.5065
		10.5.1	cell wall.cell wall proteins.AGPs	at5g55730	Symbols: FLA1 | FLA1 (FASCICLIN-LIKE ARAB INOGALACTAN 1) | chr5:22558148-22560461 REVERSE	24.8815
		10.5.1	cell wall.cell wall proteins.AGPs	at5g53250	Symbols: AGP22, ATAGP22 | AGP22 (ARABINOGALACTAN PROTEIN 22) | chr5:21603620-21604231 FORWARD	22.4487
		10.5.1	cell wall.cell wall proteins.AGPs	at5g60490	Symbols: FLA12 | FLA12 | chr5:24325727-24326702 REVERSE	12.846
		10.5.1	cell wall.cell wall proteins.AGPs	at1g03870	Symbols: FLA9 | FLA9 (FASCICLIN-LIKE ARABINOOGALACTAN 9) | chr1:982506-983540 REVERSE	10.6534
		10.5.1	cell wall.cell wall proteins.AGPs	at2g04780	Symbols: FLA7 | FLA7 (FASCICLIN-LIKE ARABINOOGALACTAN 7) | chr2:1676742-1678455 FORWARD	8.97947
		10.5.1	cell wall.cell wall proteins.AGPs	at2g45470	Symbols: FLA8, AGP8 | FLA8 (FASCICLIN-LIKE ARABINOGALACTAN PROTEIN 8) | chr2:18742540-18744111 REVERSE	7.24361
		10.5.1	cell wall.cell wall proteins.AGPs	at3g46550	Symbols: SOS5 | SOS5 (salt overly sensitive 5); polysaccharide binding / protein binding | chr3:17136456-17137874 REVERSE	7.18768
		10.5.1	cell wall.cell wall proteins.AGPs	at2g47930	Symbols: AGP26, ATAGP26 | AGP26 (ARABINOGALACTAN PROTEIN 26) | chr2:19616975-19617681 REVERSE	3.89416
		10.5.1	cell wall.cell wall proteins.AGPs	at2g46330	Symbols: AGP16, ATAGP16 | AGP16 (ARABINOGALACTAN PROTEIN 16) | chr2:19018509-19019255 REVERSE	2.11888
		10.5.1	cell wall.cell wall proteins.AGPs	at2g20520	Symbols: FLA6 | FLA6 (FASCICLIN-LIKE ARABINOGALACTAN 6) | chr2:8840663-8841461 FORWARD	-21.0653
		10.5.2	cell wall.cell wall proteins.proline rich proteins	at4g38770	Symbols: PRP4, ATPRP4 | PRP4 (PROLINE-RICH PROTEIN 4) | chr4:18096809-18098565 REVERSE	-3.49241
		10.5.3	cell wall.cell wall proteins.LRR	at1g62440	Symbols: LRX2 | LRX2 (LEUCINE-RICH REPEAT/EXTENSIN 2); protein binding / structural constituent of cell wall | chr1:23111818-23115293 FORWARD	59.3584
		10.5.3	cell wall.cell wall proteins.LRR	at3g24480	leucine-rich repeat family protein / extensin family protein | chr3:8901154-8902638 REVERSE	14.7958
		10.5.3	cell wall.cell wall proteins.LRR	at4g29240	leucine-rich repeat family protein / extensin family protein | chr4:14418605-14420250 FORWARD	9.64273
		10.5.3	cell wall.cell wall proteins.LRR	at4g28380	leucine-rich repeat family protein | chr4:14039756-14040931 REVERSE	8.45584
		10.5.3	cell wall.cell wall proteins.LRR	at4g13340	leucine-rich repeat family protein / extensin family protein | chr4:7758610-7761057 FORWARD	5.4664
		10.5.3	cell wall.cell wall proteins.LRR	at1g49490	leucine-rich repeat family protein / extensin family protein | chr1:18317563-18320106 REVERSE	2.65019
		10.5.3	cell wall.cell wall proteins.LRR	at4g18670	protein binding / structural constituent of cell wall | chr4:10275462-10278491 REVERSE	-3.00342
		10.5.3	cell wall.cell wall proteins.LRR	at5g25550	leucine-rich repeat family protein / extensin family protein | chr5:8894179-8895480 FORWARD	-3.63793
	Degradation	10.6.1	cell wall.degradation.cellulases and beta -1,4-glucanases	at2g32990	Symbols: AtGH9B8 | AtGH9B8 (Arabidopsis thaliana glycosyl hydrolase 9B8); catalytic/ hydrolase, hydrolyzing O-glycosyl compounds | chr2:14003250-14006017 FORWARD	9.09799
		10.6.1	cell wall.degradation.cellulases and beta -1,4-glucanases	at5g20950	glycosyl hydrolase family 3 protein | chr5:7107376-7111349 REVERSE	2.98578
		10.6.1	cell wall.degradation.cellulases and beta -1,4-glucanases	at1g19940	Symbols: AtGH9B5 | AtGH9B5 (Arabidopsis thaliana Glycosyl Hydrolase 9B5); catalytic/ hydrolase, hydrolyzing O-glycosyl compounds | chr1:6918191-6920377 REVERSE	2.92537
		10.6.1	cell wall.degradation.cellulases and beta -1,4-glucanases	at3g47040	glycosyl hydrolase family 3 protein | chr3:17324231-17327105 REVERSE	-12.5509
		10.6.2	cell wall.degradation.mannan-xylose-arabinose-fucose	at1g02640	Symbols: BXL2, ATBXL2 | BXL2 (BETA-XYLOSIDASE 2); hydrolase, hydrolyzing O-glycosyl compounds | chr1:564205-567769 FORWARD	23.5434
		10.6.2	cell wall.degradation.mannan-xylose-arabinose-fucose	at1g78060	glycosyl hydrolase family 3 protein | chr1:29349679-29352924 REVERSE	14.2695
		10.6.2	cell wall.degradation.mannan-xylose-arabinose-fucose	at1g67830	Symbols: ATFXG1 | ATFXG1 (alpha-fucosidase 1); alpha-L-fucosidase/ carboxylesterase | chr1:25431586-25432990 REVERSE	11.7856
		10.6.2	cell wall.degradation.mannan-xylose-arabinose-fucose	at5g66460	(1-4)-beta-mannan endohydrolase, putative | chr5:26538395-26541036 REVERSE	7.99783
		10.6.2	cell wall.degradation.mannan-xylose-arabinose-fucose	at2g28100	Symbols: ATFUC1 | ATFUC1 (alpha-L-fucosidase 1); alpha-L-fucosidase | chr2:11974663-11976600 FORWARD	6.67655
		10.6.2	cell wall.degradation.mannan-xylose-arabinose-fucose	at5g10560	glycosyl hydrolase family 3 protein | chr5:3336255-3339366 REVERSE	3.98992
		10.6.2	cell wall.degradation.mannan-xylose-arabinose-fucose	at5g64570	Symbols: XYL4, ATBXL4 | XYL4; hydrolase, hydrolyzing O-glycosyl compounds / xylan 1,4-beta-xylosidase | chr5:25810115-25813335 REVERSE	3.98914
		10.6.2	cell wall.degradation.mannan-xylose-arabinose-fucose	at5g09730	Symbols: BXL3, ATBXL3, XYL3, ATBX3, BX3 | BXL3 (beta-xylosidase 3); hydrolase, hydrolyzing O-glycosyl compounds | chr5:3015247-3018262 REVERSE	3.26422
		10.6.2	cell wall.degradation.mannan-xylose-arabinose-fucose	at1g58370	Symbols: RXF12, ATXYN1 | RXF12; endo-1,4-beta-xylanase/ hydrolase, hydrolyzing O-glycosyl compounds | chr1:21684584-21688321 FORWARD	2.305
		10.6.2	cell wall.degradation.mannan-xylose-arabinose-fucose	at3g19620	glycosyl hydrolase family 3 protein | chr3:6815613-6818308 REVERSE	-2.15441
		10.6.2	cell wall.degradation.mannan-xylose-arabinose-fucose	at5g26120	Symbols: ATASD2, ASD2 | ASD2 (ALPHA-L-ARABINOFURANOSIDASE 2); alpha-N-arabinofuranosidase/ hydrolase, acting on glycosyl bonds | chr5:9121727-9125967 REVERSE	-2.79155
		10.6.2	cell wall.degradation.mannan-xylose-arabinose-fucose	at3g10890	(1-4)-beta-mannan endohydrolase, putative | chr3:3407455-3409000 REVERSE	-13.3044
		10.6.3	cell wall.degradation.pectate lyases and polygalacturonases	at5g06860	Symbols: PGIP1, ATPGIP1 | PGIP1 (POLYGALACTURONASE INHIBITING PROTEIN 1); protein binding | chr5:2132350-2133587 FORWARD	106.786
		10.6.3	cell wall.degradation.pectate lyases and polygalacturonases	at1g70370	BURP domain-containing protein / polygalacturonase, putative | chr1:26512722-26515188 REVERSE	39.7075
		10.6.3	cell wall.degradation.pectate lyases and polygalacturonases	at3g62110	glycoside hydrolase family 28 protein / polygalacturonase (pectinase) family protein | chr3:22997031-23000041 REVERSE	24.2125
		10.6.3	cell wall.degradation.pectate lyases and polygalacturonases	at3g61490	glycoside hydrolase family 28 protein / polygalacturonase (pectinase) family protein | chr3:22758063-22760192 FORWARD	15.3446
		10.6.3	cell wall.degradation.pectate lyases and polygalacturonases	at3g53190	pectate lyase family protein | chr3:19713928-19717595 FORWARD	15.1918
		10.6.3	cell wall.degradation.pectate lyases and polygalacturonases	at4g23820	glycoside hydrolase family 28 protein / polygalacturonase (pectinase) family protein | chr4:12397038-12400091 REVERSE	8.66475
		10.6.3	cell wall.degradation.pectate lyases and polygalacturonases	at1g10640	polygalacturonase | chr1:3515365-3517888 REVERSE	8.55526
		10.6.3	cell wall.degradation.pectate lyases and polygalacturonases	at3g57790	glycoside hydrolase family 28 protein / polygalacturonase (pectinase) family protein | chr3:21405387-21407624 REVERSE	6.18903
		10.6.3	cell wall.degradation.pectate lyases and polygalacturonases	at3g55140	pectate lyase family protein | chr3:20438772-20440429 FORWARD	6.00374
		10.6.3	cell wall.degradation.pectate lyases and polygalacturonases	at5g27530	glycoside hydrolase family 28 protein / polygalacturonase (pectinase) family protein | chr5:9717503-9721097 FORWARD	5.99679
		10.6.3	cell wall.degradation.pectate lyases and polygalacturonases	at1g19170	glycoside hydrolase family 28 protein / polygalacturonase (pectinase) family protein | chr1:6616643-6618986 FORWARD	5.54417
		10.6.3	cell wall.degradation.pectate lyases and polygalacturonases	at1g30350	pectate lyase family protein | chr1:10710079-10711664 REVERSE	4.65008
		10.6.3	cell wall.degradation.pectate lyases and polygalacturonases	at1g02460	glycoside hydrolase family 28 protein / polygalacturonase (pectinase) family protein | chr1:504673-507204 REVERSE	4.5889
		10.6.3	cell wall.degradation.pectate lyases and polygalacturonases	at5g44840	glycoside hydrolase family 28 protein / polygalacturonase (pectinase) family protein | chr5:18104851-18107127 REVERSE	4.21736
		10.6.3	cell wall.degradation.pectate lyases and polygalacturonases	at4g37950	lyase | chr4:17844430-17849274 FORWARD	4.12323
		10.6.3	cell wall.degradation.pectate lyases and polygalacturonases	at3g07970	Symbols: QRT2 | QRT2 (QUARTET 2); polygalacturonase | chr3:2541006-2543432 FORWARD	3.56729
		10.6.3	cell wall.degradation.pectate lyases and polygalacturonases	at5g09280	pectate lyase family protein | chr5:2880423-2881597 REVERSE	2.88626
		10.6.3	cell wall.degradation.pectate lyases and polygalacturonases	at3g42950	glycoside hydrolase family 28 protein / polygalacturonase (pectinase) family protein | chr3:15015140-15018071 FORWARD	2.61256
		10.6.3	cell wall.degradation.pectate lyases and polygalacturonases	at5g15110	lyase/ pectate lyase | chr5:4895750-4897682 FORWARD	2.49112
		10.6.3	cell wall.degradation.pectate lyases and polygalacturonases	at5g06870	Symbols: PGIP2, ATPGIP2 | PGIP2 (POLYGALACTURONASE INHIBITING PROTEIN 2); protein binding | chr5:2133918-2135166 FORWARD	-2.53834
		10.6.3	cell wall.degradation.pectate lyases and polygalacturonases	at1g09880	lyase | chr1:3208828-3211653 REVERSE	-3.14792
	Modification	10.7	cell wall.modification	at2g36870	xyloglucan:xyloglucosyl transferase, putative / xyloglucan endotransglycosylase, putative / endo-xyloglucan transferase, putative | chr2:15472645-15474681 REVERSE	35.1095
		10.7	cell wall.modification	at5g65730	xyloglucan:xyloglucosyl transferase, putative / xyloglucan endotransglycosylase, putative / endo-xyloglucan transferase, putative | chr5:26299032-26300478 FORWARD	34.3602
		10.7	cell wall.modification	at4g03210	Symbols: XTH9 | XTH9 (XYLOGLUCAN ENDOTRANSGLUCOSYLASE/HYDROLASE 9); hydrolase, acting on glycosyl bonds / xyloglucan:xyloglucosyl transferase | chr4:1415949-1417327 FORWARD	29.5909
		10.7	cell wall.modification	at5g13870	Symbols: EXGT-A4 | EXGT-A4 (ENDOXYLOGLUCAN TRANSFERASE A4); hydrolase, acting on glycosyl bonds / hydrolase, hydrolyzing O-glycosyl compounds / xyloglucan:xyloglucosyl transferase | chr5:4474976-4477045 REVERSE	29.4322
		10.7	cell wall.modification	at3g03220	Symbols: ATEXPA13, EXP13, ATEXP13, ATHEXP ALPHA 1.22 | ATEXPA13 (ARABIDOPSIS THALIANA EXPANSIN A13) | chr3:742354-744047 REVERSE	14.019
		10.7	cell wall.modification	at4g38400	Symbols: ATEXLA2, EXPL2, ATEXPL2, ATHEXP BETA 2.2 | ATEXLA2 (ARABIDOPSIS THALIANA EXPANSIN-LIKE A2) | chr4:17978443-17979740 REVERSE	6.47962
		10.7	cell wall.modification	at2g40610	Symbols: ATEXPA8, EXP8, ATEXP8, ATHEXP ALPHA 1.11 | ATEXPA8 (ARABIDOPSIS THALIANA EXPANSIN A8) | chr2:16948863-16950557 REVERSE	4.64792
		10.7	cell wall.modification	at1g10550	Symbols: XTH33, XET | XTH33; hydrolase, acting on glycosyl bonds / hydrolase, hydrolyzing O-glycosyl compounds / xyloglucan:xyloglucosyl transferase | chr1:3479153-3480988 REVERSE	4.42778
		10.7	cell wall.modification	at1g11545	xyloglucan:xyloglucosyl transferase, putative / xyloglucan endotransglycosylase, putative / endo-xyloglucan transferase, putative | chr1:3878550-3880361 REVERSE	4.02375
		10.7	cell wall.modification	at3g15370	Symbols: ATEXPA12, EXP12, ATEXP12, ATHEXP ALPHA 1.24 | ATEXPA12 (ARABIDOPSIS THALIANA EXPANSIN 12) | chr3:5190572-5192077 FORWARD	3.762
		10.7	cell wall.modification	at1g14720	Symbols: XTR2, EXGT-A2, ATXTH28 | XTR2 (XYLOGLUCAN ENDOTRANSGLYCOSYLASE RELATED 2); hydrolase, acting on glycosyl bonds / xyloglucan:xyloglucosyl transferase | chr1:5066636-5068645 REVERSE	3.40739
		10.7	cell wall.modification	at1g32170	Symbols: XTR4, XTH30 | XTR4 (XYLOGLUCAN ENDOTRANSGLYCOSYLASE 4); hydrolase, acting on glycosyl bonds / hydrolase, hydrolyzing O-glycosyl compounds / xyloglucan:xyloglucosyl transferase | chr1:11575320-11577927 FORWARD	3.39968
		10.7	cell wall.modification	at4g13090	xyloglucan:xyloglucosyl transferase, putative / xyloglucan endotransglycosylase, putative / endo-xyloglucan transferase, putative | chr4:7631535-7632870 REVERSE	-2.12871
		10.7	cell wall.modification	at4g17030	Symbols: ATEXLB1, EXPR, AT-EXPR, ATEXPR1, ATHEXP BETA 3.1 | ATEXLB1 (ARABIDOPSIS THALIANA EXPANSIN-LIKE B1) | chr4:9581586-9583290 REVERSE	-2.27604
		10.7	cell wall.modification	at5g57560	Symbols: TCH4, XTH22 | TCH4 (Touch 4); hydrolase, acting on glycosyl bonds / xyloglucan:xyloglucosyl transferase | chr5:23307130-23308282 REVERSE	-2.61337
		10.7	cell wall.modification	at3g48580	xyloglucan:xyloglucosyl transferase, putative / xyloglucan endotransglycosylase, putative / endo-xyloglucan transferase, putative | chr3:18007181-18008488 FORWARD	-3.04027
		10.7	cell wall.modification	at3g60570	Symbols: ATEXPB5, EXPB5, ATHEXP BETA 1.3 | ATEXPB5 (ARABIDOPSIS THALIANA EXPANSIN B5) | chr3:22391247-22392463 FORWARD	-3.20732
	Pectin esterases	10.8.1	cell wall.pectin*esterases.PME	at5g09760	pectinesterase family protein | chr5:3032375-3034543 FORWARD	78.4758
		10.8.1	cell wall.pectin*esterases.PME	at1g11580	Symbols: ATPMEPCRA, PMEPCRA | PMEPCRA (METHYLESTERASE PCR A); enzyme inhibitor/ pectinesterase | chr1:3888690-3890811 FORWARD	54.472
		10.8.1	cell wall.pectin*esterases.PME	at5g19730	pectinesterase family protein | chr5:6670458-6673282 FORWARD	6.63508
		10.8.1	cell wall.pectin*esterases.PME	at3g43270	pectinesterase family protein | chr3:15222125-15225460 REVERSE	3.65593
		10.8.1	cell wall.pectin*esterases.PME	at2g36710	pectinesterase family protein | chr2:15389466-15391251 REVERSE	2.46851
		10.8.1	cell wall.pectin*esterases.PME	at2g43050	Symbols: ATPMEPCRD | ATPMEPCRD; enzyme inhibitor/ pectinesterase | chr2:17902484-17904443 FORWARD	2.04741
		10.8.1	cell wall.pectin*esterases.PME	at3g49220	pectinesterase family protein | chr3:18249776-18253839 FORWARD	2.04623
		10.8.1	cell wall.pectin*esterases.PME	at5g07430	pectinesterase family protein | chr5:2352439-2354202 FORWARD	-3.92005
		10.8.1	cell wall.pectin*esterases.PME	at3g17060	pectinesterase family protein | chr3:5816672-5818498 REVERSE	-5.23253
		10.8.1	cell wall.pectin*esterases.PME	at2g47550	pectinesterase family protein | chr2:19508980-19511792 FORWARD	-49.06
		10.8.2	cell wall.pectin*esterases.acetyl esterase	at4g19420	pectinacetylesterase family protein | chr4:10587166-10590588 REVERSE	78.8086
		10.8.2	cell wall.pectin*esterases.acetyl esterase	at3g09410	pectinacetylesterase family protein | chr3:2897638-2901019 REVERSE	5.38947
		10.8.2	cell wall.pectin*esterases.acetyl esterase	at5g23870	pectinacetylesterase family protein | chr5:8046018-8050175 REVERSE	4.35229
		10.8.2	cell wall.pectin*esterases.acetyl esterase	at3g09405	FUNCTIONS IN: molecular_function unknown; INVOLVED IN: biological_process unknown; LOCATED IN: cellular_component unknown; CONTAINS InterPro DOMAIN/s: Pectinacetylesterase (InterPro:IPR004963); BEST Arabidopsis thaliana protein match is: pectinacetylesterase family protein (TAIR:AT3G09410.1). | chr3:2894812-2897674 REVERSEmoderately similar to ( 229)AT3G09410pectinacetylesterase family protein | …	2.51454
		10.8.99	cell wall.pectin*esterases.misc	at5g53370	Symbols: ATPMEPCRF, PMEPCRF | PMEPCRF (PECTIN METHYLESTERASE PCR FRAGMENT F); pectinesterase | chr5:21649532-21651593 REVERSE	18.8748
		10.8.99	cell wall.pectin*esterases.misc	at3g60730	pectinesterase family protein | chr3:22444890-22447273 FORWARD	5.05803
		10.8.99	cell wall.pectin*esterases.misc	at2g45220	pectinesterase family protein | chr2:18644084-18646447 REVERSE	4.96076
		10.8.99	cell wall.pectin*esterases.misc	at5g51500	pectinesterase family protein | chr5:20917929-20919838 REVERSE	2.12077
		10.8.99	cell wall.pectin*esterases.misc	at4g33220	Symbols: PME44, ATPME44 | enzyme inhibitor/ pectinesterase | chr4:16022439-16026360 FORWARD	-2.70246
		10.8.99	cell wall.pectin*esterases.misc	at1g23200	pectinesterase family protein | chr1:8227178-8229582 FORWARD	-3.22216
		10.8.99	cell wall.pectin*esterases.misc	at5g64640	pectinesterase family protein | chr5:25836727-25839199 FORWARD	-4.43481
		10.8.99	cell wall.pectin*esterases.misc	at4g02320	pectinesterase family protein | chr4:1022725-1026118 REVERSE	-7.20656
		10.8.99	cell wall.pectin*esterases.misc	at3g59010	pectinesterase family protein | chr3:21802805-21805214 REVERSE	-28.4318
Major CHO	Sucrose synthesis	2.1.1.1	major CHO metabolism.synthesis.sucrose.SPS	at4g10120	Symbols: ATSPS4F | ATSPS4F; sucrose-phosphate synthase/ transferase, transferring glycosyl groups | chr4:6314789-6319936 FORWARD	-27.6742
		2.1.1.2	major CHO metabolism.synthesis.sucrose.SPP	at2g35840	sucrose-phosphatase 1 (SPP1) | chr2:15053623-15056005 FORWARD	-4.25008
		2.1.1.3	major CHO metabolism.synthesis.sucrose.FBPase	at1g43670	fructose-1,6-bisphosphatase, putative / D-fructose-1,6-bisphosphate 1-phosphohydrolase, putative / FBPase, putative | chr1:16468044-16470500 FORWARD	-3.19015
	Sucrose degradation	2.2.1.1	major CHO metabolism.degradation.sucrose.fructokinase	at5g51830	pfkB-type carbohydrate kinase family protein | chr5:21069572-21071735 FORWARD	2.55591
		2.2.1.1	major CHO metabolism.degradation.sucrose.fructokinase	at2g31390	pfkB-type carbohydrate kinase family protein | chr2:13383423-13386209 REVERSE	2.54322
		2.2.1.3.1	major CHO metabolism.degradation.sucrose.invertases.neutral	at4g34860	beta-fructofuranosidase, putative / invertase, putative / saccharase, putative / beta-fructosidase, putative | chr4:16609746-16612907 REVERSE	5.55291
		2.2.1.3.1	major CHO metabolism.degradation.sucrose.invertases.neutral	at1g35580	Symbols: CINV1 | CINV1 (cytosolic invertase 1); beta-fructofuranosidase | chr1:13122204-13125264 REVERSE	3.4742
		2.2.1.3.2	major CHO metabolism.degradation.sucrose.invertases.cell wall	at3g13790	Symbols: ATCWINV1, ATBFRUCT1 | ATBFRUCT1; beta-fructofuranosidase/ hydrolase, hydrolyzing O-glycosyl compounds | chr3:4532911-4535867 REVERSE	4.40582
		2.2.1.3.3	major CHO metabolism.degradation.sucrose.invertases.vacuolar	at1g62660	beta-fructosidase (BFRUCT3) / beta-fructofuranosidase / invertase, vacuolar | chr1:23199718-23203765 FORWARD	60.3386
		2.2.1.3.3	major CHO metabolism.degradation.sucrose.invertases.vacuolar	at1g12240	Symbols: ATBETAFRUCT4, VAC-INV | ATBETAFRUCT4; beta-fructofuranosidase/ hydrolase, hydrolyzing O-glycosyl compounds | chr1:4153652-4157644 FORWARD	11.7254
		2.2.1.4	major CHO metabolism.degradation.sucrose.hexokinase	at1g47840	Symbols: HXK3 | HXK3 (HEXOKINASE 3); ATP binding / fructokinase/ glucokinase/ hexokinase | chr1:17616107-17618894 REVERSE	13.0784
		2.2.1.4	major CHO metabolism.degradation.sucrose.hexokinase	at1g50460	Symbols: HKL1 | HKL1 (HEXOKINASE-LIKE 1); ATP binding / fructokinase/ glucokinase/ hexokinase | chr1:18693684-18697659 FORWARD	2.40522
		2.2.1.5	major CHO metabolism.degradation.sucrose.Susy	at1g73370	Symbols: SUS6, ATSUS6 | SUS6 (SUCROSE SYNTHASE 6); UDP-glycosyltransferase/ sucrose synthase | chr1:27584479-27588326 REVERSE	2.49112
		2.2.1.5	major CHO metabolism.degradation.sucrose.Susy	at5g37180	Symbols: SUS5, ATSUS5 | SUS5; UDP-glycosyltransferase/ sucrose synthase | chr5:14718238-14722913 FORWARD	2.35293
		2.2.1.5	major CHO metabolism.degradation.sucrose.Susy	at3g43190	Symbols: SUS4, ATSUS4 | SUS4; UDP-glycosyltransferase/ sucrose synthase/ transferase, transferring glycosyl groups | chr3:15179020-15183989 REVERSE	2.03061
	Starch synthesis	2.1.2.1	major CHO metabolism.synthesis.starch.AGPase	at1g74910	ADP-glucose pyrophosphorylase family protein | chr1:28135361-28138768 REVERSE	2.77822
		2.1.2.1	major CHO metabolism.synthesis.starch.AGPase	at5g48300	Symbols: ADG1, APS1 | ADG1 (ADP GLUCOSE PYROPHOSPHORYLASE 1); glucose-1-phosphate adenylyltransferase | chr5:19570240-19572804 FORWARD	-2.62646
		2.1.2.1	major CHO metabolism.synthesis.starch.AGPase	at5g19220	Symbols: ADG2, APL1 | APL1 (ADP GLUCOSE PYROPHOSPHORYLASE LARGE SUBUNIT 1); glucose-1-phosphate adenylyltransferase | chr5:6463824-6466831 REVERSE	-14.7011
		2.1.2.2	major CHO metabolism.synthesis.starch.starch synthase	at1g32900	starch synthase, putative | chr1:11920390-11923766 REVERSE	-4.96647
		2.1.2.3	major CHO metabolism.synthesis.starch.starch branching	at5g03650	Symbols: SBE2.2 | SBE2.2 (starch branching enzyme 2.2); 1,4-alpha-glucan branching enzyme | chr5:931904-937641 FORWARD	-2.60859
		2.1.2.4	major CHO metabolism.synthesis.starch.debranching	at5g04360	Symbols: ATPU1, ATLDA, PU1 | ATLDA (LIMIT DEXTRINASE); alpha-amylase/ limit dextrinase/ pullulanase | chr5:1221530-1228611 FORWARD	2.06775
		2.1.2.4	major CHO metabolism.synthesis.starch.debranching	at4g09020	Symbols: ATISA3, ISA3 | ISA3 (ISOAMYLASE 3); alpha-amylase/ isoamylase | chr4:5784074-5789002 FORWARD	-2.55925
	Starch degradation	2.2.2	major CHO metabolism.degradation.starch	at3g52180	Symbols: ATPTPKIS1, DSP4, SEX4 | SEX4 (STARCH-EXCESS 4); polysaccharide binding / protein tyrosine/serine/threonine phosphatase | chr3:19349652-19353596 REVERSE	-2.43544
		2.2.2.1	major CHO metabolism.degradation.starch.starch cleavage	at3g23640	Symbols: HGL1 | HGL1 (heteroglycan glucosidase 1); hydrolase, hydrolyzing O-glycosyl compounds | chr3:8501813-8509584 FORWARD	11.1569
		2.2.2.1	major CHO metabolism.degradation.starch.starch cleavage	at4g25000	Symbols: ATAMY1, AMY1 | AMY1 (ALPHA-AMYLASE-LIKE); alpha-amylase | chr4:12851969-12853845 REVERSE	2.19874
		2.2.2.1	major CHO metabolism.degradation.starch.starch cleavage	at5g18670	Symbols: BMY3, BAM9 | BMY3; beta-amylase/ catalytic/ cation binding | chr5:6225956-6228132 FORWARD	2.1984
		2.2.2.1	major CHO metabolism.degradation.starch.starch cleavage	at2g45880	Symbols: BMY4, BAM7 | BAM7 (BETA-AMYLASE 7); beta-amylase/ catalytic/ cation binding | chr2:18878518-18882578 REVERSE	2.00845
		2.2.2.1	major CHO metabolism.degradation.starch.starch cleavage	at2g32290	Symbols: BMY5, BAM6 | BAM6 (BETA-AMYLASE 6); beta-amylase/ catalytic/ cation binding | chr2:13714547-13716929 REVERSE	-2.49458
		2.2.2.1	major CHO metabolism.degradation.starch.starch cleavage	at4g17090	Symbols: CT-BMY, BAM3, BMY8 | CT-BMY (CHLOROPLAST BETA-AMYLASE); beta-amylase | chr4:9604962-9607334 REVERSE	-4.33633
		2.2.2.2	major CHO metabolism.degradation.starch.starch phosphorylase	at3g46970	Symbols: ATPHS2, PHS2 | PHS2 (ALPHA-GLUCAN PHOSPHORYLASE 2); phosphorylase/ transferase, transferring glycosyl groups | chr3:17301394-17306446 REVERSE	-2.81598
		2.2.2.3	major CHO metabolism.degradation.starch.glucan water dikinase	at1g10760	Symbols: SEX1, SOP1, SOP, GWD1, GWD | SEX1 (STARCH EXCESS 1); alpha-glucan, water dikinase | chr1:3581034-3590043 REVERSE	2.94154
		2.2.2.4	major CHO metabolism.degradation.starch.D enzyme	at5g64860	Symbols: DPE1 | DPE1 (DISPROPORTIONATING ENZYME); 4-alpha-glucanotransferase/ catalytic/ cation binding | chr5:25925173-25928848 REVERSE	2.08996
		2.2.2.4	major CHO metabolism.degradation.starch.D enzyme	at2g04270	Symbols: RNEE/G | RNEE/G (RNASE E/G-LIKE); endoribonuclease | chr2:1474679-1480109 FORWARD	-2.03235
		2.2.2.6	major CHO metabolism.degradation.starch.transporter	at5g46110	Symbols: APE2, TPT | APE2 (ACCLIMATION OF PHOTOSYNTHESIS TO ENVIRONMENT 2); antiporter/ triose-phosphate transmembrane transporter | chr5:18697250-18700656 FORWARD	-2.39012
Mitochondrial electron transport / ATP synthesis	NADH-DH	9.1.1	mitochondrial electron transport / ATP synthesis.NADH-DH.complex I	atmg01275	Symbols: NAD1A, NAD1, ND1 | Encodes subunit of mitochondrial NAD(P)H dehydrogenase that is trans-spliced from three precursors, NAD1A, NAD1B, and NAD1C. | chrM:318004-318390 REVERSE	2.43001
		9.1.2	mitochondrial electron transport / ATP synthesis.NADH-DH.localisation not clear	atmg01320	Symbols: NAD2B, NAD2.2, NAD2 | encodes subunit of mitochondrial NAD(P)H dehydrogenase that is trans-spliced from two precursors, NAD2A and NAD2B. | chrM:327890-333105 REVERSE	3.3578
		9.1.2	mitochondrial electron transport / ATP synthesis.NADH-DH.localisation not clear	at3g03100	NADH:ubiquinone oxidoreductase family protein | chr3:705381-707651 REVERSE	3.10828
		9.1.2	mitochondrial electron transport / ATP synthesis.NADH-DH.localisation not clear	at5g18800	NADH-ubiquinone oxidoreductase 19 kDa subunit (NDUFA8) family protein | chr5:6267078-6268638 FORWARD	3.05488
		9.1.2	mitochondrial electron transport / ATP synthesis.NADH-DH.localisation not clear	at2g20360	binding / catalytic/ coenzyme binding | chr2:8785988-8789473 FORWARD	2.5569
		9.1.2	mitochondrial electron transport / ATP synthesis.NADH-DH.localisation not clear	at3g18410	NADH-ubiquinone oxidoreductase-related | chr3:6323162-6324579 FORWARD	2.54309
		9.1.2	mitochondrial electron transport / ATP synthesis.NADH-DH.localisation not clear	at3g51390	zinc finger (DHHC type) family protein | chr3:19075576-19078120 FORWARD	2.52085
		9.1.2	mitochondrial electron transport / ATP synthesis.NADH-DH.localisation not clear	at5g47890	NADH-ubiquinone oxidoreductase B8 subunit, putative | chr5:19388737-19390629 FORWARD	2.12393
		9.1.2	mitochondrial electron transport / ATP synthesis.NADH-DH.localisation not clear	at5g11770	NADH-ubiquinone oxidoreductase 20 kDa subunit, mitochondrial | chr5:3790806-3793000 REVERSE	-3.74187
		9.1.2	mitochondrial electron transport / ATP synthesis.NADH-DH.localisation not clear	atmg00580	Symbols: NAD4 | NADH dehydrogenase subunit 4 | chrM:161693-169674 FORWARD	-36.5872
		9.2.2	mitochondrial electron transport / ATP synthesis.NADH-DH.type II.external	at4g05020	Symbols: NDB2 | NDB2 (NAD(P)H dehydrogenase B2); FAD binding / disulfide oxidoreductase/ oxidoreductase | chr4:2572621-2576595 FORWARD	3.65793
		9.2.2	mitochondrial electron transport / ATP synthesis.NADH-DH.type II.external	at4g21490	Symbols: NDB3 | NDB3; NADH dehydrogenase | chr4:11436495-11439326 REVERSE	-2.08666
	Cytochrome c	9.6	mitochondrial electron transport / ATP synthesis.cytochrome c	atmg00830	Symbols: CCB382 | cytochrome c biogenesis orf382 | chrM:231894-233042 REVERSE	2.1868
		9.6	mitochondrial electron transport / ATP synthesis.cytochrome c	at1g49380	cytochrome c biogenesis protein family | chr1:18276707-18279528 FORWARD	-2.96605
	Cytochrome c oxidase	9.7	mitochondrial electron transport / ATP synthesis.cytochrome c oxidase	atmg00730	Symbols: COX3 | Encodes cytochrome c oxidase subunit 3. | chrM:217631-219077 FORWARD	2.95262
		9.7	mitochondrial electron transport / ATP synthesis.cytochrome c oxidase	at4g39740	electron transport SCO1/SenC family protein | chr4:18435293-18437136 REVERSE	2.73974
		9.7	mitochondrial electron transport / ATP synthesis.cytochrome c oxidase	at1g22450	Symbols: COX6B, ATCOX6B2 | COX6B (CYTOCHROME C OXIDASE 6B); cytochrome-c oxidase | chr1:7925121-7927278 FORWARD	2.60681
		9.7	mitochondrial electron transport / ATP synthesis.cytochrome c oxidase	at1g14450	unknown protein | chr1:4946218-4947576 REVERSE	2.1237
		9.7	mitochondrial electron transport / ATP synthesis.cytochrome c oxidase	at3g15640	cytochrome c oxidase family protein | chr3:5299110-5301745 FORWARD	2.09025
		9.7	mitochondrial electron transport / ATP synthesis.cytochrome c oxidase	atmg00160	Symbols: COX2 | cytochrome c oxidase subunit 2 | chrM:40502-42628 REVERSE	2.06937
		9.7	mitochondrial electron transport / ATP synthesis.cytochrome c oxidase	at1g28140	unknown protein | chr1:9832816-9834427 REVERSE	-3.31272
	F1-ATPase	9.9	mitochondrial electron transport / ATP synthesis.F1-ATPase	atmg01170	Symbols: ATP6-2 | ATPase subunit 6 | chrM:296820-298204 REVERSE	7.47064
		9.9	mitochondrial electron transport / ATP synthesis.F1-ATPase	atmg00410	Symbols: ATP6-1, ATP6 | ATPase subunit 6 | chrM:111587-112907 FORWARD	3.5511
		9.9	mitochondrial electron transport / ATP synthesis.F1-ATPase	atmg01190	Symbols: ATP1 | ATPase subunit 1 | chrM:302166-303689 REVERSE	2.88619
		9.9	mitochondrial electron transport / ATP synthesis.F1-ATPase	at5g04750	F1F0-ATPase inhibitor protein, putative | chr5:1372147-1373619 FORWARD	2.78481
		9.9	mitochondrial electron transport / ATP synthesis.F1-ATPase	at1g51650	ATP synthase epsilon chain, mitochondrial | chr1:19152615-19153929 FORWARD	2.58182
		9.9	mitochondrial electron transport / ATP synthesis.F1-ATPase	atmg01080	Symbols: ATP9 | subunit 9 of mitochondrial F0-ATPase | chrM:278649-279152 FORWARD	2.29229
		9.9	mitochondrial electron transport / ATP synthesis.F1-ATPase	at4g26210	mitochondrial ATP synthase g subunit family protein | chr4:13281937-13283402 FORWARD	2.14844
Tetrapyrrole	Synthesis	19	tetrapyrrole synthesis	at1g45110	tetrapyrrole methylase family protein | chr1:17052534-17054792 FORWARD	-2.44432
		19.12	tetrapyrrole synthesis.magnesium-protoporphyrin IX monomethyl ester (oxidative) cyclase	at3g56940	Symbols: CRD1, CHL27, ACSF | CRD1 (COPPER RESPONSE DEFECT 1); DNA binding / magnesium-protoporphyrin IX monomethyl ester (oxidative) cyclase | chr3:21076544-21078443 FORWARD	-2.66508
		19.13	tetrapyrrole synthesis.divinyl chlorophyllide-a 8-vinyl-reductase	at5g18660	Symbols: PCB2 | PCB2 (PALE-GREEN AND CHLOROPHYLL B REDUCED 2); 3,8-divinyl protochlorophyllide a 8-vinyl reductase | chr5:6220781-6222228 REVERSE	-2.57328
		19.14	tetrapyrrole synthesis.protochlorophyllide reductase	at1g03630	Symbols: POR C, PORC | POR C (PROTOCHLOROPHYLLIDE OXIDOREDUCTASE); NADPH dehydrogenase/ oxidoreductase/ protochlorophyllide reductase | chr1:907642-909376 FORWARD	2.16952
		19.14	tetrapyrrole synthesis.protochlorophyllide reductase	at4g27440	Symbols: PORB | PORB (PROTOCHLOROPHYLLIDE OXIDOREDUCTASE B); oxidoreductase/ protochlorophyllide reductase | chr4:13725546-13727353 FORWARD	-2.0511
		19.3	tetrapyrrole synthesis.GSA	at5g63570	Symbols: GSA1 | GSA1 (GLUTAMATE-1-SEMIALDEHYDE-2,1-AMINOMUTASE); glutamate-1-semialdehyde 2,1-aminomutase | chr5:25451875-25453841 FORWARD	2.48389
		19.3	tetrapyrrole synthesis.urogen III methylase	at5g40850	Symbols: UPM1 | UPM1 (UROPHORPHYRIN METHYLASE 1); uroporphyrin-III C-methyltransferase | chr5:16366470-16369099 FORWARD	-10.1446
		19.4	tetrapyrrole synthesis.ALA dehydratase	at1g44318	Symbols: hemb2 | hemb2; catalytic/ metal ion binding / porphobilinogen synthase | chr1:16831016-16833916 FORWARD	3.00652
		19.4	tetrapyrrole synthesis.regulation	at3g14110	Symbols: FLU | FLU (FLUORESCENT IN BLUE LIGHT); binding | chr3:4676118-4677658 REVERSE	-2.39947
		19.8	tetrapyrrole synthesis.coproporphyrinogen III oxidase	at1g03475	Symbols: LIN2, HEMF1, ATCPO-I | LIN2 (LESION INITIATION 2); coproporphyrinogen oxidase | chr1:869051-871211 REVERSE	2.54061
		19.8	tetrapyrrole synthesis.coproporphyrinogen III oxidase	at5g63290	coproporphyrinogen oxidase-related | chr5:25369245-25370921 REVERSE	-2.21052
		19.9	tetrapyrrole synthesis.protoporphyrin IX oxidase	at4g01690	Symbols: PPOX, HEMG1, PPO1 | PPOX; protoporphyrinogen oxidase | chr4:729887-732433 FORWARD	-2.11457
		19.9	tetrapyrrole synthesis.protoporphyrin IX oxidase	at1g02350	protoporphyrinogen oxidase-related | chr1:469818-470693 FORWARD	-3.11822
		19.9	tetrapyrrole synthesis.protoporphyrin IX oxidase	at5g14220	Symbols: HEMG2, MEE61, PPO2 | HEMG2; electron carrier/ oxidoreductase/ protoporphyrinogen oxidase | chr5:4583269-4587427 REVERSE	-3.63793
		19.99	tetrapyrrole synthesis.unspecified	at5g43860	Symbols: ATCLH2, CLH2 | ATCLH2; chlorophyllase | chr5:17630450-17632312 FORWARD	-2.17454
	Chl degradation	20.1	stress.biotic	at1g19670	Symbols: ATCLH1, CORI1, ATHCOR1 | ATCLH1 (ARABIDOPSIS THALIANA CORONATINE-INDUCED PROTEIN 1); chlorophyllase | chr1:6803611-6805044 REVERSE	-6.37503
		19.99	tetrapyrrole synthesis.unspecified	at5g43860	Symbols: ATCLH2, CLH2 | ATCLH2; chlorophyllase | chr5:17630450-17632312 FORWARD	-2.17454
		33.99	development.unspecified	at3g44880	Symbols: ACD1, LLS1, PAO | ACD1 (ACCELERATED CELL DEATH 1); iron-sulfur cluster binding / pheophorbide a oxygenase | chr3:16383595-16386312 FORWARD	-2.14843
		20.1	stress.biotic	at4g37000	Symbols: ACD2, ATRCCR | ACD2 (ACCELERATED CELL DEATH 2); red chlorophyll catabolite reductase | chr4:17442612-17443855 FORWARD	-3.89504
Glyconeogenes	Glyoxylate cycle	6	gluconeogenese/ glyoxylate cycle	at3g16910	Symbols: AAE7, ACN1 | AAE7 (ACYL-ACTIVATING ENZYME 7); AMP binding / acetate-CoA ligase | chr3:5773055-5775501 REVERSE	10.0067
		6.1	gluconeogenese/ glyoxylate cycle.citrate synthase	at2g42790	Symbols: CSY3 | CSY3 (citrate synthase 3); citrate (SI)-synthase | chr2:17801471-17806049 REVERSE	4.02945
		6.1	gluconeogenese/ glyoxylate cycle.citrate synthase	at3g58740	Symbols: CSY1 | CSY1 (CITRATE SYNTHASE 1); citrate (SI)-synthase/ transferase, transferring acyl groups, acyl groups converted into alkyl on transfer | chr3:21720773-21723790 REVERSE	-2.49458
		6.2	gluconeogenese/ glyoxylate cycle.malate synthase	at5g03860	Symbols: MLS | MLS (MALATE SYNTHASE); malate synthase | chr5:1032103-1034570 REVERSE	-9.33577
		6.3	gluconeogenesis.Malate DH	at2g22780	Symbols: PMDH1 | PMDH1 (PEROXISOMAL NAD-MALATE DEHYDROGENASE 1); L-malate dehydrogenase/ binding / catalytic/ malate dehydrogenase/ oxidoreductase/ oxidoreductase, acting on the CH-OH group of donors, NAD or NADP as acceptor | chr2:9689415-9692154 REVERSE	-2.10961
		6.4	gluconeogenese/ glyoxylate cycle.PEPCK	at4g37870	Symbols: PCK1, PEPCK | PCK1 (PHOSPHOENOLPYRUVATE CARBOXYKINASE 1); ATP binding / phosphoenolpyruvate carboxykinase (ATP)/ phosphoenolpyruvate carboxykinase/ purine nucleotide binding | chr4:17802694-17806539 REVERSE	-9.70114
		6.5	gluconeogenese/ glyoxylate cycle.pyruvate dikinase	at4g15530	Symbols: PPDK | PPDK (pyruvate orthophosphate dikinase); kinase/ pyruvate, phosphate dikinase | chr4:8864828-8870801 REVERSE	-15.3101
		6.9	gluconeogenese/ glyoxylate cycle.isocitrate lyase	at3g21720	Symbols: ICL | ICL (ISOCITRATE LYASE); catalytic/ isocitrate lyase | chr3:7652487-7656011 REVERSE	-13.5123
Stress	Biotic.respiratory burst	20.1.1	stress.biotic.respiratory burst	at3g45810	ferric reductase-like transmembrane component family protein | chr3:16832883-16837569 REVERSE	-3.4973
		20.1.1	stress.biotic.respiratory burst	at5g47910	Symbols: RBOHD, ATRBOHD | RBOHD (RESPIRATORY BURST OXIDASE HOMOLOGUE D); NAD(P)H oxidase | chr5:19397443-19402061 FORWARD	11.9058
		20.1.1	stress.biotic.respiratory burst	at1g19230	respiratory burst oxidase protein E (RbohE) / NADPH oxidase | chr1:6644189-6649375 FORWARD	12.3124
		20.1.1	stress.biotic.respiratory burst	at5g51060	Symbols: RHD2, ATRBOHC, RBOHC | RHD2 (ROOT HAIR DEFECTIVE 2); NAD(P)H oxidase | chr5:20757284-20762431 REVERSE	12.6061
		20.1.1	stress.biotic.respiratory burst	at1g64060	Symbols: ATRBOH F, ATRBOHF, RBOHAP108, RBOHF | ATRBOH F (ARABIDOPSIS THALIANA RESPIRATORY BURST OXIDASE PROTEIN F); NAD(P)H oxidase | chr1:23769774-23776931 FORWARD	14.0762
