# Supplementary material for: Transcriptome profile of cup-shaped galls in Litsea acuminata leaves
Source: PLoS One. 2018 Oct 24;13(10):e0205265. doi: 10.1371/journal.pone.0205265 (PMC6200225; doi:10.1371/journal.pone.0205265)
Supplement: S3 Table — (XLSX) [file pone.0205265.s004.xlsx]

## Sheet: S3 Table
S3 Table. List and fold change of genes with at least 2-fold change in MapMan phytohormone-associated functional categories.
Hormone	Category	BinCode	BinName	TAIR ID	Description	Fold change (gall/leaves)
BR	Synthesis-degradation	17.3.1.1.3	hormone metabolism.brassinosteroid.synthesis-degradation.BRs.CPD	at5g05690	Symbols: CPD, CYP90A, CYP90, CBB3, DWF3, CYP90A1 | CPD (CONSTITUTIVE PHOTOMORPHOGENIC DWARF); electron carrier/ heme binding / iron ion binding / monooxygenase/ oxygen binding | chr5:1702688-1706780 REVERSE	2.28154
		17.3.1.1.4	hormone metabolism.brassinosteroid.synthesis-degradation.BRs.BR6OX	at5g38970	Symbols: BR6OX1, ATBR6OX, CYP85A1, BR6OX | BR6OX1 (BRASSINOSTEROID-6-OXIDASE 1); monooxygenase/ oxygen binding | chr5:15594674-15597885 REVERSE	2.64805
		17.3.1.1.5	hormone metabolism.brassinosteroid.synthesis-degradation.BRs.metabolic regulation	at2g26710	Symbols: BAS1, CYP734A1, CYP72B1 | BAS1 (PHYB ACTIVATION TAGGED SUPPRESSOR 1); oxygen binding / steroid hydroxylase | chr2:11380492-11383612 FORWARD	9.41616
		17.3.1.1.5	hormone metabolism.brassinosteroid.synthesis-degradation.BRs.metabolic regulation	at1g17060	Symbols: CYP72C1, SOB7 | CYP72C1 (CYTOCHROME P450 72C1); electron carrier/ heme binding / iron ion binding / monooxygenase/ oxygen binding | chr1:5832097-5835456 REVERSE	2.7332
		17.3.1.1.99	hormone metabolism.brassinosteroid.synthesis-degradation.BRs.other	at3g30180	Symbols: CYP85A2, BR6OX2 | BR6OX2 (BRASSINOSTEROID-6-OXIDASE 2); monooxygenase/ oxygen binding | chr3:11810737-11813765 FORWARD	3.24505
		17.3.1.1.99	hormone metabolism.brassinosteroid.synthesis-degradation.BRs.other	at3g13730	Symbols: CYP90D1 | CYP90D1; oxidoreductase, acting on paired donors, with incorporation or reduction of molecular oxygen, NADH or NADPH as one donor, and incorporation of one atom of oxygen / oxygen binding | chr3:4497976-4500920 REVERSE	2.08176
		17.3.1.2.2	hormone metabolism.brassinosteroid.synthesis-degradation.sterols.SMT2	at1g76090	Symbols: SMT3 | SMT3 (STEROL METHYLTRANSFERASE 3); S-adenosylmethionine-dependent methyltransferase/ sterol 24-C-methyltransferase | chr1:28550409-28551781 REVERSE	4.36111
		17.3.1.2.2	hormone metabolism.brassinosteroid.synthesis-degradation.sterols.SMT2	at1g20330	Symbols: SMT2, CVP1, FRL1 | SMT2 (STEROL METHYLTRANSFERASE 2); S-adenosylmethionine-dependent methyltransferase | chr1:7038688-7040159 REVERSE	3.4101
		17.3.1.2.2	hormone metabolism.brassinosteroid.synthesis-degradation.sterols.SMT2	at5g13710	Symbols: SMT1, CPH | SMT1 (STEROL METHYLTRANSFERASE 1); sterol 24-C-methyltransferase | chr5:4423695-4427058 REVERSE	3.01895
		17.3.1.2.3	hormone metabolism.brassinosteroid.synthesis-degradation.sterols.CYP51	at1g11680	Symbols: CYP51G1, EMB1738, CYP51A2, CYP51 | CYP51G1 (CYTOCHROME P450 51G1); oxygen binding / sterol 14-demethylase | chr1:3938501-3940754 FORWARD	3.35018
		17.3.1.2.4	hormone metabolism.brassinosteroid.synthesis-degradation.sterols.FACKEL	at3g52940	Symbols: FK, HYD2, ELL1 | FK (FACKEL); delta14-sterol reductase | chr3:19630198-19633296 REVERSE	3.31118
		17.3.1.2.5	hormone metabolism.brassinosteroid.synthesis-degradation.sterols.HYD1	at1g20050	Symbols: HYD1 | HYD1 (HYDRA1); C-8 sterol isomerase | chr1:6949043-6950319 FORWARD	3.00652
		17.3.1.2.7	hormone metabolism.brassinosteroid.synthesis-degradation.sterols.DWF5	at1g50430	Symbols: DWF5, PA, LE, ST7R, 7RED | DWF5 (DWARF 5); sterol delta7 reductase | chr1:18681932-18685652 REVERSE	4.02605
		17.3.1.2.8	hormone metabolism.brassinosteroid.synthesis-degradation.sterols.DWF1	at3g19820	Symbols: DWF1, DIM, EVE1, DIM1, CBB1 | DWF1 (DWARF 1); calmodulin binding / catalytic | chr3:6879617-6881652 REVERSE	2.4179
		17.3.1.2.99	hormone metabolism.brassinosteroid.synthesis-degradation.sterols.other	at4g37760	Symbols: SQE3 | SQE3 (squalene epoxidase 3); squalene monooxygenase | chr4:17743887-17746678 FORWARD	13.0951
		17.3.1.2.99	hormone metabolism.brassinosteroid.synthesis-degradation.sterols.other	at1g58440	Symbols: XF1, SQE1 | XF1; squalene monooxygenase | chr1:21713842-21717290 REVERSE	2.29873
	Signal transduction	17.3.2.1	hormone metabolism.brassinosteroid.signal transduction.BRI	at2g01950	Symbols: VH1, BRL2 | BRL2 (BRI1-LIKE 2); ATP binding / protein serine/threonine kinase/ transmembrane receptor protein serine/threonine kinase | chr2:440636-444276 REVERSE	4.01847
		17.3.2.1	hormone metabolism.brassinosteroid.signal transduction.BRI	at3g13380	Symbols: BRL3 | BRL3 (BRI1-LIKE 3); ATP binding / protein binding / protein kinase/ protein serine/threonine kinase | chr3:4346557-4350923 FORWARD	3.04661
		17.3.2.1	hormone metabolism.brassinosteroid.signal transduction.BRI	at4g39400	Symbols: BRI1, CBB2, DWF2, BIN1, ATBRI1 | BRI1 (BRASSINOSTEROID INSENSITIVE 1); kinase/ protein binding / protein heterodimerization/ protein homodimerization/ protein kinase/ protein serine/threonine kinase | chr4:18324661-18328826 FORWARD	2.03717
		17.3.2.1	hormone metabolism.brassinosteroid.signal transduction.BRI	at4g18710	Symbols: BIN2, DWF12, UCU1, ATSK21, SK21 | BIN2 (BRASSINOSTEROID-INSENSITIVE 2); glycogen synthase kinase 3/ kinase/ protein kinase | chr4:10296273-10299362 FORWARD	-2.25228
		17.3.2.2	hormone metabolism.brassinosteroid.signal transduction.BZR	at1g78700	brassinosteroid signalling positive regulator-related | chr1:29599349-29601682 FORWARD	4.33668
		17.3.2.2	hormone metabolism.brassinosteroid.signal transduction.BZR	at4g36780	transcription regulator | chr4:17332517-17334349 REVERSE	2.18202
		17.3.2.99	hormone metabolism.brassinosteroid.signal transduction.other	at2g17230	Symbols: EXL5 | EXL5 (EXORDIUM LIKE 5) | chr2:7494536-7496016 REVERSE	69.9782
		17.3.2.99	hormone metabolism.brassinosteroid.signal transduction.other	at5g08130	Symbols: BIM1 | BIM1; DNA binding / protein binding / transcription factor | chr5:2606200-2610123 REVERSE	2.67555
		17.3.2.99	hormone metabolism.brassinosteroid.signal transduction.other	at4g33430	Symbols: BAK1, RKS10, SERK3, ELG, ATSERK3, ATBAK1 | BAK1 (BRI1-ASSOCIATED RECEPTOR KINASE); kinase/ protein binding / protein heterodimerization/ protein serine/threonine kinase | chr4:16086402-16090771 REVERSE	2.40522
	Induced-regulated-responsive-activated	17.3.3	hormone metabolism.brassinosteroid.induced-regulated-responsive-activated	at3g61460	Symbols: BRH1 | BRH1 (BRASSINOSTEROID-RESPONSIVE RING-H2); protein binding / zinc ion binding | chr3:22741511-22742284 REVERSE	2.48038
CK	Synthesis-degradation	17.4.1	hormone metabolism.cytokinin.synthesis-degradation	at5g56970	Symbols: CKX3, ATCKX3 | CKX3 (CYTOKININ OXIDASE 3); amine oxidase/ cytokinin dehydrogenase | chr5:23044944-23048268 REVERSE	-2.01582
		17.4.1	hormone metabolism.cytokinin.synthesis-degradation	at3g23630	Symbols: ATIPT7, IPT7 | ATIPT7; ATP binding / tRNA isopentenyltransferase/ transferase, transferring alkyl or aryl (other than methyl) groups | chr3:8488695-8490210 FORWARD	-2.18414
		17.4.1	hormone metabolism.cytokinin.synthesis-degradation	at3g63440	Symbols: ATCKX6, CKX6, ATCKX7 | CKX6 (CYTOKININ OXIDASE/DEHYDROGENASE 6); cytokinin dehydrogenase | chr3:23424157-23426536 FORWARD	-2.24095
		17.4.1	hormone metabolism.cytokinin.synthesis-degradation	at3g63110	Symbols: ATIPT3, IPT3 | ATIPT3 (ARABIDOPSIS THALIANA ISOPENTENYLTRANSFERASE 3); ATP binding / tRNA isopentenyltransferase/ transferase, transferring alkyl or aryl (other than methyl) groups | chr3:23318076-23319540 REVERSE	-5.4073
	Signal transduction	17.4.2	hormone metabolism.cytokinin.signal transduction	at2g01830	Symbols: WOL, CRE1, WOL1, AHK4, ATCRE1 | WOL (WOODEN LEG); cytokinin receptor/ osmosensor/ phosphoprotein phosphatase/ protein histidine kinase | chr2:362983-368082 REVERSE	7.07714
		17.4.2	hormone metabolism.cytokinin.signal transduction	at2g17820	Symbols: ATHK1, AHK1 | ATHK1 (histidine kinase 1); histidine phosphotransfer kinase/ osmosensor/ protein histidine kinase | chr2:7742924-7748220 REVERSE	3.75941
		17.4.2	hormone metabolism.cytokinin.signal transduction	at5g35750	Symbols: AHK2 | AHK2 (ARABIDOPSIS HISTIDINE KINASE 2); cytokinin receptor/ osmosensor/ protein histidine kinase | chr5:13911371-13916337 REVERSE	2.2122
IAA	Synthesis-degradation	17.2.1	hormone metabolism.auxin.synthesis-degradation	at3g02875	Symbols: ILR1 | ILR1 (IAA-LEUCINE RESISTANT 1); IAA-Leu conjugate hydrolase/ IAA-Phe conjugate hydrolase/ metallopeptidase | chr3:631913-634074 FORWARD	2.53884
		17.2.1	hormone metabolism.auxin.synthesis-degradation	at1g44350	Symbols: ILL6 | ILL6; IAA-amino acid conjugate hydrolase/ metallopeptidase | chr1:16834210-16838286 REVERSE	2.19715
		17.2.1	hormone metabolism.auxin.synthesis-degradation	at5g54140	Symbols: ILL3 | ILL3; IAA-amino acid conjugate hydrolase/ metallopeptidase | chr5:21965833-21968061 FORWARD	-2.06448
	Signal transduction	17.2.2	hormone metabolism.auxin.signal transduction	at5g57090	Symbols: EIR1, WAV6, ATPIN2, PIN2, AGR, AGR1 | EIR1 (ETHYLENE INSENSITIVE ROOT 1); auxin efflux transmembrane transporter/ auxin:hydrogen symporter/ transporter | chr5:23100693-23104735 FORWARD	4.87762
		17.2.2	hormone metabolism.auxin.signal transduction	at2g01420	Symbols: PIN4 | PIN4 (PIN-FORMED 4); auxin:hydrogen symporter/ transporter | chr2:180105-183328 REVERSE	3.14164
		17.2.2	hormone metabolism.auxin.signal transduction	at1g23080	Symbols: PIN7, ATPIN7 | PIN7 (PIN-FORMED 7); auxin efflux transmembrane transporter/ auxin:hydrogen symporter/ transporter | chr1:8180577-8183570 REVERSE	2.52548
		17.2.2	hormone metabolism.auxin.signal transduction	at5g35570	unknown protein | chr5:13749711-13753458 REVERSE	2.14921
		17.2.2	hormone metabolism.auxin.signal transduction	at3g02260	Symbols: BIG, DOC1, TIR3, UMB1, ASA1, LPR1, CRM1 | BIG (BIG); binding / ubiquitin-protein ligase/ zinc ion binding | chr3:430984-448489 REVERSE	2.00611
		17.2.2	hormone metabolism.auxin.signal transduction	at2g26170	Symbols: CYP711A1, MAX1 | CYP711A1; electron carrier/ heme binding / iron ion binding / monooxygenase/ oxygen binding | chr2:11140809-11143360 FORWARD	-5.18773
		17.2.2	hormone metabolism.auxin.signal transduction	at5g16530	Symbols: PIN5 | PIN5 (PIN-FORMED 5); auxin:hydrogen symporter/ transporter | chr5:5400735-5402626 FORWARD	-50.7231
	Induced-regulated-responsive-activated	17.2.3	hormone metabolism.auxin.induced-regulated-responsive-activated	at5g20820	auxin-responsive protein-related | chr5:7046751-7047396 REVERSE	42.8128
		17.2.3	hormone metabolism.auxin.induced-regulated-responsive-activated	at4g27450	unknown protein | chr4:13727484-13728886 REVERSE	21.3877
		17.2.3	hormone metabolism.auxin.induced-regulated-responsive-activated	at1g60680	aldo/keto reductase family protein | chr1:22347622-22349297 REVERSE	14.4313
		17.2.3	hormone metabolism.auxin.induced-regulated-responsive-activated	at2g34680	Symbols: AIR9 | AIR9; protein binding | chr2:14616622-14629129 REVERSE	9.23936
		17.2.3	hormone metabolism.auxin.induced-regulated-responsive-activated	at2g37980	unknown protein | chr2:15894057-15897610 REVERSE	7.39786
		17.2.3	hormone metabolism.auxin.induced-regulated-responsive-activated	at1g76270	unknown protein | chr1:28613207-28616739 REVERSE	6.86605
		17.2.3	hormone metabolism.auxin.induced-regulated-responsive-activated	at5g65470	unknown protein | chr5:26172131-26175033 FORWARD	6.39721
		17.2.3	hormone metabolism.auxin.induced-regulated-responsive-activated	at4g34760	auxin-responsive family protein | chr4:16582183-16582879 REVERSE	5.80688
		17.2.3	hormone metabolism.auxin.induced-regulated-responsive-activated	at3g54100	unknown protein | chr3:20034071-20037953 REVERSE	5.79438
		17.2.3	hormone metabolism.auxin.induced-regulated-responsive-activated	at1g59500	Symbols: GH3.4 | GH3.4; indole-3-acetic acid amido synthetase | chr1:21854493-21856614 REVERSE	4.44364
		17.2.3	hormone metabolism.auxin.induced-regulated-responsive-activated	at1g60710	Symbols: ATB2 | ATB2; oxidoreductase | chr1:22354753-22356761 REVERSE	4.40736
		17.2.3	hormone metabolism.auxin.induced-regulated-responsive-activated	at1g22460	unknown protein | chr1:7927428-7930657 REVERSE	3.69317
		17.2.3	hormone metabolism.auxin.induced-regulated-responsive-activated	at2g33310	Symbols: IAA13 | IAA13; transcription factor | chr2:14114281-14115969 REVERSE	3.69076
		17.2.3	hormone metabolism.auxin.induced-regulated-responsive-activated	at3g61750	auxin-responsive protein -related | chr3:22857897-22859254 REVERSE	3.68678
		17.2.3	hormone metabolism.auxin.induced-regulated-responsive-activated	at1g19840	auxin-responsive family protein | chr1:6872794-6873255 REVERSE	3.55771
		17.2.3	hormone metabolism.auxin.induced-regulated-responsive-activated	at1g28130	Symbols: GH3.17 | GH3.17; indole-3-acetic acid amido synthetase | chr1:9825286-9828067 FORWARD	3.51532
		17.2.3	hormone metabolism.auxin.induced-regulated-responsive-activated	at1g56150	auxin-responsive family protein | chr1:21017385-21017939 FORWARD	3.47897
		17.2.3	hormone metabolism.auxin.induced-regulated-responsive-activated	at1g14020	unknown protein | chr1:4802720-4805375 FORWARD	3.21109
		17.2.3	hormone metabolism.auxin.induced-regulated-responsive-activated	at3g26370	unknown protein | chr3:9656744-9659935 FORWARD	3.15087
		17.2.3	hormone metabolism.auxin.induced-regulated-responsive-activated	at1g72430	auxin-responsive protein-related | chr1:27264911-27265630 REVERSE	3.11926
		17.2.3	hormone metabolism.auxin.induced-regulated-responsive-activated	at5g64600	unknown protein | chr5:25825167-25828185 FORWARD	2.95609
		17.2.3	hormone metabolism.auxin.induced-regulated-responsive-activated	at3g59070	auxin-responsive protein, putative | chr3:21832364-21834514 REVERSE	2.86776
		17.2.3	hormone metabolism.auxin.induced-regulated-responsive-activated	at3g03810	Symbols: EDA30 | EDA30 (embryo sac development arrest 30) | chr3:971672-976367 REVERSE	2.67717
		17.2.3	hormone metabolism.auxin.induced-regulated-responsive-activated	at3g30300	FUNCTIONS IN: molecular_function unknown; INVOLVED IN: biological_process unknown; LOCATED IN: endomembrane system; EXPRESSED IN: 22 plant structures; EXPRESSED DURING: 13 growth stages; CONTAINS InterPro DOMAIN/s: Protein of unknown function DUF246, plant (InterPro:IPR004348); BEST Arabidopsis thaliana protein match is: EDA30 (embryo sac development arrest 30) (TAIR:AT3G03810.1); Has 512 Blast h…	2.50104
		17.2.3	hormone metabolism.auxin.induced-regulated-responsive-activated	at5g43830	unknown protein | chr5:17622336-17624329 REVERSE	2.2681
		17.2.3	hormone metabolism.auxin.induced-regulated-responsive-activated	at1g29460	auxin-responsive protein, putative | chr1:10307507-10308143 REVERSE	2.06161
		17.2.3	hormone metabolism.auxin.induced-regulated-responsive-activated	at3g25290	auxin-responsive family protein | chr3:9208937-9210599 FORWARD	2.05677
		17.2.3	hormone metabolism.auxin.induced-regulated-responsive-activated	at5g13360	auxin-responsive GH3 family protein | chr5:4283466-4286295 FORWARD	-2.07882
		17.2.3	hormone metabolism.auxin.induced-regulated-responsive-activated	at2g46370	Symbols: JAR1, FIN219 | JAR1 (JASMONATE RESISTANT 1); ATP binding / adenylyltransferase/ catalytic/ jasmonate-amino synthetase | chr2:19033790-19036659 FORWARD	-2.08901
		17.2.3	hormone metabolism.auxin.induced-regulated-responsive-activated	at1g48660	auxin-responsive GH3 family protein | chr1:17995948-17997972 REVERSE	-2.23872
		17.2.3	hormone metabolism.auxin.induced-regulated-responsive-activated	at3g47620	Symbols: AtTCP14 | AtTCP14 (TEOSINTE BRANCHED1, CYCLOIDEA and PCF (TCP) 14); transcription factor | chr3:17558849-17560767 FORWARD	-2.2867
		17.2.3	hormone metabolism.auxin.induced-regulated-responsive-activated	at4g31320	auxin-responsive protein, putative / small auxin up RNA (SAUR_C) | chr4:15193993-15194562 REVERSE	-2.57017
		17.2.3	hormone metabolism.auxin.induced-regulated-responsive-activated	at2g45210	auxin-responsive protein-related | chr2:18641566-18642704 FORWARD	-3.16074
		17.2.3	hormone metabolism.auxin.induced-regulated-responsive-activated	at5g51470	auxin-responsive GH3 family protein | chr5:20907287-20909340 FORWARD	-3.24295
		17.2.3	hormone metabolism.auxin.induced-regulated-responsive-activated	at2g14960	Symbols: GH3.1 | GH3.1 | chr2:6451372-6453670 REVERSE	-3.61664
		17.2.3	hormone metabolism.auxin.induced-regulated-responsive-activated	at1g76190	auxin-responsive family protein | chr1:28592225-28592596 FORWARD	-3.67622
		17.2.3	hormone metabolism.auxin.induced-regulated-responsive-activated	at3g03830	auxin-responsive protein, putative | chr3:979984-980488 REVERSE	-3.77966
		17.2.3	hormone metabolism.auxin.induced-regulated-responsive-activated	at3g17600	Symbols: IAA31 | IAA31 (INDOLE-3-ACETIC ACID INDUCIBLE 31); transcription factor | chr3:6020025-6021142 REVERSE	-3.86914
		17.2.3	hormone metabolism.auxin.induced-regulated-responsive-activated	at5g53590	auxin-responsive family protein | chr5:21771811-21772794 FORWARD	-12.7224
		17.2.3	hormone metabolism.auxin.induced-regulated-responsive-activated	at1g60690	aldo/keto reductase family protein | chr1:22349892-22351668 REVERSE	-14.3735
Ethylene	Synthesis-degradation	17.5.1	hormone metabolism.ethylene.synthesis-degradation	at5g59540	oxidoreductase, 2OG-Fe(II) oxygenase family protein | chr5:23996079-23997590 REVERSE	27.66
		17.5.1	hormone metabolism.ethylene.synthesis-degradation	at5g20400	oxidoreductase, 2OG-Fe(II) oxygenase family protein | chr5:6894844-6896349 FORWARD	7.14988
		17.5.1	hormone metabolism.ethylene.synthesis-degradation	at3g49630	2-oxoacid-dependent oxidase, putative | chr3:18397759-18400255 FORWARD	3.20695
		17.5.1	hormone metabolism.ethylene.synthesis-degradation	at5g43440	2-oxoglutarate-dependent dioxygenase, putative | chr5:17455233-17456657 REVERSE	2.40522
		17.5.1	hormone metabolism.ethylene.synthesis-degradation	at3g12900	oxidoreductase, 2OG-Fe(II) oxygenase family protein | chr3:4104576-4106112 FORWARD	2.39242
		17.5.1	hormone metabolism.ethylene.synthesis-degradation	at5g43450	2-oxoglutarate-dependent dioxygenase, putative | chr5:17457125-17458797 REVERSE	-2.71632
		17.5.1.1	hormone metabolism.ethylene.synthesis-degradation.1-aminocyclopropane-1-carboxylate synthase	at3g61510	Symbols: ACS1, AT-ACS1 | ACS1 (ACC SYNTHASE 1); 1-aminocyclopropane-1-carboxylate synthase | chr3:22763495-22765730 REVERSE	-2.44801
		17.5.1.1	hormone metabolism.ethylene.synthesis-degradation.1-aminocyclopropane-1-carboxylate synthase	at5g51690	Symbols: ACS12 | ACS12; 1-aminocyclopropane-1-carboxylate synthase/ L-aspartate:2-oxoglutarate aminotransferase/ aromatic-amino-acid:2-oxoglutarate aminotransferase | chr5:20997413-21001046 REVERSE	-2.96362
		17.5.1.1	hormone metabolism.ethylene.synthesis-degradation.1-aminocyclopropane-1-carboxylate synthase	at1g62960	Symbols: ACS10 | ACS10 (ACC SYNTHASE 10); 1-aminocyclopropane-1-carboxylate synthase/ L-aspartate:2-oxoglutarate aminotransferase/ aromatic-amino-acid:2-oxoglutarate aminotransferase | chr1:23318187-23320316 REVERSE	-3.91672
		17.5.1.2	hormone metabolism.ethylene.synthesis-degradation.1-aminocyclopropane-1-carboxylate oxidase	at1g77330	1-aminocyclopropane-1-carboxylate oxidase, putative / ACC oxidase, putative | chr1:29062990-29064537 REVERSE	2.64102
		17.5.1.2	hormone metabolism.ethylene.synthesis-degradation.1-aminocyclopropane-1-carboxylate oxidase	at1g05010	Symbols: EFE, ACO4, EAT1 | EFE (ETHYLENE-FORMING ENZYME); 1-aminocyclopropane-1-carboxylate oxidase | chr1:1431190-1432858 REVERSE	-8.20208
	Signal transduction	17.5.2	hormone metabolism.ethylene.signal transduction	at1g15360	Symbols: SHN1, WIN1 | SHN1 (SHINE 1); DNA binding / sequence-specific DNA binding / transcription factor | chr1:5283538-5284673 FORWARD	3.20695
		17.5.2	hormone metabolism.ethylene.signal transduction	at4g05170	DNA binding / transcription factor | chr4:2667990-2669364 REVERSE	-2.01942
		17.5.2	hormone metabolism.ethylene.signal transduction	at5g51190	AP2 domain-containing transcription factor, putative | chr5:20800584-20801416 REVERSE	-2.63317
		17.5.2	hormone metabolism.ethylene.signal transduction	at4g17490	Symbols: ATERF6, ERF-6-6 | ATERF6 (ETHYLENE RESPONSIVE ELEMENT BINDING FACTOR 6); DNA binding / transcription factor | chr4:9752824-9753867 REVERSE	-3.58196
		17.5.2	hormone metabolism.ethylene.signal transduction	at4g17500	Symbols: ATERF-1 | ATERF-1 (ETHYLENE RESPONSIVE ELEMENT BINDING FACTOR 1); DNA binding / transcription activator/ transcription factor | chr4:9759325-9760340 FORWARD	-5.89988
		17.5.2	hormone metabolism.ethylene.signal transduction	at3g23240	Symbols: ERF1, ATERF1 | ERF1 (ETHYLENE RESPONSE FACTOR 1); DNA binding / transcription activator/ transcription factor | chr3:8295644-8296604 FORWARD	-6.23645
		17.5.2	hormone metabolism.ethylene.signal transduction	at3g23230	ethylene-responsive factor, putative | chr3:8289647-8290066 REVERSE	-7.76091
		17.5.2	hormone metabolism.ethylene.signal transduction	at4g31980	unknown protein | chr4:15464905-15469204 FORWARD	-13.4707
	Induced-regulated-responsive-activated	17.5.3	hormone metabolism.ethylene.induced-regulated-responsive-activated	at3g11930	universal stress protein (USP) family protein | chr3:3776237-3777694 FORWARD	14.5315
		17.5.3	hormone metabolism.ethylene.induced-regulated-responsive-activated	at1g27660	ethylene-responsive protein -related | chr1:9621570-9626004 FORWARD	4.71325
		17.5.3	hormone metabolism.ethylene.induced-regulated-responsive-activated	at4g20880	ethylene-responsive nuclear protein / ethylene-regulated nuclear protein (ERT2) | chr4:11179115-11180799 REVERSE	3.15049
		17.5.3	hormone metabolism.ethylene.induced-regulated-responsive-activated	at3g62550	universal stress protein (USP) family protein | chr3:23135984-23137173 FORWARD	2.90591
		17.5.3	hormone metabolism.ethylene.induced-regulated-responsive-activated	at1g09740	ethylene-responsive protein, putative | chr1:3154532-3156275 FORWARD	2.73135
		17.5.3	hormone metabolism.ethylene.induced-regulated-responsive-activated	at3g19500	ethylene-responsive protein -related | chr3:6759016-6760939 REVERSE	2.31271
		17.5.3	hormone metabolism.ethylene.induced-regulated-responsive-activated	at3g20640	ethylene-responsive protein -related | chr3:7210407-7213299 REVERSE	-3.1998
		17.5.3	hormone metabolism.ethylene.induced-regulated-responsive-activated	at1g68765	Symbols: IDA | IDA (INFLORESCENCE DEFICIENT IN ABSCISSION); receptor binding | chr1:25829952-25830487 REVERSE	-14.6556
GA	Synthesis-degradation	17.6.1	hormone metabolism.gibberelin.synthesis-degradation	at4g21200	Symbols: ATGA2OX8, GA2OX8 | GA2OX8 (GIBBERELLIN 2-OXIDASE 8); gibberellin 2-beta-dioxygenase | chr4:11302685-11306601 FORWARD	6.39569
		17.6.1.1	hormone metabolism.gibberelin.synthesis-degradation.copalyl diphosphate synthase	at4g02780	Symbols: GA1, ABC33, ATCPS1 | GA1 (GA REQUIRING 1); ent-copalyl diphosphate synthase/ magnesium ion binding | chr4:1237767-1244813 REVERSE	2.30064
		17.6.1.11	hormone metabolism.gibberelin.synthesis-degradation.GA20 oxidase	at5g51310	gibberellin 20-oxidase-related | chr5:20852854-20854718 REVERSE	-2.39955
		17.6.1.11	hormone metabolism.gibberelin.synthesis-degradation.GA20 oxidase	at5g51810	Symbols: GA20OX2, AT2353, ATGA20OX2 | GA20OX2 (GIBBERELLIN 20 OXIDASE 2); gibberellin 20-oxidase | chr5:21055188-21056808 REVERSE	-24.53
		17.6.1.12	hormone metabolism.gibberelin.synthesis-degradation.GA3 oxidase	at1g15550	Symbols: GA4, ATGA3OX1, GA3OX1 | GA3OX1 (GIBBERELLIN 3-OXIDASE 1); gibberellin 3-beta-dioxygenase/ transcription factor binding | chr1:5344478-5346166 REVERSE	4.49546
		17.6.1.13	hormone metabolism.gibberelin.synthesis-degradation.GA2 oxidase	at1g30040	Symbols: ATGA2OX2 | ATGA2OX2 (GIBBERELLIN 2-OXIDASE); gibberellin 2-beta-dioxygenase | chr1:10537648-10539831 FORWARD	2.53928
		17.6.1.13	hormone metabolism.gibberelin.synthesis-degradation.GA2 oxidase	at1g50960	Symbols: ATGA2OX7, GA2OX7 | GA2OX7 (GIBBERELLIN 2-OXIDASE 7); gibberellin 2-beta-dioxygenase | chr1:18889549-18891719 FORWARD	2.35896
		17.6.1.13	hormone metabolism.gibberelin.synthesis-degradation.GA2 oxidase	at1g02400	Symbols: ATGA2OX4, ATGA2OX6, DTA1, GA2OX6 | GA2OX6 (GIBBERELLIN 2-OXIDASE 6); gibberellin 2-beta-dioxygenase | chr1:486801-489577 FORWARD	-20.3724
		17.6.1.2	hormone metabolism.gibberelin.synthesis-degradation.ent-kaurene synthase	at1g79460	Symbols: GA2, KS, ATKS | GA2 (GA REQUIRING 2); ent-kaurene synthase | chr1:29890392-29894587 FORWARD	5.45182
		17.6.1.3	hormone metabolism.gibberelin.synthesis-degradation.ent-kaurene oxidase	at5g25900	Symbols: GA3, CYP701A3, ATKO1 | GA3 (GA REQUIRING 3); ent-kaurene oxidase/ oxygen binding | chr5:9036018-9038406 FORWARD	2.64574
	Signal transduction	17.6.2	hormone metabolism.gibberelin.signal transduction	at5g27320	Symbols: ATGID1C, GID1C | GID1C (GA INSENSITIVE DWARF1C); hydrolase | chr5:9629087-9631210 FORWARD	2.36566
		17.6.2	hormone metabolism.gibberelin.signal transduction	at3g63010	Symbols: ATGID1B, GID1B | GID1B (GA INSENSITIVE DWARF1B); hydrolase | chr3:23289425-23291486 FORWARD	2.10905
		17.6.2	hormone metabolism.gibberelin.signal transduction	at1g66350	Symbols: RGL1, RGL | RGL1 (RGA-LIKE 1); transcription factor | chr1:24748195-24750043 FORWARD	-2.07161
	Induced-regulated-responsive-activated	17.6.3	hormone metabolism.gibberelin.induced-regulated-responsive-activated	at1g75750	Symbols: GASA1 | GASA1 (GAST1 PROTEIN HOMOLOG 1) | chr1:28441526-28442367 REVERSE	546.518
		17.6.3	hormone metabolism.gibberelin.induced-regulated-responsive-activated	at2g18420	Encodes a Gibberellin-regulated GASA/GAST/Snakin family protein | chr2:7993801-7994554 FORWARD	45.0784
		17.6.3	hormone metabolism.gibberelin.induced-regulated-responsive-activated	at2g14900	gibberellin-regulated family protein | chr2:6404175-6405330 FORWARD	7.49317
		17.6.3	hormone metabolism.gibberelin.induced-regulated-responsive-activated	at3g55560	Symbols: AGF2 | AGF2 (AT-hook protein of GA feedback 2) | chr3:20604616-20606380 REVERSE	5.09721
		17.6.3	hormone metabolism.gibberelin.induced-regulated-responsive-activated	at5g14920	gibberellin-regulated family protein | chr5:4826479-4827980 FORWARD	2.60565
		17.6.3	hormone metabolism.gibberelin.induced-regulated-responsive-activated	at5g15230	Symbols: GASA4 | GASA4 (GAST1 PROTEIN HOMOLOG 4) | chr5:4944900-4946216 FORWARD	-2.82719
JA	Synthesis-degradation	17.7.1	hormone metabolism.jasmonate.synthesis-degradation	at1g65910	Symbols: anac028 | anac028 (Arabidopsis NAC domain containing protein 28); transcription factor | chr1:24520791-24524164 REVERSE	-4.5356
		17.7.1.2	hormone metabolism.jasmonate.synthesis-degradation.lipoxygenase	at1g55020	Symbols: LOX1 | LOX1; lipoxygenase | chr1:20525708-20530273 FORWARD	4.00869
		17.7.1.2	hormone metabolism.jasmonate.synthesis-degradation.lipoxygenase	at3g22400	Symbols: LOX5 | LOX5; electron carrier/ iron ion binding / lipoxygenase/ metal ion binding / oxidoreductase, acting on single donors with incorporation of molecular oxygen, incorporation of two atoms of oxygen | chr3:7926879-7931351 FORWARD	2.95456
		17.7.1.2	hormone metabolism.jasmonate.synthesis-degradation.lipoxygenase	at1g67560	lipoxygenase family protein | chr1:25319899-25324264 FORWARD	2.18038
		17.7.1.2	hormone metabolism.jasmonate.synthesis-degradation.lipoxygenase	at1g72520	lipoxygenase, putative | chr1:27308515-27312754 FORWARD	-2.04942
		17.7.1.2	hormone metabolism.jasmonate.synthesis-degradation.lipoxygenase	at3g45140	Symbols: LOX2, ATLOX2 | LOX2 (LIPOXYGENASE 2); lipoxygenase | chr3:16525410-16529352 FORWARD	-19.1393
		17.7.1.3	hormone metabolism.jasmonate.synthesis-degradation.allene oxidase synthase	at5g42650	Symbols: AOS, CYP74A, DDE2 | AOS (ALLENE OXIDE SYNTHASE); allene oxide synthase/ hydro-lyase/ oxygen binding | chr5:17097595-17099395 REVERSE	2.41818
		17.7.1.4	hormone metabolism.jasmonate.synthesis-degradation.allene oxidase cyclase	at3g25780	Symbols: AOC3 | AOC3 (ALLENE OXIDE CYCLASE 3); allene-oxide cyclase | chr3:9409290-9410567 FORWARD	2.83747
		17.7.1.4	hormone metabolism.jasmonate.synthesis-degradation.allene oxidase cyclase	at1g13280	Symbols: AOC4 | AOC4 (ALLENE OXIDE CYCLASE 4); allene-oxide cyclase | chr1:4547454-4548875 FORWARD	2.75956
		17.7.1.5	hormone metabolism.jasmonate.synthesis-degradation.12-Oxo-PDA-reductase	at1g76680	Symbols: OPR1 | OPR1; 12-oxophytodienoate reductase | chr1:28776861-28778467 FORWARD	-3.14034
		17.7.1.5	hormone metabolism.jasmonate.synthesis-degradation.12-Oxo-PDA-reductase	at1g76690	Symbols: OPR2, ATOPR2 | OPR2 | chr1:28778890-28780483 FORWARD	-35.7556
	Induced-regulated-responsive-activated	17.7.3	hormone metabolism.jasmonate.induced-regulated-responsive-activated	at3g16390	Symbols: NSP3 | NSP3 (NITRILE SPECIFIER PROTEIN 3) | chr3:5562571-5564571 FORWARD	7.38152
		17.7.3	hormone metabolism.jasmonate.induced-regulated-responsive-activated	at3g16460	jacalin lectin family protein | chr3:5592582-5595710 FORWARD	2.89719
SA	Synthesis-degradation	17.8.1	hormone metabolism.salicylic acid.synthesis-degradation	at1g05680	UDP-glucoronosyl/UDP-glucosyl transferase family protein | chr1:1703092-1704691 REVERSE	5.05095
		17.8.1	hormone metabolism.salicylic acid.synthesis-degradation	at4g36470	S-adenosyl-L-methionine:carboxyl methyltransferase family protein | chr4:17215027-17216530 REVERSE	3.94985
		17.8.1	hormone metabolism.salicylic acid.synthesis-degradation	at5g04380	S-adenosyl-L-methionine:carboxyl methyltransferase family protein | chr5:1234883-1236317 FORWARD	-2.86415
		17.8.1	hormone metabolism.salicylic acid.synthesis-degradation	at5g37970	S-adenosyl-L-methionine:carboxyl methyltransferase family protein | chr5:15123089-15124684 REVERSE	-3.24082
ABA	Synthesis-degradation	17.1.1	hormone metabolism.abscisic acid.synthesis-degradation	at5g42560	abscisic acid-responsive HVA22 family protein | chr5:17014923-17017252 FORWARD	35.8735
		17.1.1	hormone metabolism.abscisic acid.synthesis-degradation	at2g44990	Symbols: CCD7, MAX3, ATCCD7 | CCD7 (CAROTENOID CLEAVAGE DIOXYGENASE 7); 9-cis-epoxycarotenoid dioxygenase | chr2:18558938-18561621 FORWARD	8.71891
		17.1.1	hormone metabolism.abscisic acid.synthesis-degradation	at1g19950	Symbols: HVA22H | HVA22H (HVA22-LIKE PROTEIN H (ATHVA22H)) | chr1:6924184-6926724 FORWARD	-2.09906
		17.1.1.1.1	hormone metabolism.abscisic acid.synthesis-degradation.synthesis.zeaxanthin epoxidase	at5g67030	Symbols: ABA1, LOS6, NPQ2, ATABA1, ZEP, IBS3, ATZEP | ABA1 (ABA DEFICIENT 1); zeaxanthin epoxidase | chr5:26753510-26757236 REVERSE	-3.85008
		17.1.1.1.10	hormone metabolism.abscisic acid.synthesis-degradation.synthesis.9-cis-epoxycarotenoid dioxygenase	at3g14440	Symbols: NCED3, ATNCED3, STO1, SIS7 | NCED3 (NINE-CIS-EPOXYCAROTENOID DIOXYGENASE 3); 9-cis-epoxycarotenoid dioxygenase | chr3:4831288-4833599 REVERSE	2.21587
		17.1.1.1.10	hormone metabolism.abscisic acid.synthesis-degradation.synthesis.9-cis-epoxycarotenoid dioxygenase	at3g24220	Symbols: NCED6, ATNCED6 | NCED6 (NINE-CIS-EPOXYCAROTENOID DIOXYGENASE 6); 9-cis-epoxycarotenoid dioxygenase | chr3:8761434-8763172 FORWARD	-2.12729
		17.1.1.1.10	hormone metabolism.abscisic acid.synthesis-degradation.synthesis.9-cis-epoxycarotenoid dioxygenase	at4g19170	Symbols: NCED4 | NCED4 (NINE-CIS-EPOXYCAROTENOID DIOXYGENASE 4) | chr4:10481786-10483857 FORWARD	-54.0114
		17.1.1.1.12	hormone metabolism.abscisic acid.synthesis-degradation.synthesis.abscisic aldehyde oxidase	at2g27150	Symbols: AAO3 | AAO3 (Abscisic ALDEHYDE OXIDASE 3); abscisic aldehyde oxidase/ aldehyde oxidase/ indole-3-acetaldehyde oxidase | chr2:11601754-11607161 FORWARD	-2.05837
	Signal transduction	17.1.2	hormone metabolism.abscisic acid.signal transduction	at3g08550	Symbols: ELD1, ABI8, KOB1 | KOB1 (KOBITO) | chr3:2596406-2599819 FORWARD	3.7225
		17.1.2	hormone metabolism.abscisic acid.signal transduction	at4g34000	Symbols: ABF3, DPBF5 | ABF3 (ABSCISIC ACID RESPONSIVE ELEMENTS-BINDING FACTOR 3); DNA binding / protein binding / transcription activator/ transcription factor | chr4:16295558-16298255 FORWARD	3.26082
		17.1.2	hormone metabolism.abscisic acid.signal transduction	at1g49720	Symbols: ABF1 | ABF1 (ABSCISIC ACID RESPONSIVE ELEMENT-BINDING FACTOR 1); DNA binding / protein binding / transcription activator/ transcription factor | chr1:18400092-18402628 FORWARD	-3.74187
	Induced-regulated-responsive-activated	17.1.3	hormone metabolism.abscisic acid.induced-regulated-responsive-activated	at1g69700	Symbols: ATHVA22C | ATHVA22C | chr1:26220238-26221825 FORWARD	13.4692
		17.1.3	hormone metabolism.abscisic acid.induced-regulated-responsive-activated	at5g50720	Symbols: ATHVA22E, HVA22E | ATHVA22E | chr5:20633193-20634552 REVERSE	7.89538
		17.1.3	hormone metabolism.abscisic acid.induced-regulated-responsive-activated	at1g74520	Symbols: ATHVA22A | ATHVA22A | chr1:28007974-28009300 REVERSE	4.89915
		17.1.3	hormone metabolism.abscisic acid.induced-regulated-responsive-activated	at2g22475	Symbols: GEM | GEM (GL2-EXPRESSION MODULATOR) | chr2:9541401-9545010 FORWARD	2.65556
		17.1.3	hormone metabolism.abscisic acid.induced-regulated-responsive-activated	at3g56850	Symbols: AREB3, DPBF3 | AREB3 (ABA-RESPONSIVE ELEMENT BINDING PROTEIN 3); DNA binding / transcription activator/ transcription factor | chr3:21046341-21048516 REVERSE	2.53019
		17.1.3	hormone metabolism.abscisic acid.induced-regulated-responsive-activated	at5g13200	GRAM domain-containing protein / ABA-responsive protein-related | chr5:4207004-4208289 FORWARD	2.52214
		17.1.3	hormone metabolism.abscisic acid.induced-regulated-responsive-activated	at5g59220	protein phosphatase 2C, putative / PP2C, putative | chr5:23894404-23896619 REVERSE	2.18835
		17.1.3	hormone metabolism.abscisic acid.induced-regulated-responsive-activated	at5g23370	GRAM domain-containing protein / ABA-responsive protein-related | chr5:7863331-7864271 REVERSE	-2.04683
