# Supplementary material for: Transcriptome profile of cup-shaped galls in Litsea acuminata leaves
Source: PLoS One. 2018 Oct 24;13(10):e0205265. doi: 10.1371/journal.pone.0205265 (PMC6200225; doi:10.1371/journal.pone.0205265)
Supplement: S4 Table — (XLSX) [file pone.0205265.s005.xlsx]

## Sheet: S4 Table
S4 Table. Gene list and the corresponding expressional fold change analyzed by qPCR.
Gene in L. acuminata	Annotated TAIR ID	qPCR fold change (gall/leaf)	Statistic	RPKM fold change
ATP6-2	ATMG01170	3.7	**	7.6
BR6OX2	AT3G30180	5.4	**	3.2
CESA5	AT5G09870	16.2	**	16
CRD1	AT3G56940	-9	**	-2.5
CYP90A1	AT5G05690	3.3	*	2.3
FLA17	AT5G06390	6.8	**	20
GAE6	AT3G23820	62.5	**	106.4
GHF3	AT1G78060	63.5	*	14
LHCB4.2	AT3G08940	-15	**	-2.9
LHCB5	AT4G10340	-8.7	*	-2.5
NAD1A	ATMG01275	9.7	**	2.5
OHP2	AT1G34000	-6.1	**	-2.6
PCB2	AT5G18660	-2.4	n.s.	-2.4
PDE334	AT4G32260	-15.6	**	-7.4
PETE1	AT1G76100	-6.7	*	-9.3
PORA	AT5G54190	-26.1	**	-1.9
PORC	AT1G03630	-2.9	*	2.3
PSAA	ATCG00350	-4.7	**	-1.2
PSAB	ATCG00340	-1.5	n.s.	-3.6
PSAL	AT4G12800	-13.2	n.s.	-4.6
PSBP	AT1G76450	-20.1	**	-4.9
*P<0.05, **P<0.01, n.s., non-significant
