# Supplementary material for: Transcriptome profile of cup-shaped galls in Litsea acuminata leaves
Source: PLoS One. 2018 Oct 24;13(10):e0205265. doi: 10.1371/journal.pone.0205265 (PMC6200225; doi:10.1371/journal.pone.0205265)
Supplement: S5 Table — (XLSX) [file pone.0205265.s006.xlsx]

## Sheet: S5 Table
S5 Table. Primer sets for qPCR.
Gene	Forward primer sequence (5'-3')	Reverse primer sequence (5'-3')
ACTIN	ATGAAACAGGACGGAACGC	GATTGCCAAGGCTGAGTATG
ATP6-2	TTCGTTTACCAGGTTCAGCA	CAGTTTGGTCCTACTTCTGGTTC
BR6OX2	TGGTCAGTGAGATTGAGTTTTG	ATTGACCTCCCAGGCACA
CESA5	TCCTTGTTGGTGGCTTCTT	ATGAAAGGCTTGGATGGG
CRD1	GGGCATAAGATAGGCAGCAA	CCCAGCGGTTTTGGATGT
CYP90A1	ATGTCAATGAATGGCTCTGG	TGAGGAGGTTGGGGCTTC
FLA17	ACTGCGGATTCAAGGGTG	CCAGATCAACTCCAACTCGGT
GAE6	AAACGCTCCCGCCAATC	GCGAGGTGGAGGATGTGG
GHF3	TCTTCCTTTTCCTGCGTTTG	TGCTTGCTCTTCGGGTTT
LHCB4.2	GTCCAGCTCTGCATTCCTCT	GGGTGCGTTGACCGTTG
LHCB5	CCGTGGCTGCTGCTAGA	TGGCATCGCATCGTCC
NAD1A	GGGGTTTTCTTTCCTCAGTT	GTGATTTGGTCATCGCTGC
OHP2	GAAGGGTCCCTGGTTTGC	CGCTGCGTCTACTGTTGTGA
PCB2	CTTATCCTCATCCAACACGC	GGGGAAGCCCTATGTA
PDE334	ATGATGGGGTTTGGATGG	CGAAGGGTTGTGATAATGGC
PETE1	CCAGAGGGTGTCAGTGTCG	GGTGGGGCTCGCAGTAGTA
PORA	CACCCACCTTGATTGACCTT	CCTCCTTTTGCTTTGACCG
PORC	AGCAAATGCGATGCCTGT	CCTCCGTGGTCTTTCTGG
PSAA	GAGTCCTCATTTAGCTATGTTCAA	CCGACCCAAATCTTCCAA
PSAB	AAGAGGCTAGAGTAAGGCGTAA	TAACTTCGGATTGAGAATGGTATG
PSAL	CCAGCCAACACCAGCAA	CCAGCAGGAAACCTCACAG
PSBP	CCAAAGTCTCAGCAAAAGCA	AGCCCGACGGTTACAAAT
